# Supplementary material for: Automated stopped-flow library synthesis for rapid optimisation and machine learning directed experimentation
Source: Chem Sci. 2022 Sep 13;13(41):12087–99. doi: 10.1039/d2sc03016k (PMC9601405; doi:10.1039/d2sc03016k)
Supplement: SC-013-D2SC03016K-s003 [file SC-013-D2SC03016K-s003.txt]

Set Exp_name RXN CA Time Temperature Success
Train Exp_1 c1ccc(cc1)C(=O)O.c1ccc(cc1)CN>CN(C)C(=[N+](C)C)On1c2c(cccn2)nn1.F[P-](F)(F)(F)(F)F>c1ccc(cc1)CNC(=O)c2ccccc2 CN(C)C(=[N+](C)C)On1c2c(cccn2)nn1.F[P-](F)(F)(F)(F)F 120 50 21.53
Train Exp_2 c1ccc(cc1)C(=O)O.c1ccc(cc1)CN>CN(C)C(=[N+](C)C)On1c2c(cccn2)nn1.F[P-](F)(F)(F)(F)F>c1ccc(cc1)CNC(=O)c2ccccc2 CN(C)C(=[N+](C)C)On1c2c(cccn2)nn1.F[P-](F)(F)(F)(F)F 600 50 22.00
Train Exp_3 c1ccc(cc1)C(=O)O.c1ccc(cc1)CN>CN(C)C(=[N+](C)C)On1c2c(cccn2)nn1.F[P-](F)(F)(F)(F)F>c1ccc(cc1)CNC(=O)c2ccccc2 CN(C)C(=[N+](C)C)On1c2c(cccn2)nn1.F[P-](F)(F)(F)(F)F 240 80 23.05
Train Exp_4 c1ccc(cc1)C(=O)O.c1ccc(cc1)CN>CN(C)C(=[N+](C)C)On1c2c(cccn2)nn1.F[P-](F)(F)(F)(F)F>c1ccc(cc1)CNC(=O)c2ccccc2 CN(C)C(=[N+](C)C)On1c2c(cccn2)nn1.F[P-](F)(F)(F)(F)F 480 80 23.51
Train Exp_5 c1ccc(cc1)C(=O)O.c1ccc(cc1)CN>CN(C)C(=[N+](C)C)On1c2c(cccn2)nn1.F[P-](F)(F)(F)(F)F>c1ccc(cc1)CNC(=O)c2ccccc2 CN(C)C(=[N+](C)C)On1c2c(cccn2)nn1.F[P-](F)(F)(F)(F)F 360 120 27.24
Train Exp_6 c1ccc(cc1)C(=O)O.c1ccc(cc1)CN>CN(C)C(=[N+](C)C)On1c2c(cccn2)nn1.F[P-](F)(F)(F)(F)F>c1ccc(cc1)CNC(=O)c2ccccc2 CN(C)C(=[N+](C)C)On1c2c(cccn2)nn1.F[P-](F)(F)(F)(F)F 240 160 33.64
Train Exp_7 c1ccc(cc1)C(=O)O.c1ccc(cc1)CN>CN(C)C(=[N+](C)C)On1c2c(cccn2)nn1.F[P-](F)(F)(F)(F)F>c1ccc(cc1)CNC(=O)c2ccccc2 CN(C)C(=[N+](C)C)On1c2c(cccn2)nn1.F[P-](F)(F)(F)(F)F 480 160 34.46
Train Exp_8 c1ccc(cc1)C(=O)O.c1ccc(cc1)CN>CN(C)C(=[N+](C)C)On1c2c(cccn2)nn1.F[P-](F)(F)(F)(F)F>c1ccc(cc1)CNC(=O)c2ccccc2 CN(C)C(=[N+](C)C)On1c2c(cccn2)nn1.F[P-](F)(F)(F)(F)F 120 200 35.51
Train Exp_9 c1ccc(cc1)C(=O)O.c1ccc(cc1)CN>CN(C)C(=[N+](C)C)On1c2c(cccn2)nn1.F[P-](F)(F)(F)(F)F>c1ccc(cc1)CNC(=O)c2ccccc2 CN(C)C(=[N+](C)C)On1c2c(cccn2)nn1.F[P-](F)(F)(F)(F)F 600 200 37.10
Train Exp_10 CC(C)(c1ccccc1)C(=O)O.c1ccc(cc1)CN>CN(C)C(=[N+](C)C)On1c2c(cccn2)nn1.F[P-](F)(F)(F)(F)F>CC(C)(c1ccccc1)C(=O)NCc2ccccc2 CN(C)C(=[N+](C)C)On1c2c(cccn2)nn1.F[P-](F)(F)(F)(F)F 120 50 4.50
Train Exp_11 CC(C)(c1ccccc1)C(=O)O.c1ccc(cc1)CN>CN(C)C(=[N+](C)C)On1c2c(cccn2)nn1.F[P-](F)(F)(F)(F)F>CC(C)(c1ccccc1)C(=O)NCc2ccccc2 CN(C)C(=[N+](C)C)On1c2c(cccn2)nn1.F[P-](F)(F)(F)(F)F 600 50 4.76
Train Exp_12 CC(C)(c1ccccc1)C(=O)O.c1ccc(cc1)CN>CN(C)C(=[N+](C)C)On1c2c(cccn2)nn1.F[P-](F)(F)(F)(F)F>CC(C)(c1ccccc1)C(=O)NCc2ccccc2 CN(C)C(=[N+](C)C)On1c2c(cccn2)nn1.F[P-](F)(F)(F)(F)F 240 80 4.97
Train Exp_13 CC(C)(c1ccccc1)C(=O)O.c1ccc(cc1)CN>CN(C)C(=[N+](C)C)On1c2c(cccn2)nn1.F[P-](F)(F)(F)(F)F>CC(C)(c1ccccc1)C(=O)NCc2ccccc2 CN(C)C(=[N+](C)C)On1c2c(cccn2)nn1.F[P-](F)(F)(F)(F)F 480 80 5.01
Train Exp_14 CC(C)(c1ccccc1)C(=O)O.c1ccc(cc1)CN>CN(C)C(=[N+](C)C)On1c2c(cccn2)nn1.F[P-](F)(F)(F)(F)F>CC(C)(c1ccccc1)C(=O)NCc2ccccc2 CN(C)C(=[N+](C)C)On1c2c(cccn2)nn1.F[P-](F)(F)(F)(F)F 360 120 4.51
Train Exp_15 CC(C)(c1ccccc1)C(=O)O.c1ccc(cc1)CN>CN(C)C(=[N+](C)C)On1c2c(cccn2)nn1.F[P-](F)(F)(F)(F)F>CC(C)(c1ccccc1)C(=O)NCc2ccccc2 CN(C)C(=[N+](C)C)On1c2c(cccn2)nn1.F[P-](F)(F)(F)(F)F 240 160 4.15
Train Exp_16 CC(C)(c1ccccc1)C(=O)O.c1ccc(cc1)CN>CN(C)C(=[N+](C)C)On1c2c(cccn2)nn1.F[P-](F)(F)(F)(F)F>CC(C)(c1ccccc1)C(=O)NCc2ccccc2 CN(C)C(=[N+](C)C)On1c2c(cccn2)nn1.F[P-](F)(F)(F)(F)F 480 160 3.84
Train Exp_17 CC(C)(c1ccccc1)C(=O)O.c1ccc(cc1)CN>CN(C)C(=[N+](C)C)On1c2c(cccn2)nn1.F[P-](F)(F)(F)(F)F>CC(C)(c1ccccc1)C(=O)NCc2ccccc2 CN(C)C(=[N+](C)C)On1c2c(cccn2)nn1.F[P-](F)(F)(F)(F)F 120 200 4.75
Train Exp_18 CC(C)(c1ccccc1)C(=O)O.c1ccc(cc1)CN>CN(C)C(=[N+](C)C)On1c2c(cccn2)nn1.F[P-](F)(F)(F)(F)F>CC(C)(c1ccccc1)C(=O)NCc2ccccc2 CN(C)C(=[N+](C)C)On1c2c(cccn2)nn1.F[P-](F)(F)(F)(F)F 600 200 5.11
Train Exp_19 c1ccc(cc1)C(c2ccccc2)C(=O)O.c1ccc(cc1)CN>CN(C)C(=[N+](C)C)On1c2c(cccn2)nn1.F[P-](F)(F)(F)(F)F>c1ccc(cc1)CNC(=O)C(c2ccccc2)c3ccccc3 CN(C)C(=[N+](C)C)On1c2c(cccn2)nn1.F[P-](F)(F)(F)(F)F 120 50 5.92
Train Exp_20 c1ccc(cc1)C(c2ccccc2)C(=O)O.c1ccc(cc1)CN>CN(C)C(=[N+](C)C)On1c2c(cccn2)nn1.F[P-](F)(F)(F)(F)F>c1ccc(cc1)CNC(=O)C(c2ccccc2)c3ccccc3 CN(C)C(=[N+](C)C)On1c2c(cccn2)nn1.F[P-](F)(F)(F)(F)F 600 50 6.50
Train Exp_21 c1ccc(cc1)C(c2ccccc2)C(=O)O.c1ccc(cc1)CN>CN(C)C(=[N+](C)C)On1c2c(cccn2)nn1.F[P-](F)(F)(F)(F)F>c1ccc(cc1)CNC(=O)C(c2ccccc2)c3ccccc3 CN(C)C(=[N+](C)C)On1c2c(cccn2)nn1.F[P-](F)(F)(F)(F)F 240 80 5.69
Train Exp_22 c1ccc(cc1)C(c2ccccc2)C(=O)O.c1ccc(cc1)CN>CN(C)C(=[N+](C)C)On1c2c(cccn2)nn1.F[P-](F)(F)(F)(F)F>c1ccc(cc1)CNC(=O)C(c2ccccc2)c3ccccc3 CN(C)C(=[N+](C)C)On1c2c(cccn2)nn1.F[P-](F)(F)(F)(F)F 480 80 5.74
Train Exp_23 c1ccc(cc1)C(c2ccccc2)C(=O)O.c1ccc(cc1)CN>CN(C)C(=[N+](C)C)On1c2c(cccn2)nn1.F[P-](F)(F)(F)(F)F>c1ccc(cc1)CNC(=O)C(c2ccccc2)c3ccccc3 CN(C)C(=[N+](C)C)On1c2c(cccn2)nn1.F[P-](F)(F)(F)(F)F 360 120 5.47
Train Exp_24 c1ccc(cc1)C(c2ccccc2)C(=O)O.c1ccc(cc1)CN>CN(C)C(=[N+](C)C)On1c2c(cccn2)nn1.F[P-](F)(F)(F)(F)F>c1ccc(cc1)CNC(=O)C(c2ccccc2)c3ccccc3 CN(C)C(=[N+](C)C)On1c2c(cccn2)nn1.F[P-](F)(F)(F)(F)F 240 160 6.21
Train Exp_25 c1ccc(cc1)C(c2ccccc2)C(=O)O.c1ccc(cc1)CN>CN(C)C(=[N+](C)C)On1c2c(cccn2)nn1.F[P-](F)(F)(F)(F)F>c1ccc(cc1)CNC(=O)C(c2ccccc2)c3ccccc3 CN(C)C(=[N+](C)C)On1c2c(cccn2)nn1.F[P-](F)(F)(F)(F)F 480 160 6.21
Train Exp_26 c1ccc(cc1)C(c2ccccc2)C(=O)O.c1ccc(cc1)CN>CN(C)C(=[N+](C)C)On1c2c(cccn2)nn1.F[P-](F)(F)(F)(F)F>c1ccc(cc1)CNC(=O)C(c2ccccc2)c3ccccc3 CN(C)C(=[N+](C)C)On1c2c(cccn2)nn1.F[P-](F)(F)(F)(F)F 120 200 7.33
Train Exp_27 c1ccc(cc1)C(c2ccccc2)C(=O)O.c1ccc(cc1)CN>CN(C)C(=[N+](C)C)On1c2c(cccn2)nn1.F[P-](F)(F)(F)(F)F>c1ccc(cc1)CNC(=O)C(c2ccccc2)c3ccccc3 CN(C)C(=[N+](C)C)On1c2c(cccn2)nn1.F[P-](F)(F)(F)(F)F 600 200 8.36
Train Exp_28 c1ccnc(c1)C(=O)O.c1ccc(cc1)CN>CN(C)C(=[N+](C)C)On1c2c(cccn2)nn1.F[P-](F)(F)(F)(F)F>c1ccc(cc1)CNC(=O)c2ccccn2 CN(C)C(=[N+](C)C)On1c2c(cccn2)nn1.F[P-](F)(F)(F)(F)F 120 50 38.43
Train Exp_29 c1ccnc(c1)C(=O)O.c1ccc(cc1)CN>CN(C)C(=[N+](C)C)On1c2c(cccn2)nn1.F[P-](F)(F)(F)(F)F>c1ccc(cc1)CNC(=O)c2ccccn2 CN(C)C(=[N+](C)C)On1c2c(cccn2)nn1.F[P-](F)(F)(F)(F)F 600 50 38.77
Train Exp_30 c1ccnc(c1)C(=O)O.c1ccc(cc1)CN>CN(C)C(=[N+](C)C)On1c2c(cccn2)nn1.F[P-](F)(F)(F)(F)F>c1ccc(cc1)CNC(=O)c2ccccn2 CN(C)C(=[N+](C)C)On1c2c(cccn2)nn1.F[P-](F)(F)(F)(F)F 240 80 40.49
Train Exp_31 c1ccnc(c1)C(=O)O.c1ccc(cc1)CN>CN(C)C(=[N+](C)C)On1c2c(cccn2)nn1.F[P-](F)(F)(F)(F)F>c1ccc(cc1)CNC(=O)c2ccccn2 CN(C)C(=[N+](C)C)On1c2c(cccn2)nn1.F[P-](F)(F)(F)(F)F 480 80 44.58
Train Exp_32 c1ccnc(c1)C(=O)O.c1ccc(cc1)CN>CN(C)C(=[N+](C)C)On1c2c(cccn2)nn1.F[P-](F)(F)(F)(F)F>c1ccc(cc1)CNC(=O)c2ccccn2 CN(C)C(=[N+](C)C)On1c2c(cccn2)nn1.F[P-](F)(F)(F)(F)F 360 120 43.87
Train Exp_33 c1ccnc(c1)C(=O)O.c1ccc(cc1)CN>CN(C)C(=[N+](C)C)On1c2c(cccn2)nn1.F[P-](F)(F)(F)(F)F>c1ccc(cc1)CNC(=O)c2ccccn2 CN(C)C(=[N+](C)C)On1c2c(cccn2)nn1.F[P-](F)(F)(F)(F)F 240 160 44.70
Train Exp_34 c1ccnc(c1)C(=O)O.c1ccc(cc1)CN>CN(C)C(=[N+](C)C)On1c2c(cccn2)nn1.F[P-](F)(F)(F)(F)F>c1ccc(cc1)CNC(=O)c2ccccn2 CN(C)C(=[N+](C)C)On1c2c(cccn2)nn1.F[P-](F)(F)(F)(F)F 480 160 37.87
Train Exp_35 c1ccnc(c1)C(=O)O.c1ccc(cc1)CN>CN(C)C(=[N+](C)C)On1c2c(cccn2)nn1.F[P-](F)(F)(F)(F)F>c1ccc(cc1)CNC(=O)c2ccccn2 CN(C)C(=[N+](C)C)On1c2c(cccn2)nn1.F[P-](F)(F)(F)(F)F 120 200 45.14
Train Exp_36 c1ccnc(c1)C(=O)O.c1ccc(cc1)CN>CN(C)C(=[N+](C)C)On1c2c(cccn2)nn1.F[P-](F)(F)(F)(F)F>c1ccc(cc1)CNC(=O)c2ccccn2 CN(C)C(=[N+](C)C)On1c2c(cccn2)nn1.F[P-](F)(F)(F)(F)F 600 200 45.41
Train Exp_37 CC(c1ccccc1)(c2ccccc2)C(=O)O.c1ccc(cc1)CN>CN(C)C(=[N+](C)C)On1c2c(cccn2)nn1.F[P-](F)(F)(F)(F)F>CC(c1ccccc1)(c2ccccc2)C(=O)NCc3ccccc3 CN(C)C(=[N+](C)C)On1c2c(cccn2)nn1.F[P-](F)(F)(F)(F)F 120 50 5.97
Train Exp_38 CC(c1ccccc1)(c2ccccc2)C(=O)O.c1ccc(cc1)CN>CN(C)C(=[N+](C)C)On1c2c(cccn2)nn1.F[P-](F)(F)(F)(F)F>CC(c1ccccc1)(c2ccccc2)C(=O)NCc3ccccc3 CN(C)C(=[N+](C)C)On1c2c(cccn2)nn1.F[P-](F)(F)(F)(F)F 600 50 6.23
Train Exp_39 CC(c1ccccc1)(c2ccccc2)C(=O)O.c1ccc(cc1)CN>CN(C)C(=[N+](C)C)On1c2c(cccn2)nn1.F[P-](F)(F)(F)(F)F>CC(c1ccccc1)(c2ccccc2)C(=O)NCc3ccccc3 CN(C)C(=[N+](C)C)On1c2c(cccn2)nn1.F[P-](F)(F)(F)(F)F 240 80 6.48
Train Exp_40 CC(c1ccccc1)(c2ccccc2)C(=O)O.c1ccc(cc1)CN>CN(C)C(=[N+](C)C)On1c2c(cccn2)nn1.F[P-](F)(F)(F)(F)F>CC(c1ccccc1)(c2ccccc2)C(=O)NCc3ccccc3 CN(C)C(=[N+](C)C)On1c2c(cccn2)nn1.F[P-](F)(F)(F)(F)F 480 80 6.22
Train Exp_41 CC(c1ccccc1)(c2ccccc2)C(=O)O.c1ccc(cc1)CN>CN(C)C(=[N+](C)C)On1c2c(cccn2)nn1.F[P-](F)(F)(F)(F)F>CC(c1ccccc1)(c2ccccc2)C(=O)NCc3ccccc3 CN(C)C(=[N+](C)C)On1c2c(cccn2)nn1.F[P-](F)(F)(F)(F)F 360 120 6.83
Train Exp_42 CC(c1ccccc1)(c2ccccc2)C(=O)O.c1ccc(cc1)CN>CN(C)C(=[N+](C)C)On1c2c(cccn2)nn1.F[P-](F)(F)(F)(F)F>CC(c1ccccc1)(c2ccccc2)C(=O)NCc3ccccc3 CN(C)C(=[N+](C)C)On1c2c(cccn2)nn1.F[P-](F)(F)(F)(F)F 240 160 7.57
Train Exp_43 CC(c1ccccc1)(c2ccccc2)C(=O)O.c1ccc(cc1)CN>CN(C)C(=[N+](C)C)On1c2c(cccn2)nn1.F[P-](F)(F)(F)(F)F>CC(c1ccccc1)(c2ccccc2)C(=O)NCc3ccccc3 CN(C)C(=[N+](C)C)On1c2c(cccn2)nn1.F[P-](F)(F)(F)(F)F 480 160 8.12
Train Exp_44 CC(c1ccccc1)(c2ccccc2)C(=O)O.c1ccc(cc1)CN>CN(C)C(=[N+](C)C)On1c2c(cccn2)nn1.F[P-](F)(F)(F)(F)F>CC(c1ccccc1)(c2ccccc2)C(=O)NCc3ccccc3 CN(C)C(=[N+](C)C)On1c2c(cccn2)nn1.F[P-](F)(F)(F)(F)F 120 200 8.91
Train Exp_45 CC(c1ccccc1)(c2ccccc2)C(=O)O.c1ccc(cc1)CN>CN(C)C(=[N+](C)C)On1c2c(cccn2)nn1.F[P-](F)(F)(F)(F)F>CC(c1ccccc1)(c2ccccc2)C(=O)NCc3ccccc3 CN(C)C(=[N+](C)C)On1c2c(cccn2)nn1.F[P-](F)(F)(F)(F)F 600 200 9.64
Train Exp_46 c1ccc(cc1)C(=O)O.c1cc(cnc1)N>CN(C)C(=[N+](C)C)On1c2c(cccn2)nn1.F[P-](F)(F)(F)(F)F>c1ccc(cc1)C(=O)Nc2cccnc2 CN(C)C(=[N+](C)C)On1c2c(cccn2)nn1.F[P-](F)(F)(F)(F)F 120 50 0.31
Train Exp_47 c1ccc(cc1)C(=O)O.c1cc(cnc1)N>CN(C)C(=[N+](C)C)On1c2c(cccn2)nn1.F[P-](F)(F)(F)(F)F>c1ccc(cc1)C(=O)Nc2cccnc2 CN(C)C(=[N+](C)C)On1c2c(cccn2)nn1.F[P-](F)(F)(F)(F)F 600 50 1.64
Train Exp_48 c1ccc(cc1)C(=O)O.c1cc(cnc1)N>CN(C)C(=[N+](C)C)On1c2c(cccn2)nn1.F[P-](F)(F)(F)(F)F>c1ccc(cc1)C(=O)Nc2cccnc2 CN(C)C(=[N+](C)C)On1c2c(cccn2)nn1.F[P-](F)(F)(F)(F)F 240 80 1.64
Train Exp_49 c1ccc(cc1)C(=O)O.c1cc(cnc1)N>CN(C)C(=[N+](C)C)On1c2c(cccn2)nn1.F[P-](F)(F)(F)(F)F>c1ccc(cc1)C(=O)Nc2cccnc2 CN(C)C(=[N+](C)C)On1c2c(cccn2)nn1.F[P-](F)(F)(F)(F)F 480 80 3.19
Train Exp_50 c1ccc(cc1)C(=O)O.c1cc(cnc1)N>CN(C)C(=[N+](C)C)On1c2c(cccn2)nn1.F[P-](F)(F)(F)(F)F>c1ccc(cc1)C(=O)Nc2cccnc2 CN(C)C(=[N+](C)C)On1c2c(cccn2)nn1.F[P-](F)(F)(F)(F)F 360 120 8.20
Train Exp_51 c1ccc(cc1)C(=O)O.c1cc(cnc1)N>CN(C)C(=[N+](C)C)On1c2c(cccn2)nn1.F[P-](F)(F)(F)(F)F>c1ccc(cc1)C(=O)Nc2cccnc2 CN(C)C(=[N+](C)C)On1c2c(cccn2)nn1.F[P-](F)(F)(F)(F)F 240 160 14.27
Train Exp_52 c1ccc(cc1)C(=O)O.c1cc(cnc1)N>CN(C)C(=[N+](C)C)On1c2c(cccn2)nn1.F[P-](F)(F)(F)(F)F>c1ccc(cc1)C(=O)Nc2cccnc2 CN(C)C(=[N+](C)C)On1c2c(cccn2)nn1.F[P-](F)(F)(F)(F)F 480 160 24.82
Train Exp_53 c1ccc(cc1)C(=O)O.c1cc(cnc1)N>CN(C)C(=[N+](C)C)On1c2c(cccn2)nn1.F[P-](F)(F)(F)(F)F>c1ccc(cc1)C(=O)Nc2cccnc2 CN(C)C(=[N+](C)C)On1c2c(cccn2)nn1.F[P-](F)(F)(F)(F)F 120 200 16.25
Train Exp_54 c1ccc(cc1)C(=O)O.c1cc(cnc1)N>CN(C)C(=[N+](C)C)On1c2c(cccn2)nn1.F[P-](F)(F)(F)(F)F>c1ccc(cc1)C(=O)Nc2cccnc2 CN(C)C(=[N+](C)C)On1c2c(cccn2)nn1.F[P-](F)(F)(F)(F)F 600 200 24.76
Train Exp_55 CC(C)(c1ccccc1)C(=O)O.c1cc(cnc1)N>CN(C)C(=[N+](C)C)On1c2c(cccn2)nn1.F[P-](F)(F)(F)(F)F>CC(C)(c1ccccc1)C(=O)Nc2cccnc2 CN(C)C(=[N+](C)C)On1c2c(cccn2)nn1.F[P-](F)(F)(F)(F)F 120 50 0.12
Train Exp_56 CC(C)(c1ccccc1)C(=O)O.c1cc(cnc1)N>CN(C)C(=[N+](C)C)On1c2c(cccn2)nn1.F[P-](F)(F)(F)(F)F>CC(C)(c1ccccc1)C(=O)Nc2cccnc2 CN(C)C(=[N+](C)C)On1c2c(cccn2)nn1.F[P-](F)(F)(F)(F)F 600 50 0.25
Train Exp_57 CC(C)(c1ccccc1)C(=O)O.c1cc(cnc1)N>CN(C)C(=[N+](C)C)On1c2c(cccn2)nn1.F[P-](F)(F)(F)(F)F>CC(C)(c1ccccc1)C(=O)Nc2cccnc2 CN(C)C(=[N+](C)C)On1c2c(cccn2)nn1.F[P-](F)(F)(F)(F)F 240 80 0.26
Train Exp_58 CC(C)(c1ccccc1)C(=O)O.c1cc(cnc1)N>CN(C)C(=[N+](C)C)On1c2c(cccn2)nn1.F[P-](F)(F)(F)(F)F>CC(C)(c1ccccc1)C(=O)Nc2cccnc2 CN(C)C(=[N+](C)C)On1c2c(cccn2)nn1.F[P-](F)(F)(F)(F)F 480 80 0.49
Train Exp_59 CC(C)(c1ccccc1)C(=O)O.c1cc(cnc1)N>CN(C)C(=[N+](C)C)On1c2c(cccn2)nn1.F[P-](F)(F)(F)(F)F>CC(C)(c1ccccc1)C(=O)Nc2cccnc2 CN(C)C(=[N+](C)C)On1c2c(cccn2)nn1.F[P-](F)(F)(F)(F)F 360 120 1.50
Train Exp_60 CC(C)(c1ccccc1)C(=O)O.c1cc(cnc1)N>CN(C)C(=[N+](C)C)On1c2c(cccn2)nn1.F[P-](F)(F)(F)(F)F>CC(C)(c1ccccc1)C(=O)Nc2cccnc2 CN(C)C(=[N+](C)C)On1c2c(cccn2)nn1.F[P-](F)(F)(F)(F)F 240 160 3.10
Train Exp_61 CC(C)(c1ccccc1)C(=O)O.c1cc(cnc1)N>CN(C)C(=[N+](C)C)On1c2c(cccn2)nn1.F[P-](F)(F)(F)(F)F>CC(C)(c1ccccc1)C(=O)Nc2cccnc2 CN(C)C(=[N+](C)C)On1c2c(cccn2)nn1.F[P-](F)(F)(F)(F)F 480 160 6.57
Train Exp_62 CC(C)(c1ccccc1)C(=O)O.c1cc(cnc1)N>CN(C)C(=[N+](C)C)On1c2c(cccn2)nn1.F[P-](F)(F)(F)(F)F>CC(C)(c1ccccc1)C(=O)Nc2cccnc2 CN(C)C(=[N+](C)C)On1c2c(cccn2)nn1.F[P-](F)(F)(F)(F)F 120 200 3.89
Train Exp_63 CC(C)(c1ccccc1)C(=O)O.c1cc(cnc1)N>CN(C)C(=[N+](C)C)On1c2c(cccn2)nn1.F[P-](F)(F)(F)(F)F>CC(C)(c1ccccc1)C(=O)Nc2cccnc2 CN(C)C(=[N+](C)C)On1c2c(cccn2)nn1.F[P-](F)(F)(F)(F)F 600 200 14.54
Train Exp_64 c1ccc(cc1)C(c2ccccc2)C(=O)O.c1cc(cnc1)N>CN(C)C(=[N+](C)C)On1c2c(cccn2)nn1.F[P-](F)(F)(F)(F)F>c1ccc(cc1)C(c2ccccc2)C(=O)Nc3cccnc3 CN(C)C(=[N+](C)C)On1c2c(cccn2)nn1.F[P-](F)(F)(F)(F)F 120 50 26.87
Train Exp_65 c1ccc(cc1)C(c2ccccc2)C(=O)O.c1cc(cnc1)N>CN(C)C(=[N+](C)C)On1c2c(cccn2)nn1.F[P-](F)(F)(F)(F)F>c1ccc(cc1)C(c2ccccc2)C(=O)Nc3cccnc3 CN(C)C(=[N+](C)C)On1c2c(cccn2)nn1.F[P-](F)(F)(F)(F)F 600 50 45.25
Train Exp_66 c1ccc(cc1)C(c2ccccc2)C(=O)O.c1cc(cnc1)N>CN(C)C(=[N+](C)C)On1c2c(cccn2)nn1.F[P-](F)(F)(F)(F)F>c1ccc(cc1)C(c2ccccc2)C(=O)Nc3cccnc3 CN(C)C(=[N+](C)C)On1c2c(cccn2)nn1.F[P-](F)(F)(F)(F)F 240 80 40.79
Train Exp_67 c1ccc(cc1)C(c2ccccc2)C(=O)O.c1cc(cnc1)N>CN(C)C(=[N+](C)C)On1c2c(cccn2)nn1.F[P-](F)(F)(F)(F)F>c1ccc(cc1)C(c2ccccc2)C(=O)Nc3cccnc3 CN(C)C(=[N+](C)C)On1c2c(cccn2)nn1.F[P-](F)(F)(F)(F)F 480 80 46.32
Train Exp_68 c1ccc(cc1)C(c2ccccc2)C(=O)O.c1cc(cnc1)N>CN(C)C(=[N+](C)C)On1c2c(cccn2)nn1.F[P-](F)(F)(F)(F)F>c1ccc(cc1)C(c2ccccc2)C(=O)Nc3cccnc3 CN(C)C(=[N+](C)C)On1c2c(cccn2)nn1.F[P-](F)(F)(F)(F)F 360 120 43.30
Train Exp_69 c1ccc(cc1)C(c2ccccc2)C(=O)O.c1cc(cnc1)N>CN(C)C(=[N+](C)C)On1c2c(cccn2)nn1.F[P-](F)(F)(F)(F)F>c1ccc(cc1)C(c2ccccc2)C(=O)Nc3cccnc3 CN(C)C(=[N+](C)C)On1c2c(cccn2)nn1.F[P-](F)(F)(F)(F)F 240 160 36.90
Train Exp_70 c1ccc(cc1)C(c2ccccc2)C(=O)O.c1cc(cnc1)N>CN(C)C(=[N+](C)C)On1c2c(cccn2)nn1.F[P-](F)(F)(F)(F)F>c1ccc(cc1)C(c2ccccc2)C(=O)Nc3cccnc3 CN(C)C(=[N+](C)C)On1c2c(cccn2)nn1.F[P-](F)(F)(F)(F)F 480 160 33.56
Train Exp_71 c1ccc(cc1)C(c2ccccc2)C(=O)O.c1cc(cnc1)N>CN(C)C(=[N+](C)C)On1c2c(cccn2)nn1.F[P-](F)(F)(F)(F)F>c1ccc(cc1)C(c2ccccc2)C(=O)Nc3cccnc3 CN(C)C(=[N+](C)C)On1c2c(cccn2)nn1.F[P-](F)(F)(F)(F)F 120 200 25.77
Train Exp_72 c1ccc(cc1)C(c2ccccc2)C(=O)O.c1cc(cnc1)N>CN(C)C(=[N+](C)C)On1c2c(cccn2)nn1.F[P-](F)(F)(F)(F)F>c1ccc(cc1)C(c2ccccc2)C(=O)Nc3cccnc3 CN(C)C(=[N+](C)C)On1c2c(cccn2)nn1.F[P-](F)(F)(F)(F)F 600 200 21.60
Train Exp_73 c1ccnc(c1)C(=O)O.c1cc(cnc1)N>CN(C)C(=[N+](C)C)On1c2c(cccn2)nn1.F[P-](F)(F)(F)(F)F>c1ccnc(c1)C(=O)Nc2cccnc2 CN(C)C(=[N+](C)C)On1c2c(cccn2)nn1.F[P-](F)(F)(F)(F)F 120 50 56.92
Train Exp_74 c1ccnc(c1)C(=O)O.c1cc(cnc1)N>CN(C)C(=[N+](C)C)On1c2c(cccn2)nn1.F[P-](F)(F)(F)(F)F>c1ccnc(c1)C(=O)Nc2cccnc2 CN(C)C(=[N+](C)C)On1c2c(cccn2)nn1.F[P-](F)(F)(F)(F)F 600 50 62.30
Train Exp_75 c1ccnc(c1)C(=O)O.c1cc(cnc1)N>CN(C)C(=[N+](C)C)On1c2c(cccn2)nn1.F[P-](F)(F)(F)(F)F>c1ccnc(c1)C(=O)Nc2cccnc2 CN(C)C(=[N+](C)C)On1c2c(cccn2)nn1.F[P-](F)(F)(F)(F)F 240 80 63.71
Train Exp_76 c1ccnc(c1)C(=O)O.c1cc(cnc1)N>CN(C)C(=[N+](C)C)On1c2c(cccn2)nn1.F[P-](F)(F)(F)(F)F>c1ccnc(c1)C(=O)Nc2cccnc2 CN(C)C(=[N+](C)C)On1c2c(cccn2)nn1.F[P-](F)(F)(F)(F)F 480 80 63.53
Train Exp_77 c1ccnc(c1)C(=O)O.c1cc(cnc1)N>CN(C)C(=[N+](C)C)On1c2c(cccn2)nn1.F[P-](F)(F)(F)(F)F>c1ccnc(c1)C(=O)Nc2cccnc2 CN(C)C(=[N+](C)C)On1c2c(cccn2)nn1.F[P-](F)(F)(F)(F)F 360 120 62.36
Train Exp_78 c1ccnc(c1)C(=O)O.c1cc(cnc1)N>CN(C)C(=[N+](C)C)On1c2c(cccn2)nn1.F[P-](F)(F)(F)(F)F>c1ccnc(c1)C(=O)Nc2cccnc2 CN(C)C(=[N+](C)C)On1c2c(cccn2)nn1.F[P-](F)(F)(F)(F)F 240 160 61.70
Train Exp_79 c1ccnc(c1)C(=O)O.c1cc(cnc1)N>CN(C)C(=[N+](C)C)On1c2c(cccn2)nn1.F[P-](F)(F)(F)(F)F>c1ccnc(c1)C(=O)Nc2cccnc2 CN(C)C(=[N+](C)C)On1c2c(cccn2)nn1.F[P-](F)(F)(F)(F)F 480 160 60.53
Train Exp_80 c1ccnc(c1)C(=O)O.c1cc(cnc1)N>CN(C)C(=[N+](C)C)On1c2c(cccn2)nn1.F[P-](F)(F)(F)(F)F>c1ccnc(c1)C(=O)Nc2cccnc2 CN(C)C(=[N+](C)C)On1c2c(cccn2)nn1.F[P-](F)(F)(F)(F)F 120 200 59.95
Train Exp_81 c1ccnc(c1)C(=O)O.c1cc(cnc1)N>CN(C)C(=[N+](C)C)On1c2c(cccn2)nn1.F[P-](F)(F)(F)(F)F>c1ccnc(c1)C(=O)Nc2cccnc2 CN(C)C(=[N+](C)C)On1c2c(cccn2)nn1.F[P-](F)(F)(F)(F)F 600 200 58.15
Train Exp_82 CC(c1ccccc1)(c2ccccc2)C(=O)O.c1cc(cnc1)N>CN(C)C(=[N+](C)C)On1c2c(cccn2)nn1.F[P-](F)(F)(F)(F)F>CC(c1ccccc1)(c2ccccc2)C(=O)Nc3cccnc3 CN(C)C(=[N+](C)C)On1c2c(cccn2)nn1.F[P-](F)(F)(F)(F)F 120 50 0.00
Train Exp_83 CC(c1ccccc1)(c2ccccc2)C(=O)O.c1cc(cnc1)N>CN(C)C(=[N+](C)C)On1c2c(cccn2)nn1.F[P-](F)(F)(F)(F)F>CC(c1ccccc1)(c2ccccc2)C(=O)Nc3cccnc3 CN(C)C(=[N+](C)C)On1c2c(cccn2)nn1.F[P-](F)(F)(F)(F)F 600 50 0.12
Train Exp_84 CC(c1ccccc1)(c2ccccc2)C(=O)O.c1cc(cnc1)N>CN(C)C(=[N+](C)C)On1c2c(cccn2)nn1.F[P-](F)(F)(F)(F)F>CC(c1ccccc1)(c2ccccc2)C(=O)Nc3cccnc3 CN(C)C(=[N+](C)C)On1c2c(cccn2)nn1.F[P-](F)(F)(F)(F)F 240 80 0.13
Train Exp_85 CC(c1ccccc1)(c2ccccc2)C(=O)O.c1cc(cnc1)N>CN(C)C(=[N+](C)C)On1c2c(cccn2)nn1.F[P-](F)(F)(F)(F)F>CC(c1ccccc1)(c2ccccc2)C(=O)Nc3cccnc3 CN(C)C(=[N+](C)C)On1c2c(cccn2)nn1.F[P-](F)(F)(F)(F)F 480 80 0.21
Train Exp_86 CC(c1ccccc1)(c2ccccc2)C(=O)O.c1cc(cnc1)N>CN(C)C(=[N+](C)C)On1c2c(cccn2)nn1.F[P-](F)(F)(F)(F)F>CC(c1ccccc1)(c2ccccc2)C(=O)Nc3cccnc3 CN(C)C(=[N+](C)C)On1c2c(cccn2)nn1.F[P-](F)(F)(F)(F)F 360 120 0.68
Train Exp_87 CC(c1ccccc1)(c2ccccc2)C(=O)O.c1cc(cnc1)N>CN(C)C(=[N+](C)C)On1c2c(cccn2)nn1.F[P-](F)(F)(F)(F)F>CC(c1ccccc1)(c2ccccc2)C(=O)Nc3cccnc3 CN(C)C(=[N+](C)C)On1c2c(cccn2)nn1.F[P-](F)(F)(F)(F)F 240 160 1.46
Train Exp_88 CC(c1ccccc1)(c2ccccc2)C(=O)O.c1cc(cnc1)N>CN(C)C(=[N+](C)C)On1c2c(cccn2)nn1.F[P-](F)(F)(F)(F)F>CC(c1ccccc1)(c2ccccc2)C(=O)Nc3cccnc3 CN(C)C(=[N+](C)C)On1c2c(cccn2)nn1.F[P-](F)(F)(F)(F)F 480 160 3.18
Train Exp_89 CC(c1ccccc1)(c2ccccc2)C(=O)O.c1cc(cnc1)N>CN(C)C(=[N+](C)C)On1c2c(cccn2)nn1.F[P-](F)(F)(F)(F)F>CC(c1ccccc1)(c2ccccc2)C(=O)Nc3cccnc3 CN(C)C(=[N+](C)C)On1c2c(cccn2)nn1.F[P-](F)(F)(F)(F)F 120 200 1.93
Train Exp_90 CC(c1ccccc1)(c2ccccc2)C(=O)O.c1cc(cnc1)N>CN(C)C(=[N+](C)C)On1c2c(cccn2)nn1.F[P-](F)(F)(F)(F)F>CC(c1ccccc1)(c2ccccc2)C(=O)Nc3cccnc3 CN(C)C(=[N+](C)C)On1c2c(cccn2)nn1.F[P-](F)(F)(F)(F)F 600 200 6.45
Train Exp_91 c1ccc(cc1)C(=O)O.Cc1c(cccn1)N>CN(C)C(=[N+](C)C)On1c2c(cccn2)nn1.F[P-](F)(F)(F)(F)F>Cc1c(cccn1)NC(=O)c2ccccc2 CN(C)C(=[N+](C)C)On1c2c(cccn2)nn1.F[P-](F)(F)(F)(F)F 120 50 0.09
Train Exp_92 c1ccc(cc1)C(=O)O.Cc1c(cccn1)N>CN(C)C(=[N+](C)C)On1c2c(cccn2)nn1.F[P-](F)(F)(F)(F)F>Cc1c(cccn1)NC(=O)c2ccccc2 CN(C)C(=[N+](C)C)On1c2c(cccn2)nn1.F[P-](F)(F)(F)(F)F 600 50 0.21
Train Exp_93 c1ccc(cc1)C(=O)O.Cc1c(cccn1)N>CN(C)C(=[N+](C)C)On1c2c(cccn2)nn1.F[P-](F)(F)(F)(F)F>Cc1c(cccn1)NC(=O)c2ccccc2 CN(C)C(=[N+](C)C)On1c2c(cccn2)nn1.F[P-](F)(F)(F)(F)F 240 80 0.26
Train Exp_94 c1ccc(cc1)C(=O)O.Cc1c(cccn1)N>CN(C)C(=[N+](C)C)On1c2c(cccn2)nn1.F[P-](F)(F)(F)(F)F>Cc1c(cccn1)NC(=O)c2ccccc2 CN(C)C(=[N+](C)C)On1c2c(cccn2)nn1.F[P-](F)(F)(F)(F)F 480 80 0.61
Train Exp_95 c1ccc(cc1)C(=O)O.Cc1c(cccn1)N>CN(C)C(=[N+](C)C)On1c2c(cccn2)nn1.F[P-](F)(F)(F)(F)F>Cc1c(cccn1)NC(=O)c2ccccc2 CN(C)C(=[N+](C)C)On1c2c(cccn2)nn1.F[P-](F)(F)(F)(F)F 360 120 2.07
Train Exp_96 c1ccc(cc1)C(=O)O.Cc1c(cccn1)N>CN(C)C(=[N+](C)C)On1c2c(cccn2)nn1.F[P-](F)(F)(F)(F)F>Cc1c(cccn1)NC(=O)c2ccccc2 CN(C)C(=[N+](C)C)On1c2c(cccn2)nn1.F[P-](F)(F)(F)(F)F 240 160 4.25
Train Exp_97 c1ccc(cc1)C(=O)O.Cc1c(cccn1)N>CN(C)C(=[N+](C)C)On1c2c(cccn2)nn1.F[P-](F)(F)(F)(F)F>Cc1c(cccn1)NC(=O)c2ccccc2 CN(C)C(=[N+](C)C)On1c2c(cccn2)nn1.F[P-](F)(F)(F)(F)F 480 160 8.70
Train Exp_98 c1ccc(cc1)C(=O)O.Cc1c(cccn1)N>CN(C)C(=[N+](C)C)On1c2c(cccn2)nn1.F[P-](F)(F)(F)(F)F>Cc1c(cccn1)NC(=O)c2ccccc2 CN(C)C(=[N+](C)C)On1c2c(cccn2)nn1.F[P-](F)(F)(F)(F)F 120 200 5.48
Train Exp_99 c1ccc(cc1)C(=O)O.Cc1c(cccn1)N>CN(C)C(=[N+](C)C)On1c2c(cccn2)nn1.F[P-](F)(F)(F)(F)F>Cc1c(cccn1)NC(=O)c2ccccc2 CN(C)C(=[N+](C)C)On1c2c(cccn2)nn1.F[P-](F)(F)(F)(F)F 600 200 10.57
Train Exp_100 CC(C)(c1ccccc1)C(=O)O.Cc1c(cccn1)N>CN(C)C(=[N+](C)C)On1c2c(cccn2)nn1.F[P-](F)(F)(F)(F)F>Cc1c(cccn1)NC(=O)C(C)(C)c2ccccc2 CN(C)C(=[N+](C)C)On1c2c(cccn2)nn1.F[P-](F)(F)(F)(F)F 120 50 0.00
Train Exp_101 CC(C)(c1ccccc1)C(=O)O.Cc1c(cccn1)N>CN(C)C(=[N+](C)C)On1c2c(cccn2)nn1.F[P-](F)(F)(F)(F)F>Cc1c(cccn1)NC(=O)C(C)(C)c2ccccc2 CN(C)C(=[N+](C)C)On1c2c(cccn2)nn1.F[P-](F)(F)(F)(F)F 600 50 0.00
Train Exp_102 CC(C)(c1ccccc1)C(=O)O.Cc1c(cccn1)N>CN(C)C(=[N+](C)C)On1c2c(cccn2)nn1.F[P-](F)(F)(F)(F)F>Cc1c(cccn1)NC(=O)C(C)(C)c2ccccc2 CN(C)C(=[N+](C)C)On1c2c(cccn2)nn1.F[P-](F)(F)(F)(F)F 240 80 0.00
Train Exp_103 CC(C)(c1ccccc1)C(=O)O.Cc1c(cccn1)N>CN(C)C(=[N+](C)C)On1c2c(cccn2)nn1.F[P-](F)(F)(F)(F)F>Cc1c(cccn1)NC(=O)C(C)(C)c2ccccc2 CN(C)C(=[N+](C)C)On1c2c(cccn2)nn1.F[P-](F)(F)(F)(F)F 480 80 0.00
Train Exp_104 CC(C)(c1ccccc1)C(=O)O.Cc1c(cccn1)N>CN(C)C(=[N+](C)C)On1c2c(cccn2)nn1.F[P-](F)(F)(F)(F)F>Cc1c(cccn1)NC(=O)C(C)(C)c2ccccc2 CN(C)C(=[N+](C)C)On1c2c(cccn2)nn1.F[P-](F)(F)(F)(F)F 360 120 0.08
Train Exp_105 CC(C)(c1ccccc1)C(=O)O.Cc1c(cccn1)N>CN(C)C(=[N+](C)C)On1c2c(cccn2)nn1.F[P-](F)(F)(F)(F)F>Cc1c(cccn1)NC(=O)C(C)(C)c2ccccc2 CN(C)C(=[N+](C)C)On1c2c(cccn2)nn1.F[P-](F)(F)(F)(F)F 240 160 0.24
Train Exp_106 CC(C)(c1ccccc1)C(=O)O.Cc1c(cccn1)N>CN(C)C(=[N+](C)C)On1c2c(cccn2)nn1.F[P-](F)(F)(F)(F)F>Cc1c(cccn1)NC(=O)C(C)(C)c2ccccc2 CN(C)C(=[N+](C)C)On1c2c(cccn2)nn1.F[P-](F)(F)(F)(F)F 480 160 0.58
Train Exp_107 CC(C)(c1ccccc1)C(=O)O.Cc1c(cccn1)N>CN(C)C(=[N+](C)C)On1c2c(cccn2)nn1.F[P-](F)(F)(F)(F)F>Cc1c(cccn1)NC(=O)C(C)(C)c2ccccc2 CN(C)C(=[N+](C)C)On1c2c(cccn2)nn1.F[P-](F)(F)(F)(F)F 120 200 0.43
Train Exp_108 CC(C)(c1ccccc1)C(=O)O.Cc1c(cccn1)N>CN(C)C(=[N+](C)C)On1c2c(cccn2)nn1.F[P-](F)(F)(F)(F)F>Cc1c(cccn1)NC(=O)C(C)(C)c2ccccc2 CN(C)C(=[N+](C)C)On1c2c(cccn2)nn1.F[P-](F)(F)(F)(F)F 600 200 2.51
Train Exp_109 c1ccc(cc1)C(c2ccccc2)C(=O)O.Cc1c(cccn1)N>CN(C)C(=[N+](C)C)On1c2c(cccn2)nn1.F[P-](F)(F)(F)(F)F>Cc1c(cccn1)NC(=O)C(c2ccccc2)c3ccccc3 CN(C)C(=[N+](C)C)On1c2c(cccn2)nn1.F[P-](F)(F)(F)(F)F 120 50 11.20
Train Exp_110 c1ccc(cc1)C(c2ccccc2)C(=O)O.Cc1c(cccn1)N>CN(C)C(=[N+](C)C)On1c2c(cccn2)nn1.F[P-](F)(F)(F)(F)F>Cc1c(cccn1)NC(=O)C(c2ccccc2)c3ccccc3 CN(C)C(=[N+](C)C)On1c2c(cccn2)nn1.F[P-](F)(F)(F)(F)F 600 50 21.55
Train Exp_111 c1ccc(cc1)C(c2ccccc2)C(=O)O.Cc1c(cccn1)N>CN(C)C(=[N+](C)C)On1c2c(cccn2)nn1.F[P-](F)(F)(F)(F)F>Cc1c(cccn1)NC(=O)C(c2ccccc2)c3ccccc3 CN(C)C(=[N+](C)C)On1c2c(cccn2)nn1.F[P-](F)(F)(F)(F)F 240 80 17.87
Train Exp_112 c1ccc(cc1)C(c2ccccc2)C(=O)O.Cc1c(cccn1)N>CN(C)C(=[N+](C)C)On1c2c(cccn2)nn1.F[P-](F)(F)(F)(F)F>Cc1c(cccn1)NC(=O)C(c2ccccc2)c3ccccc3 CN(C)C(=[N+](C)C)On1c2c(cccn2)nn1.F[P-](F)(F)(F)(F)F 480 80 23.42
Train Exp_113 c1ccc(cc1)C(c2ccccc2)C(=O)O.Cc1c(cccn1)N>CN(C)C(=[N+](C)C)On1c2c(cccn2)nn1.F[P-](F)(F)(F)(F)F>Cc1c(cccn1)NC(=O)C(c2ccccc2)c3ccccc3 CN(C)C(=[N+](C)C)On1c2c(cccn2)nn1.F[P-](F)(F)(F)(F)F 360 120 26.07
Train Exp_114 c1ccc(cc1)C(c2ccccc2)C(=O)O.Cc1c(cccn1)N>CN(C)C(=[N+](C)C)On1c2c(cccn2)nn1.F[P-](F)(F)(F)(F)F>Cc1c(cccn1)NC(=O)C(c2ccccc2)c3ccccc3 CN(C)C(=[N+](C)C)On1c2c(cccn2)nn1.F[P-](F)(F)(F)(F)F 240 160 35.03
Train Exp_115 c1ccc(cc1)C(c2ccccc2)C(=O)O.Cc1c(cccn1)N>CN(C)C(=[N+](C)C)On1c2c(cccn2)nn1.F[P-](F)(F)(F)(F)F>Cc1c(cccn1)NC(=O)C(c2ccccc2)c3ccccc3 CN(C)C(=[N+](C)C)On1c2c(cccn2)nn1.F[P-](F)(F)(F)(F)F 480 160 37.74
Train Exp_116 c1ccc(cc1)C(c2ccccc2)C(=O)O.Cc1c(cccn1)N>CN(C)C(=[N+](C)C)On1c2c(cccn2)nn1.F[P-](F)(F)(F)(F)F>Cc1c(cccn1)NC(=O)C(c2ccccc2)c3ccccc3 CN(C)C(=[N+](C)C)On1c2c(cccn2)nn1.F[P-](F)(F)(F)(F)F 120 200 40.02
Train Exp_117 c1ccc(cc1)C(c2ccccc2)C(=O)O.Cc1c(cccn1)N>CN(C)C(=[N+](C)C)On1c2c(cccn2)nn1.F[P-](F)(F)(F)(F)F>Cc1c(cccn1)NC(=O)C(c2ccccc2)c3ccccc3 CN(C)C(=[N+](C)C)On1c2c(cccn2)nn1.F[P-](F)(F)(F)(F)F 600 200 41.70
Train Exp_118 c1ccnc(c1)C(=O)O.Cc1c(cccn1)N>CN(C)C(=[N+](C)C)On1c2c(cccn2)nn1.F[P-](F)(F)(F)(F)F>Cc1c(cccn1)NC(=O)c2ccccn2 CN(C)C(=[N+](C)C)On1c2c(cccn2)nn1.F[P-](F)(F)(F)(F)F 120 50 41.03
Train Exp_119 c1ccnc(c1)C(=O)O.Cc1c(cccn1)N>CN(C)C(=[N+](C)C)On1c2c(cccn2)nn1.F[P-](F)(F)(F)(F)F>Cc1c(cccn1)NC(=O)c2ccccn2 CN(C)C(=[N+](C)C)On1c2c(cccn2)nn1.F[P-](F)(F)(F)(F)F 600 50 53.46
Train Exp_120 c1ccnc(c1)C(=O)O.Cc1c(cccn1)N>CN(C)C(=[N+](C)C)On1c2c(cccn2)nn1.F[P-](F)(F)(F)(F)F>Cc1c(cccn1)NC(=O)c2ccccn2 CN(C)C(=[N+](C)C)On1c2c(cccn2)nn1.F[P-](F)(F)(F)(F)F 240 80 54.78
Train Exp_121 c1ccnc(c1)C(=O)O.Cc1c(cccn1)N>CN(C)C(=[N+](C)C)On1c2c(cccn2)nn1.F[P-](F)(F)(F)(F)F>Cc1c(cccn1)NC(=O)c2ccccn2 CN(C)C(=[N+](C)C)On1c2c(cccn2)nn1.F[P-](F)(F)(F)(F)F 480 80 56.67
Train Exp_122 c1ccnc(c1)C(=O)O.Cc1c(cccn1)N>CN(C)C(=[N+](C)C)On1c2c(cccn2)nn1.F[P-](F)(F)(F)(F)F>Cc1c(cccn1)NC(=O)c2ccccn2 CN(C)C(=[N+](C)C)On1c2c(cccn2)nn1.F[P-](F)(F)(F)(F)F 360 120 56.64
Train Exp_123 c1ccnc(c1)C(=O)O.Cc1c(cccn1)N>CN(C)C(=[N+](C)C)On1c2c(cccn2)nn1.F[P-](F)(F)(F)(F)F>Cc1c(cccn1)NC(=O)c2ccccn2 CN(C)C(=[N+](C)C)On1c2c(cccn2)nn1.F[P-](F)(F)(F)(F)F 240 160 56.82
Train Exp_124 c1ccnc(c1)C(=O)O.Cc1c(cccn1)N>CN(C)C(=[N+](C)C)On1c2c(cccn2)nn1.F[P-](F)(F)(F)(F)F>Cc1c(cccn1)NC(=O)c2ccccn2 CN(C)C(=[N+](C)C)On1c2c(cccn2)nn1.F[P-](F)(F)(F)(F)F 480 160 54.40
Train Exp_125 c1ccnc(c1)C(=O)O.Cc1c(cccn1)N>CN(C)C(=[N+](C)C)On1c2c(cccn2)nn1.F[P-](F)(F)(F)(F)F>Cc1c(cccn1)NC(=O)c2ccccn2 CN(C)C(=[N+](C)C)On1c2c(cccn2)nn1.F[P-](F)(F)(F)(F)F 120 200 52.40
Train Exp_126 c1ccnc(c1)C(=O)O.Cc1c(cccn1)N>CN(C)C(=[N+](C)C)On1c2c(cccn2)nn1.F[P-](F)(F)(F)(F)F>Cc1c(cccn1)NC(=O)c2ccccn2 CN(C)C(=[N+](C)C)On1c2c(cccn2)nn1.F[P-](F)(F)(F)(F)F 600 200 49.02
Train Exp_127 CC(c1ccccc1)(c2ccccc2)C(=O)O.Cc1c(cccn1)N>CN(C)C(=[N+](C)C)On1c2c(cccn2)nn1.F[P-](F)(F)(F)(F)F>Cc1c(cccn1)NC(=O)C(C)(c2ccccc2)c3ccccc3 CN(C)C(=[N+](C)C)On1c2c(cccn2)nn1.F[P-](F)(F)(F)(F)F 120 50 0.00
Train Exp_128 CC(c1ccccc1)(c2ccccc2)C(=O)O.Cc1c(cccn1)N>CN(C)C(=[N+](C)C)On1c2c(cccn2)nn1.F[P-](F)(F)(F)(F)F>Cc1c(cccn1)NC(=O)C(C)(c2ccccc2)c3ccccc3 CN(C)C(=[N+](C)C)On1c2c(cccn2)nn1.F[P-](F)(F)(F)(F)F 600 50 0.00
Train Exp_129 CC(c1ccccc1)(c2ccccc2)C(=O)O.Cc1c(cccn1)N>CN(C)C(=[N+](C)C)On1c2c(cccn2)nn1.F[P-](F)(F)(F)(F)F>Cc1c(cccn1)NC(=O)C(C)(c2ccccc2)c3ccccc3 CN(C)C(=[N+](C)C)On1c2c(cccn2)nn1.F[P-](F)(F)(F)(F)F 240 80 0.00
Train Exp_130 CC(c1ccccc1)(c2ccccc2)C(=O)O.Cc1c(cccn1)N>CN(C)C(=[N+](C)C)On1c2c(cccn2)nn1.F[P-](F)(F)(F)(F)F>Cc1c(cccn1)NC(=O)C(C)(c2ccccc2)c3ccccc3 CN(C)C(=[N+](C)C)On1c2c(cccn2)nn1.F[P-](F)(F)(F)(F)F 480 80 0.00
Train Exp_131 CC(c1ccccc1)(c2ccccc2)C(=O)O.Cc1c(cccn1)N>CN(C)C(=[N+](C)C)On1c2c(cccn2)nn1.F[P-](F)(F)(F)(F)F>Cc1c(cccn1)NC(=O)C(C)(c2ccccc2)c3ccccc3 CN(C)C(=[N+](C)C)On1c2c(cccn2)nn1.F[P-](F)(F)(F)(F)F 360 120 0.00
Train Exp_132 CC(c1ccccc1)(c2ccccc2)C(=O)O.Cc1c(cccn1)N>CN(C)C(=[N+](C)C)On1c2c(cccn2)nn1.F[P-](F)(F)(F)(F)F>Cc1c(cccn1)NC(=O)C(C)(c2ccccc2)c3ccccc3 CN(C)C(=[N+](C)C)On1c2c(cccn2)nn1.F[P-](F)(F)(F)(F)F 240 160 0.10
Train Exp_133 CC(c1ccccc1)(c2ccccc2)C(=O)O.Cc1c(cccn1)N>CN(C)C(=[N+](C)C)On1c2c(cccn2)nn1.F[P-](F)(F)(F)(F)F>Cc1c(cccn1)NC(=O)C(C)(c2ccccc2)c3ccccc3 CN(C)C(=[N+](C)C)On1c2c(cccn2)nn1.F[P-](F)(F)(F)(F)F 480 160 0.38
Train Exp_134 CC(c1ccccc1)(c2ccccc2)C(=O)O.Cc1c(cccn1)N>CN(C)C(=[N+](C)C)On1c2c(cccn2)nn1.F[P-](F)(F)(F)(F)F>Cc1c(cccn1)NC(=O)C(C)(c2ccccc2)c3ccccc3 CN(C)C(=[N+](C)C)On1c2c(cccn2)nn1.F[P-](F)(F)(F)(F)F 120 200 0.20
Train Exp_135 CC(c1ccccc1)(c2ccccc2)C(=O)O.Cc1c(cccn1)N>CN(C)C(=[N+](C)C)On1c2c(cccn2)nn1.F[P-](F)(F)(F)(F)F>Cc1c(cccn1)NC(=O)C(C)(c2ccccc2)c3ccccc3 CN(C)C(=[N+](C)C)On1c2c(cccn2)nn1.F[P-](F)(F)(F)(F)F 600 200 1.67
Test Exp_136 c1ccc(cc1)C(=O)O.c1cc(ncc1[N+](=O)[O-])N>CN(C)C(=[N+](C)C)On1c2c(cccn2)nn1.F[P-](F)(F)(F)(F)F>c1ccc(cc1)C(=O)Nc2ccc(cn2)[N+](=O)[O-] CN(C)C(=[N+](C)C)On1c2c(cccn2)nn1.F[P-](F)(F)(F)(F)F 120 50 83.00
Test Exp_137 c1ccc(cc1)C(=O)O.c1cc(ncc1[N+](=O)[O-])N>CN(C)C(=[N+](C)C)On1c2c(cccn2)nn1.F[P-](F)(F)(F)(F)F>c1ccc(cc1)C(=O)Nc2ccc(cn2)[N+](=O)[O-] CN(C)C(=[N+](C)C)On1c2c(cccn2)nn1.F[P-](F)(F)(F)(F)F 600 50 86.07
Test Exp_138 c1ccc(cc1)C(=O)O.c1cc(ncc1[N+](=O)[O-])N>CN(C)C(=[N+](C)C)On1c2c(cccn2)nn1.F[P-](F)(F)(F)(F)F>c1ccc(cc1)C(=O)Nc2ccc(cn2)[N+](=O)[O-] CN(C)C(=[N+](C)C)On1c2c(cccn2)nn1.F[P-](F)(F)(F)(F)F 240 80 85.82
Test Exp_139 c1ccc(cc1)C(=O)O.c1cc(ncc1[N+](=O)[O-])N>CN(C)C(=[N+](C)C)On1c2c(cccn2)nn1.F[P-](F)(F)(F)(F)F>c1ccc(cc1)C(=O)Nc2ccc(cn2)[N+](=O)[O-] CN(C)C(=[N+](C)C)On1c2c(cccn2)nn1.F[P-](F)(F)(F)(F)F 480 80 85.17
Test Exp_140 c1ccc(cc1)C(=O)O.c1cc(ncc1[N+](=O)[O-])N>CN(C)C(=[N+](C)C)On1c2c(cccn2)nn1.F[P-](F)(F)(F)(F)F>c1ccc(cc1)C(=O)Nc2ccc(cn2)[N+](=O)[O-] CN(C)C(=[N+](C)C)On1c2c(cccn2)nn1.F[P-](F)(F)(F)(F)F 360 120 83.76
Test Exp_141 c1ccc(cc1)C(=O)O.c1cc(ncc1[N+](=O)[O-])N>CN(C)C(=[N+](C)C)On1c2c(cccn2)nn1.F[P-](F)(F)(F)(F)F>c1ccc(cc1)C(=O)Nc2ccc(cn2)[N+](=O)[O-] CN(C)C(=[N+](C)C)On1c2c(cccn2)nn1.F[P-](F)(F)(F)(F)F 240 160 81.73
Test Exp_142 c1ccc(cc1)C(=O)O.c1cc(ncc1[N+](=O)[O-])N>CN(C)C(=[N+](C)C)On1c2c(cccn2)nn1.F[P-](F)(F)(F)(F)F>c1ccc(cc1)C(=O)Nc2ccc(cn2)[N+](=O)[O-] CN(C)C(=[N+](C)C)On1c2c(cccn2)nn1.F[P-](F)(F)(F)(F)F 480 160 78.14
Test Exp_143 c1ccc(cc1)C(=O)O.c1cc(ncc1[N+](=O)[O-])N>CN(C)C(=[N+](C)C)On1c2c(cccn2)nn1.F[P-](F)(F)(F)(F)F>c1ccc(cc1)C(=O)Nc2ccc(cn2)[N+](=O)[O-] CN(C)C(=[N+](C)C)On1c2c(cccn2)nn1.F[P-](F)(F)(F)(F)F 120 200 77.78
Test Exp_145 CC(C)(c1ccccc1)C(=O)O.c1cc(ncc1[N+](=O)[O-])N>CN(C)C(=[N+](C)C)On1c2c(cccn2)nn1.F[P-](F)(F)(F)(F)F>CC(C)(c1ccccc1)C(=O)Nc2ccc(cn2)[N+](=O)[O-] CN(C)C(=[N+](C)C)On1c2c(cccn2)nn1.F[P-](F)(F)(F)(F)F 120 50 66.75
Test Exp_146 CC(C)(c1ccccc1)C(=O)O.c1cc(ncc1[N+](=O)[O-])N>CN(C)C(=[N+](C)C)On1c2c(cccn2)nn1.F[P-](F)(F)(F)(F)F>CC(C)(c1ccccc1)C(=O)Nc2ccc(cn2)[N+](=O)[O-] CN(C)C(=[N+](C)C)On1c2c(cccn2)nn1.F[P-](F)(F)(F)(F)F 600 50 70.55
Test Exp_147 CC(C)(c1ccccc1)C(=O)O.c1cc(ncc1[N+](=O)[O-])N>CN(C)C(=[N+](C)C)On1c2c(cccn2)nn1.F[P-](F)(F)(F)(F)F>CC(C)(c1ccccc1)C(=O)Nc2ccc(cn2)[N+](=O)[O-] CN(C)C(=[N+](C)C)On1c2c(cccn2)nn1.F[P-](F)(F)(F)(F)F 240 80 73.36
Test Exp_148 CC(C)(c1ccccc1)C(=O)O.c1cc(ncc1[N+](=O)[O-])N>CN(C)C(=[N+](C)C)On1c2c(cccn2)nn1.F[P-](F)(F)(F)(F)F>CC(C)(c1ccccc1)C(=O)Nc2ccc(cn2)[N+](=O)[O-] CN(C)C(=[N+](C)C)On1c2c(cccn2)nn1.F[P-](F)(F)(F)(F)F 480 80 73.03
Test Exp_149 CC(C)(c1ccccc1)C(=O)O.c1cc(ncc1[N+](=O)[O-])N>CN(C)C(=[N+](C)C)On1c2c(cccn2)nn1.F[P-](F)(F)(F)(F)F>CC(C)(c1ccccc1)C(=O)Nc2ccc(cn2)[N+](=O)[O-] CN(C)C(=[N+](C)C)On1c2c(cccn2)nn1.F[P-](F)(F)(F)(F)F 360 120 73.30
Test Exp_150 CC(C)(c1ccccc1)C(=O)O.c1cc(ncc1[N+](=O)[O-])N>CN(C)C(=[N+](C)C)On1c2c(cccn2)nn1.F[P-](F)(F)(F)(F)F>CC(C)(c1ccccc1)C(=O)Nc2ccc(cn2)[N+](=O)[O-] CN(C)C(=[N+](C)C)On1c2c(cccn2)nn1.F[P-](F)(F)(F)(F)F 240 160 72.48
Test Exp_151 CC(C)(c1ccccc1)C(=O)O.c1cc(ncc1[N+](=O)[O-])N>CN(C)C(=[N+](C)C)On1c2c(cccn2)nn1.F[P-](F)(F)(F)(F)F>CC(C)(c1ccccc1)C(=O)Nc2ccc(cn2)[N+](=O)[O-] CN(C)C(=[N+](C)C)On1c2c(cccn2)nn1.F[P-](F)(F)(F)(F)F 480 160 72.82
Test Exp_152 CC(C)(c1ccccc1)C(=O)O.c1cc(ncc1[N+](=O)[O-])N>CN(C)C(=[N+](C)C)On1c2c(cccn2)nn1.F[P-](F)(F)(F)(F)F>CC(C)(c1ccccc1)C(=O)Nc2ccc(cn2)[N+](=O)[O-] CN(C)C(=[N+](C)C)On1c2c(cccn2)nn1.F[P-](F)(F)(F)(F)F 120 200 72.26
Test Exp_153 CC(C)(c1ccccc1)C(=O)O.c1cc(ncc1[N+](=O)[O-])N>CN(C)C(=[N+](C)C)On1c2c(cccn2)nn1.F[P-](F)(F)(F)(F)F>CC(C)(c1ccccc1)C(=O)Nc2ccc(cn2)[N+](=O)[O-] CN(C)C(=[N+](C)C)On1c2c(cccn2)nn1.F[P-](F)(F)(F)(F)F 600 200 40.07
Test Exp_163 c1ccnc(c1)C(=O)O.c1cc(ncc1[N+](=O)[O-])N>CN(C)C(=[N+](C)C)On1c2c(cccn2)nn1.F[P-](F)(F)(F)(F)F>c1ccnc(c1)C(=O)Nc2ccc(cn2)[N+](=O)[O-] CN(C)C(=[N+](C)C)On1c2c(cccn2)nn1.F[P-](F)(F)(F)(F)F 120 50 0.00
Test Exp_164 c1ccnc(c1)C(=O)O.c1cc(ncc1[N+](=O)[O-])N>CN(C)C(=[N+](C)C)On1c2c(cccn2)nn1.F[P-](F)(F)(F)(F)F>c1ccnc(c1)C(=O)Nc2ccc(cn2)[N+](=O)[O-] CN(C)C(=[N+](C)C)On1c2c(cccn2)nn1.F[P-](F)(F)(F)(F)F 600 50 0.42
Test Exp_165 c1ccnc(c1)C(=O)O.c1cc(ncc1[N+](=O)[O-])N>CN(C)C(=[N+](C)C)On1c2c(cccn2)nn1.F[P-](F)(F)(F)(F)F>c1ccnc(c1)C(=O)Nc2ccc(cn2)[N+](=O)[O-] CN(C)C(=[N+](C)C)On1c2c(cccn2)nn1.F[P-](F)(F)(F)(F)F 240 80 0.80
Test Exp_166 c1ccnc(c1)C(=O)O.c1cc(ncc1[N+](=O)[O-])N>CN(C)C(=[N+](C)C)On1c2c(cccn2)nn1.F[P-](F)(F)(F)(F)F>c1ccnc(c1)C(=O)Nc2ccc(cn2)[N+](=O)[O-] CN(C)C(=[N+](C)C)On1c2c(cccn2)nn1.F[P-](F)(F)(F)(F)F 480 80 1.06
Test Exp_167 c1ccnc(c1)C(=O)O.c1cc(ncc1[N+](=O)[O-])N>CN(C)C(=[N+](C)C)On1c2c(cccn2)nn1.F[P-](F)(F)(F)(F)F>c1ccnc(c1)C(=O)Nc2ccc(cn2)[N+](=O)[O-] CN(C)C(=[N+](C)C)On1c2c(cccn2)nn1.F[P-](F)(F)(F)(F)F 360 120 5.66
Test Exp_168 c1ccnc(c1)C(=O)O.c1cc(ncc1[N+](=O)[O-])N>CN(C)C(=[N+](C)C)On1c2c(cccn2)nn1.F[P-](F)(F)(F)(F)F>c1ccnc(c1)C(=O)Nc2ccc(cn2)[N+](=O)[O-] CN(C)C(=[N+](C)C)On1c2c(cccn2)nn1.F[P-](F)(F)(F)(F)F 240 160 12.81
Test Exp_169 c1ccnc(c1)C(=O)O.c1cc(ncc1[N+](=O)[O-])N>CN(C)C(=[N+](C)C)On1c2c(cccn2)nn1.F[P-](F)(F)(F)(F)F>c1ccnc(c1)C(=O)Nc2ccc(cn2)[N+](=O)[O-] CN(C)C(=[N+](C)C)On1c2c(cccn2)nn1.F[P-](F)(F)(F)(F)F 480 160 17.24
Test Exp_170 c1ccnc(c1)C(=O)O.c1cc(ncc1[N+](=O)[O-])N>CN(C)C(=[N+](C)C)On1c2c(cccn2)nn1.F[P-](F)(F)(F)(F)F>c1ccnc(c1)C(=O)Nc2ccc(cn2)[N+](=O)[O-] CN(C)C(=[N+](C)C)On1c2c(cccn2)nn1.F[P-](F)(F)(F)(F)F 120 200 15.77
Test Exp_171 c1ccnc(c1)C(=O)O.c1cc(ncc1[N+](=O)[O-])N>CN(C)C(=[N+](C)C)On1c2c(cccn2)nn1.F[P-](F)(F)(F)(F)F>c1ccnc(c1)C(=O)Nc2ccc(cn2)[N+](=O)[O-] CN(C)C(=[N+](C)C)On1c2c(cccn2)nn1.F[P-](F)(F)(F)(F)F 600 200 13.13
Test Exp_172 CC(c1ccccc1)(c2ccccc2)C(=O)O.c1cc(ncc1[N+](=O)[O-])N>CN(C)C(=[N+](C)C)On1c2c(cccn2)nn1.F[P-](F)(F)(F)(F)F>CC(c1ccccc1)(c2ccccc2)C(=O)Nc3ccc(cn3)[N+](=O)[O-] CN(C)C(=[N+](C)C)On1c2c(cccn2)nn1.F[P-](F)(F)(F)(F)F 120 50 66.54
Test Exp_173 CC(c1ccccc1)(c2ccccc2)C(=O)O.c1cc(ncc1[N+](=O)[O-])N>CN(C)C(=[N+](C)C)On1c2c(cccn2)nn1.F[P-](F)(F)(F)(F)F>CC(c1ccccc1)(c2ccccc2)C(=O)Nc3ccc(cn3)[N+](=O)[O-] CN(C)C(=[N+](C)C)On1c2c(cccn2)nn1.F[P-](F)(F)(F)(F)F 600 50 69.85
Test Exp_174 CC(c1ccccc1)(c2ccccc2)C(=O)O.c1cc(ncc1[N+](=O)[O-])N>CN(C)C(=[N+](C)C)On1c2c(cccn2)nn1.F[P-](F)(F)(F)(F)F>CC(c1ccccc1)(c2ccccc2)C(=O)Nc3ccc(cn3)[N+](=O)[O-] CN(C)C(=[N+](C)C)On1c2c(cccn2)nn1.F[P-](F)(F)(F)(F)F 240 80 69.14
Test Exp_175 CC(c1ccccc1)(c2ccccc2)C(=O)O.c1cc(ncc1[N+](=O)[O-])N>CN(C)C(=[N+](C)C)On1c2c(cccn2)nn1.F[P-](F)(F)(F)(F)F>CC(c1ccccc1)(c2ccccc2)C(=O)Nc3ccc(cn3)[N+](=O)[O-] CN(C)C(=[N+](C)C)On1c2c(cccn2)nn1.F[P-](F)(F)(F)(F)F 480 80 72.07
Test Exp_176 CC(c1ccccc1)(c2ccccc2)C(=O)O.c1cc(ncc1[N+](=O)[O-])N>CN(C)C(=[N+](C)C)On1c2c(cccn2)nn1.F[P-](F)(F)(F)(F)F>CC(c1ccccc1)(c2ccccc2)C(=O)Nc3ccc(cn3)[N+](=O)[O-] CN(C)C(=[N+](C)C)On1c2c(cccn2)nn1.F[P-](F)(F)(F)(F)F 360 120 73.70
Test Exp_177 CC(c1ccccc1)(c2ccccc2)C(=O)O.c1cc(ncc1[N+](=O)[O-])N>CN(C)C(=[N+](C)C)On1c2c(cccn2)nn1.F[P-](F)(F)(F)(F)F>CC(c1ccccc1)(c2ccccc2)C(=O)Nc3ccc(cn3)[N+](=O)[O-] CN(C)C(=[N+](C)C)On1c2c(cccn2)nn1.F[P-](F)(F)(F)(F)F 240 160 73.12
Test Exp_178 CC(c1ccccc1)(c2ccccc2)C(=O)O.c1cc(ncc1[N+](=O)[O-])N>CN(C)C(=[N+](C)C)On1c2c(cccn2)nn1.F[P-](F)(F)(F)(F)F>CC(c1ccccc1)(c2ccccc2)C(=O)Nc3ccc(cn3)[N+](=O)[O-] CN(C)C(=[N+](C)C)On1c2c(cccn2)nn1.F[P-](F)(F)(F)(F)F 480 160 70.68
Test Exp_179 CC(c1ccccc1)(c2ccccc2)C(=O)O.c1cc(ncc1[N+](=O)[O-])N>CN(C)C(=[N+](C)C)On1c2c(cccn2)nn1.F[P-](F)(F)(F)(F)F>CC(c1ccccc1)(c2ccccc2)C(=O)Nc3ccc(cn3)[N+](=O)[O-] CN(C)C(=[N+](C)C)On1c2c(cccn2)nn1.F[P-](F)(F)(F)(F)F 120 200 70.69
Train Exp_181 c1ccc(cc1)C(=O)O.Cc1cc(nc(n1)N)C>CN(C)C(=[N+](C)C)On1c2c(cccn2)nn1.F[P-](F)(F)(F)(F)F>Cc1cc(nc(n1)NC(=O)c2ccccc2)C CN(C)C(=[N+](C)C)On1c2c(cccn2)nn1.F[P-](F)(F)(F)(F)F 120 50 0.00
Train Exp_182 c1ccc(cc1)C(=O)O.Cc1cc(nc(n1)N)C>CN(C)C(=[N+](C)C)On1c2c(cccn2)nn1.F[P-](F)(F)(F)(F)F>Cc1cc(nc(n1)NC(=O)c2ccccc2)C CN(C)C(=[N+](C)C)On1c2c(cccn2)nn1.F[P-](F)(F)(F)(F)F 600 50 0.00
Train Exp_183 c1ccc(cc1)C(=O)O.Cc1cc(nc(n1)N)C>CN(C)C(=[N+](C)C)On1c2c(cccn2)nn1.F[P-](F)(F)(F)(F)F>Cc1cc(nc(n1)NC(=O)c2ccccc2)C CN(C)C(=[N+](C)C)On1c2c(cccn2)nn1.F[P-](F)(F)(F)(F)F 240 80 0.04
Train Exp_184 c1ccc(cc1)C(=O)O.Cc1cc(nc(n1)N)C>CN(C)C(=[N+](C)C)On1c2c(cccn2)nn1.F[P-](F)(F)(F)(F)F>Cc1cc(nc(n1)NC(=O)c2ccccc2)C CN(C)C(=[N+](C)C)On1c2c(cccn2)nn1.F[P-](F)(F)(F)(F)F 480 80 0.18
Train Exp_185 c1ccc(cc1)C(=O)O.Cc1cc(nc(n1)N)C>CN(C)C(=[N+](C)C)On1c2c(cccn2)nn1.F[P-](F)(F)(F)(F)F>Cc1cc(nc(n1)NC(=O)c2ccccc2)C CN(C)C(=[N+](C)C)On1c2c(cccn2)nn1.F[P-](F)(F)(F)(F)F 360 120 2.05
Train Exp_186 c1ccc(cc1)C(=O)O.Cc1cc(nc(n1)N)C>CN(C)C(=[N+](C)C)On1c2c(cccn2)nn1.F[P-](F)(F)(F)(F)F>Cc1cc(nc(n1)NC(=O)c2ccccc2)C CN(C)C(=[N+](C)C)On1c2c(cccn2)nn1.F[P-](F)(F)(F)(F)F 240 160 7.37
Train Exp_187 c1ccc(cc1)C(=O)O.Cc1cc(nc(n1)N)C>CN(C)C(=[N+](C)C)On1c2c(cccn2)nn1.F[P-](F)(F)(F)(F)F>Cc1cc(nc(n1)NC(=O)c2ccccc2)C CN(C)C(=[N+](C)C)On1c2c(cccn2)nn1.F[P-](F)(F)(F)(F)F 480 160 15.76
Train Exp_188 c1ccc(cc1)C(=O)O.Cc1cc(nc(n1)N)C>CN(C)C(=[N+](C)C)On1c2c(cccn2)nn1.F[P-](F)(F)(F)(F)F>Cc1cc(nc(n1)NC(=O)c2ccccc2)C CN(C)C(=[N+](C)C)On1c2c(cccn2)nn1.F[P-](F)(F)(F)(F)F 120 200 15.61
Train Exp_189 c1ccc(cc1)C(=O)O.Cc1cc(nc(n1)N)C>CN(C)C(=[N+](C)C)On1c2c(cccn2)nn1.F[P-](F)(F)(F)(F)F>Cc1cc(nc(n1)NC(=O)c2ccccc2)C CN(C)C(=[N+](C)C)On1c2c(cccn2)nn1.F[P-](F)(F)(F)(F)F 600 200 36.64
Train Exp_190 CC(C)(c1ccccc1)C(=O)O.Cc1cc(nc(n1)N)C>CN(C)C(=[N+](C)C)On1c2c(cccn2)nn1.F[P-](F)(F)(F)(F)F>Cc1cc(nc(n1)NC(=O)C(C)(C)c2ccccc2)C CN(C)C(=[N+](C)C)On1c2c(cccn2)nn1.F[P-](F)(F)(F)(F)F 120 50 0.00
Train Exp_191 CC(C)(c1ccccc1)C(=O)O.Cc1cc(nc(n1)N)C>CN(C)C(=[N+](C)C)On1c2c(cccn2)nn1.F[P-](F)(F)(F)(F)F>Cc1cc(nc(n1)NC(=O)C(C)(C)c2ccccc2)C CN(C)C(=[N+](C)C)On1c2c(cccn2)nn1.F[P-](F)(F)(F)(F)F 600 50 0.00
Train Exp_192 CC(C)(c1ccccc1)C(=O)O.Cc1cc(nc(n1)N)C>CN(C)C(=[N+](C)C)On1c2c(cccn2)nn1.F[P-](F)(F)(F)(F)F>Cc1cc(nc(n1)NC(=O)C(C)(C)c2ccccc2)C CN(C)C(=[N+](C)C)On1c2c(cccn2)nn1.F[P-](F)(F)(F)(F)F 240 80 0.00
Train Exp_193 CC(C)(c1ccccc1)C(=O)O.Cc1cc(nc(n1)N)C>CN(C)C(=[N+](C)C)On1c2c(cccn2)nn1.F[P-](F)(F)(F)(F)F>Cc1cc(nc(n1)NC(=O)C(C)(C)c2ccccc2)C CN(C)C(=[N+](C)C)On1c2c(cccn2)nn1.F[P-](F)(F)(F)(F)F 480 80 0.00
Train Exp_194 CC(C)(c1ccccc1)C(=O)O.Cc1cc(nc(n1)N)C>CN(C)C(=[N+](C)C)On1c2c(cccn2)nn1.F[P-](F)(F)(F)(F)F>Cc1cc(nc(n1)NC(=O)C(C)(C)c2ccccc2)C CN(C)C(=[N+](C)C)On1c2c(cccn2)nn1.F[P-](F)(F)(F)(F)F 360 120 0.83
Train Exp_195 CC(C)(c1ccccc1)C(=O)O.Cc1cc(nc(n1)N)C>CN(C)C(=[N+](C)C)On1c2c(cccn2)nn1.F[P-](F)(F)(F)(F)F>Cc1cc(nc(n1)NC(=O)C(C)(C)c2ccccc2)C CN(C)C(=[N+](C)C)On1c2c(cccn2)nn1.F[P-](F)(F)(F)(F)F 240 160 3.27
Train Exp_196 CC(C)(c1ccccc1)C(=O)O.Cc1cc(nc(n1)N)C>CN(C)C(=[N+](C)C)On1c2c(cccn2)nn1.F[P-](F)(F)(F)(F)F>Cc1cc(nc(n1)NC(=O)C(C)(C)c2ccccc2)C CN(C)C(=[N+](C)C)On1c2c(cccn2)nn1.F[P-](F)(F)(F)(F)F 480 160 7.34
Train Exp_197 CC(C)(c1ccccc1)C(=O)O.Cc1cc(nc(n1)N)C>CN(C)C(=[N+](C)C)On1c2c(cccn2)nn1.F[P-](F)(F)(F)(F)F>Cc1cc(nc(n1)NC(=O)C(C)(C)c2ccccc2)C CN(C)C(=[N+](C)C)On1c2c(cccn2)nn1.F[P-](F)(F)(F)(F)F 120 200 6.54
Train Exp_198 CC(C)(c1ccccc1)C(=O)O.Cc1cc(nc(n1)N)C>CN(C)C(=[N+](C)C)On1c2c(cccn2)nn1.F[P-](F)(F)(F)(F)F>Cc1cc(nc(n1)NC(=O)C(C)(C)c2ccccc2)C CN(C)C(=[N+](C)C)On1c2c(cccn2)nn1.F[P-](F)(F)(F)(F)F 600 200 23.55
Train Exp_199 c1ccc(cc1)C(c2ccccc2)C(=O)O.Cc1cc(nc(n1)N)C>CN(C)C(=[N+](C)C)On1c2c(cccn2)nn1.F[P-](F)(F)(F)(F)F>Cc1cc(nc(n1)NC(=O)C(c2ccccc2)c3ccccc3)C CN(C)C(=[N+](C)C)On1c2c(cccn2)nn1.F[P-](F)(F)(F)(F)F 120 50 0.00
Train Exp_200 c1ccc(cc1)C(c2ccccc2)C(=O)O.Cc1cc(nc(n1)N)C>CN(C)C(=[N+](C)C)On1c2c(cccn2)nn1.F[P-](F)(F)(F)(F)F>Cc1cc(nc(n1)NC(=O)C(c2ccccc2)c3ccccc3)C CN(C)C(=[N+](C)C)On1c2c(cccn2)nn1.F[P-](F)(F)(F)(F)F 600 50 0.00
Train Exp_201 c1ccc(cc1)C(c2ccccc2)C(=O)O.Cc1cc(nc(n1)N)C>CN(C)C(=[N+](C)C)On1c2c(cccn2)nn1.F[P-](F)(F)(F)(F)F>Cc1cc(nc(n1)NC(=O)C(c2ccccc2)c3ccccc3)C CN(C)C(=[N+](C)C)On1c2c(cccn2)nn1.F[P-](F)(F)(F)(F)F 240 80 0.00
Train Exp_202 c1ccc(cc1)C(c2ccccc2)C(=O)O.Cc1cc(nc(n1)N)C>CN(C)C(=[N+](C)C)On1c2c(cccn2)nn1.F[P-](F)(F)(F)(F)F>Cc1cc(nc(n1)NC(=O)C(c2ccccc2)c3ccccc3)C CN(C)C(=[N+](C)C)On1c2c(cccn2)nn1.F[P-](F)(F)(F)(F)F 480 80 0.00
Train Exp_203 c1ccc(cc1)C(c2ccccc2)C(=O)O.Cc1cc(nc(n1)N)C>CN(C)C(=[N+](C)C)On1c2c(cccn2)nn1.F[P-](F)(F)(F)(F)F>Cc1cc(nc(n1)NC(=O)C(c2ccccc2)c3ccccc3)C CN(C)C(=[N+](C)C)On1c2c(cccn2)nn1.F[P-](F)(F)(F)(F)F 360 120 2.29
Train Exp_204 c1ccc(cc1)C(c2ccccc2)C(=O)O.Cc1cc(nc(n1)N)C>CN(C)C(=[N+](C)C)On1c2c(cccn2)nn1.F[P-](F)(F)(F)(F)F>Cc1cc(nc(n1)NC(=O)C(c2ccccc2)c3ccccc3)C CN(C)C(=[N+](C)C)On1c2c(cccn2)nn1.F[P-](F)(F)(F)(F)F 240 160 0.50
Train Exp_205 c1ccc(cc1)C(c2ccccc2)C(=O)O.Cc1cc(nc(n1)N)C>CN(C)C(=[N+](C)C)On1c2c(cccn2)nn1.F[P-](F)(F)(F)(F)F>Cc1cc(nc(n1)NC(=O)C(c2ccccc2)c3ccccc3)C CN(C)C(=[N+](C)C)On1c2c(cccn2)nn1.F[P-](F)(F)(F)(F)F 480 160 0.39
Train Exp_206 c1ccc(cc1)C(c2ccccc2)C(=O)O.Cc1cc(nc(n1)N)C>CN(C)C(=[N+](C)C)On1c2c(cccn2)nn1.F[P-](F)(F)(F)(F)F>Cc1cc(nc(n1)NC(=O)C(c2ccccc2)c3ccccc3)C CN(C)C(=[N+](C)C)On1c2c(cccn2)nn1.F[P-](F)(F)(F)(F)F 120 200 1.77
Train Exp_208 c1ccnc(c1)C(=O)O.Cc1cc(nc(n1)N)C>CN(C)C(=[N+](C)C)On1c2c(cccn2)nn1.F[P-](F)(F)(F)(F)F>Cc1cc(nc(n1)NC(=O)c2ccccn2)C CN(C)C(=[N+](C)C)On1c2c(cccn2)nn1.F[P-](F)(F)(F)(F)F 120 50 0.00
Train Exp_209 c1ccnc(c1)C(=O)O.Cc1cc(nc(n1)N)C>CN(C)C(=[N+](C)C)On1c2c(cccn2)nn1.F[P-](F)(F)(F)(F)F>Cc1cc(nc(n1)NC(=O)c2ccccn2)C CN(C)C(=[N+](C)C)On1c2c(cccn2)nn1.F[P-](F)(F)(F)(F)F 600 50 4.68
Train Exp_210 c1ccnc(c1)C(=O)O.Cc1cc(nc(n1)N)C>CN(C)C(=[N+](C)C)On1c2c(cccn2)nn1.F[P-](F)(F)(F)(F)F>Cc1cc(nc(n1)NC(=O)c2ccccn2)C CN(C)C(=[N+](C)C)On1c2c(cccn2)nn1.F[P-](F)(F)(F)(F)F 240 80 7.79
Train Exp_211 c1ccnc(c1)C(=O)O.Cc1cc(nc(n1)N)C>CN(C)C(=[N+](C)C)On1c2c(cccn2)nn1.F[P-](F)(F)(F)(F)F>Cc1cc(nc(n1)NC(=O)c2ccccn2)C CN(C)C(=[N+](C)C)On1c2c(cccn2)nn1.F[P-](F)(F)(F)(F)F 480 80 10.68
Train Exp_212 c1ccnc(c1)C(=O)O.Cc1cc(nc(n1)N)C>CN(C)C(=[N+](C)C)On1c2c(cccn2)nn1.F[P-](F)(F)(F)(F)F>Cc1cc(nc(n1)NC(=O)c2ccccn2)C CN(C)C(=[N+](C)C)On1c2c(cccn2)nn1.F[P-](F)(F)(F)(F)F 360 120 34.69
Train Exp_213 c1ccnc(c1)C(=O)O.Cc1cc(nc(n1)N)C>CN(C)C(=[N+](C)C)On1c2c(cccn2)nn1.F[P-](F)(F)(F)(F)F>Cc1cc(nc(n1)NC(=O)c2ccccn2)C CN(C)C(=[N+](C)C)On1c2c(cccn2)nn1.F[P-](F)(F)(F)(F)F 240 160 46.93
Train Exp_214 c1ccnc(c1)C(=O)O.Cc1cc(nc(n1)N)C>CN(C)C(=[N+](C)C)On1c2c(cccn2)nn1.F[P-](F)(F)(F)(F)F>Cc1cc(nc(n1)NC(=O)c2ccccn2)C CN(C)C(=[N+](C)C)On1c2c(cccn2)nn1.F[P-](F)(F)(F)(F)F 480 160 48.49
Train Exp_215 c1ccnc(c1)C(=O)O.Cc1cc(nc(n1)N)C>CN(C)C(=[N+](C)C)On1c2c(cccn2)nn1.F[P-](F)(F)(F)(F)F>Cc1cc(nc(n1)NC(=O)c2ccccn2)C CN(C)C(=[N+](C)C)On1c2c(cccn2)nn1.F[P-](F)(F)(F)(F)F 120 200 47.39
Train Exp_216 c1ccnc(c1)C(=O)O.Cc1cc(nc(n1)N)C>CN(C)C(=[N+](C)C)On1c2c(cccn2)nn1.F[P-](F)(F)(F)(F)F>Cc1cc(nc(n1)NC(=O)c2ccccn2)C CN(C)C(=[N+](C)C)On1c2c(cccn2)nn1.F[P-](F)(F)(F)(F)F 600 200 45.27
Train Exp_217 CC(c1ccccc1)(c2ccccc2)C(=O)O.Cc1cc(nc(n1)N)C>CN(C)C(=[N+](C)C)On1c2c(cccn2)nn1.F[P-](F)(F)(F)(F)F>Cc1cc(nc(n1)NC(=O)C(C)(c2ccccc2)c3ccccc3)C CN(C)C(=[N+](C)C)On1c2c(cccn2)nn1.F[P-](F)(F)(F)(F)F 120 50 0.00
Train Exp_218 CC(c1ccccc1)(c2ccccc2)C(=O)O.Cc1cc(nc(n1)N)C>CN(C)C(=[N+](C)C)On1c2c(cccn2)nn1.F[P-](F)(F)(F)(F)F>Cc1cc(nc(n1)NC(=O)C(C)(c2ccccc2)c3ccccc3)C CN(C)C(=[N+](C)C)On1c2c(cccn2)nn1.F[P-](F)(F)(F)(F)F 600 50 0.00
Train Exp_219 CC(c1ccccc1)(c2ccccc2)C(=O)O.Cc1cc(nc(n1)N)C>CN(C)C(=[N+](C)C)On1c2c(cccn2)nn1.F[P-](F)(F)(F)(F)F>Cc1cc(nc(n1)NC(=O)C(C)(c2ccccc2)c3ccccc3)C CN(C)C(=[N+](C)C)On1c2c(cccn2)nn1.F[P-](F)(F)(F)(F)F 240 80 0.00
Train Exp_220 CC(c1ccccc1)(c2ccccc2)C(=O)O.Cc1cc(nc(n1)N)C>CN(C)C(=[N+](C)C)On1c2c(cccn2)nn1.F[P-](F)(F)(F)(F)F>Cc1cc(nc(n1)NC(=O)C(C)(c2ccccc2)c3ccccc3)C CN(C)C(=[N+](C)C)On1c2c(cccn2)nn1.F[P-](F)(F)(F)(F)F 480 80 0.00
Train Exp_221 CC(c1ccccc1)(c2ccccc2)C(=O)O.Cc1cc(nc(n1)N)C>CN(C)C(=[N+](C)C)On1c2c(cccn2)nn1.F[P-](F)(F)(F)(F)F>Cc1cc(nc(n1)NC(=O)C(C)(c2ccccc2)c3ccccc3)C CN(C)C(=[N+](C)C)On1c2c(cccn2)nn1.F[P-](F)(F)(F)(F)F 360 120 1.07
Train Exp_222 CC(c1ccccc1)(c2ccccc2)C(=O)O.Cc1cc(nc(n1)N)C>CN(C)C(=[N+](C)C)On1c2c(cccn2)nn1.F[P-](F)(F)(F)(F)F>Cc1cc(nc(n1)NC(=O)C(C)(c2ccccc2)c3ccccc3)C CN(C)C(=[N+](C)C)On1c2c(cccn2)nn1.F[P-](F)(F)(F)(F)F 240 160 3.25
Train Exp_223 CC(c1ccccc1)(c2ccccc2)C(=O)O.Cc1cc(nc(n1)N)C>CN(C)C(=[N+](C)C)On1c2c(cccn2)nn1.F[P-](F)(F)(F)(F)F>Cc1cc(nc(n1)NC(=O)C(C)(c2ccccc2)c3ccccc3)C CN(C)C(=[N+](C)C)On1c2c(cccn2)nn1.F[P-](F)(F)(F)(F)F 480 160 6.90
Train Exp_224 CC(c1ccccc1)(c2ccccc2)C(=O)O.Cc1cc(nc(n1)N)C>CN(C)C(=[N+](C)C)On1c2c(cccn2)nn1.F[P-](F)(F)(F)(F)F>Cc1cc(nc(n1)NC(=O)C(C)(c2ccccc2)c3ccccc3)C CN(C)C(=[N+](C)C)On1c2c(cccn2)nn1.F[P-](F)(F)(F)(F)F 120 200 5.94
Train Exp_225 CC(c1ccccc1)(c2ccccc2)C(=O)O.Cc1cc(nc(n1)N)C>CN(C)C(=[N+](C)C)On1c2c(cccn2)nn1.F[P-](F)(F)(F)(F)F>Cc1cc(nc(n1)NC(=O)C(C)(c2ccccc2)c3ccccc3)C CN(C)C(=[N+](C)C)On1c2c(cccn2)nn1.F[P-](F)(F)(F)(F)F 600 200 21.35
Train Exp_226 c1ccc(cc1)C(=O)O.c1ccc(cc1)CN>C1CCN(C1)C(=[N+]2CCCC2)Cl.F[P-](F)(F)(F)(F)F>c1ccc(cc1)CNC(=O)c2ccccc2 C1CCN(C1)C(=[N+]2CCCC2)Cl.F[P-](F)(F)(F)(F)F 120 50 73.45
Train Exp_227 c1ccc(cc1)C(=O)O.c1ccc(cc1)CN>C1CCN(C1)C(=[N+]2CCCC2)Cl.F[P-](F)(F)(F)(F)F>c1ccc(cc1)CNC(=O)c2ccccc2 C1CCN(C1)C(=[N+]2CCCC2)Cl.F[P-](F)(F)(F)(F)F 600 50 83.53
Train Exp_228 c1ccc(cc1)C(=O)O.c1ccc(cc1)CN>C1CCN(C1)C(=[N+]2CCCC2)Cl.F[P-](F)(F)(F)(F)F>c1ccc(cc1)CNC(=O)c2ccccc2 C1CCN(C1)C(=[N+]2CCCC2)Cl.F[P-](F)(F)(F)(F)F 240 80 76.78
Train Exp_229 c1ccc(cc1)C(=O)O.c1ccc(cc1)CN>C1CCN(C1)C(=[N+]2CCCC2)Cl.F[P-](F)(F)(F)(F)F>c1ccc(cc1)CNC(=O)c2ccccc2 C1CCN(C1)C(=[N+]2CCCC2)Cl.F[P-](F)(F)(F)(F)F 480 80 80.31
Train Exp_230 c1ccc(cc1)C(=O)O.c1ccc(cc1)CN>C1CCN(C1)C(=[N+]2CCCC2)Cl.F[P-](F)(F)(F)(F)F>c1ccc(cc1)CNC(=O)c2ccccc2 C1CCN(C1)C(=[N+]2CCCC2)Cl.F[P-](F)(F)(F)(F)F 360 120 81.17
Train Exp_231 c1ccc(cc1)C(=O)O.c1ccc(cc1)CN>C1CCN(C1)C(=[N+]2CCCC2)Cl.F[P-](F)(F)(F)(F)F>c1ccc(cc1)CNC(=O)c2ccccc2 C1CCN(C1)C(=[N+]2CCCC2)Cl.F[P-](F)(F)(F)(F)F 240 160 83.20
Train Exp_232 c1ccc(cc1)C(=O)O.c1ccc(cc1)CN>C1CCN(C1)C(=[N+]2CCCC2)Cl.F[P-](F)(F)(F)(F)F>c1ccc(cc1)CNC(=O)c2ccccc2 C1CCN(C1)C(=[N+]2CCCC2)Cl.F[P-](F)(F)(F)(F)F 480 160 82.65
Train Exp_233 c1ccc(cc1)C(=O)O.c1ccc(cc1)CN>C1CCN(C1)C(=[N+]2CCCC2)Cl.F[P-](F)(F)(F)(F)F>c1ccc(cc1)CNC(=O)c2ccccc2 C1CCN(C1)C(=[N+]2CCCC2)Cl.F[P-](F)(F)(F)(F)F 120 200 85.59
Train Exp_234 c1ccc(cc1)C(=O)O.c1ccc(cc1)CN>C1CCN(C1)C(=[N+]2CCCC2)Cl.F[P-](F)(F)(F)(F)F>c1ccc(cc1)CNC(=O)c2ccccc2 C1CCN(C1)C(=[N+]2CCCC2)Cl.F[P-](F)(F)(F)(F)F 600 200 81.88
Train Exp_235 CC(C)(c1ccccc1)C(=O)O.c1ccc(cc1)CN>C1CCN(C1)C(=[N+]2CCCC2)Cl.F[P-](F)(F)(F)(F)F>CC(C)(c1ccccc1)C(=O)NCc2ccccc2 C1CCN(C1)C(=[N+]2CCCC2)Cl.F[P-](F)(F)(F)(F)F 120 50 29.63
Train Exp_236 CC(C)(c1ccccc1)C(=O)O.c1ccc(cc1)CN>C1CCN(C1)C(=[N+]2CCCC2)Cl.F[P-](F)(F)(F)(F)F>CC(C)(c1ccccc1)C(=O)NCc2ccccc2 C1CCN(C1)C(=[N+]2CCCC2)Cl.F[P-](F)(F)(F)(F)F 600 50 30.46
Train Exp_237 CC(C)(c1ccccc1)C(=O)O.c1ccc(cc1)CN>C1CCN(C1)C(=[N+]2CCCC2)Cl.F[P-](F)(F)(F)(F)F>CC(C)(c1ccccc1)C(=O)NCc2ccccc2 C1CCN(C1)C(=[N+]2CCCC2)Cl.F[P-](F)(F)(F)(F)F 240 80 36.73
Train Exp_238 CC(C)(c1ccccc1)C(=O)O.c1ccc(cc1)CN>C1CCN(C1)C(=[N+]2CCCC2)Cl.F[P-](F)(F)(F)(F)F>CC(C)(c1ccccc1)C(=O)NCc2ccccc2 C1CCN(C1)C(=[N+]2CCCC2)Cl.F[P-](F)(F)(F)(F)F 480 80 44.97
Train Exp_239 CC(C)(c1ccccc1)C(=O)O.c1ccc(cc1)CN>C1CCN(C1)C(=[N+]2CCCC2)Cl.F[P-](F)(F)(F)(F)F>CC(C)(c1ccccc1)C(=O)NCc2ccccc2 C1CCN(C1)C(=[N+]2CCCC2)Cl.F[P-](F)(F)(F)(F)F 360 120 45.04
Train Exp_240 CC(C)(c1ccccc1)C(=O)O.c1ccc(cc1)CN>C1CCN(C1)C(=[N+]2CCCC2)Cl.F[P-](F)(F)(F)(F)F>CC(C)(c1ccccc1)C(=O)NCc2ccccc2 C1CCN(C1)C(=[N+]2CCCC2)Cl.F[P-](F)(F)(F)(F)F 240 160 53.37
Train Exp_241 CC(C)(c1ccccc1)C(=O)O.c1ccc(cc1)CN>C1CCN(C1)C(=[N+]2CCCC2)Cl.F[P-](F)(F)(F)(F)F>CC(C)(c1ccccc1)C(=O)NCc2ccccc2 C1CCN(C1)C(=[N+]2CCCC2)Cl.F[P-](F)(F)(F)(F)F 480 160 55.76
Train Exp_242 CC(C)(c1ccccc1)C(=O)O.c1ccc(cc1)CN>C1CCN(C1)C(=[N+]2CCCC2)Cl.F[P-](F)(F)(F)(F)F>CC(C)(c1ccccc1)C(=O)NCc2ccccc2 C1CCN(C1)C(=[N+]2CCCC2)Cl.F[P-](F)(F)(F)(F)F 120 200 52.48
Train Exp_243 CC(C)(c1ccccc1)C(=O)O.c1ccc(cc1)CN>C1CCN(C1)C(=[N+]2CCCC2)Cl.F[P-](F)(F)(F)(F)F>CC(C)(c1ccccc1)C(=O)NCc2ccccc2 C1CCN(C1)C(=[N+]2CCCC2)Cl.F[P-](F)(F)(F)(F)F 600 200 43.56
Train Exp_244 c1ccc(cc1)C(c2ccccc2)C(=O)O.c1ccc(cc1)CN>C1CCN(C1)C(=[N+]2CCCC2)Cl.F[P-](F)(F)(F)(F)F>c1ccc(cc1)CNC(=O)C(c2ccccc2)c3ccccc3 C1CCN(C1)C(=[N+]2CCCC2)Cl.F[P-](F)(F)(F)(F)F 120 50 55.94
Train Exp_245 c1ccc(cc1)C(c2ccccc2)C(=O)O.c1ccc(cc1)CN>C1CCN(C1)C(=[N+]2CCCC2)Cl.F[P-](F)(F)(F)(F)F>c1ccc(cc1)CNC(=O)C(c2ccccc2)c3ccccc3 C1CCN(C1)C(=[N+]2CCCC2)Cl.F[P-](F)(F)(F)(F)F 600 50 55.76
Train Exp_246 c1ccc(cc1)C(c2ccccc2)C(=O)O.c1ccc(cc1)CN>C1CCN(C1)C(=[N+]2CCCC2)Cl.F[P-](F)(F)(F)(F)F>c1ccc(cc1)CNC(=O)C(c2ccccc2)c3ccccc3 C1CCN(C1)C(=[N+]2CCCC2)Cl.F[P-](F)(F)(F)(F)F 240 80 56.34
Train Exp_247 c1ccc(cc1)C(c2ccccc2)C(=O)O.c1ccc(cc1)CN>C1CCN(C1)C(=[N+]2CCCC2)Cl.F[P-](F)(F)(F)(F)F>c1ccc(cc1)CNC(=O)C(c2ccccc2)c3ccccc3 C1CCN(C1)C(=[N+]2CCCC2)Cl.F[P-](F)(F)(F)(F)F 480 80 55.67
Train Exp_248 c1ccc(cc1)C(c2ccccc2)C(=O)O.c1ccc(cc1)CN>C1CCN(C1)C(=[N+]2CCCC2)Cl.F[P-](F)(F)(F)(F)F>c1ccc(cc1)CNC(=O)C(c2ccccc2)c3ccccc3 C1CCN(C1)C(=[N+]2CCCC2)Cl.F[P-](F)(F)(F)(F)F 360 120 55.96
Train Exp_249 c1ccc(cc1)C(c2ccccc2)C(=O)O.c1ccc(cc1)CN>C1CCN(C1)C(=[N+]2CCCC2)Cl.F[P-](F)(F)(F)(F)F>c1ccc(cc1)CNC(=O)C(c2ccccc2)c3ccccc3 C1CCN(C1)C(=[N+]2CCCC2)Cl.F[P-](F)(F)(F)(F)F 240 160 57.47
Train Exp_250 c1ccc(cc1)C(c2ccccc2)C(=O)O.c1ccc(cc1)CN>C1CCN(C1)C(=[N+]2CCCC2)Cl.F[P-](F)(F)(F)(F)F>c1ccc(cc1)CNC(=O)C(c2ccccc2)c3ccccc3 C1CCN(C1)C(=[N+]2CCCC2)Cl.F[P-](F)(F)(F)(F)F 480 160 57.47
Train Exp_251 c1ccc(cc1)C(c2ccccc2)C(=O)O.c1ccc(cc1)CN>C1CCN(C1)C(=[N+]2CCCC2)Cl.F[P-](F)(F)(F)(F)F>c1ccc(cc1)CNC(=O)C(c2ccccc2)c3ccccc3 C1CCN(C1)C(=[N+]2CCCC2)Cl.F[P-](F)(F)(F)(F)F 120 200 58.48
Train Exp_252 c1ccc(cc1)C(c2ccccc2)C(=O)O.c1ccc(cc1)CN>C1CCN(C1)C(=[N+]2CCCC2)Cl.F[P-](F)(F)(F)(F)F>c1ccc(cc1)CNC(=O)C(c2ccccc2)c3ccccc3 C1CCN(C1)C(=[N+]2CCCC2)Cl.F[P-](F)(F)(F)(F)F 600 200 49.73
Train Exp_253 c1ccnc(c1)C(=O)O.c1ccc(cc1)CN>C1CCN(C1)C(=[N+]2CCCC2)Cl.F[P-](F)(F)(F)(F)F>c1ccc(cc1)CNC(=O)c2ccccn2 C1CCN(C1)C(=[N+]2CCCC2)Cl.F[P-](F)(F)(F)(F)F 120 50 74.01
Train Exp_254 c1ccnc(c1)C(=O)O.c1ccc(cc1)CN>C1CCN(C1)C(=[N+]2CCCC2)Cl.F[P-](F)(F)(F)(F)F>c1ccc(cc1)CNC(=O)c2ccccn2 C1CCN(C1)C(=[N+]2CCCC2)Cl.F[P-](F)(F)(F)(F)F 600 50 73.46
Train Exp_255 c1ccnc(c1)C(=O)O.c1ccc(cc1)CN>C1CCN(C1)C(=[N+]2CCCC2)Cl.F[P-](F)(F)(F)(F)F>c1ccc(cc1)CNC(=O)c2ccccn2 C1CCN(C1)C(=[N+]2CCCC2)Cl.F[P-](F)(F)(F)(F)F 240 80 74.94
Train Exp_256 c1ccnc(c1)C(=O)O.c1ccc(cc1)CN>C1CCN(C1)C(=[N+]2CCCC2)Cl.F[P-](F)(F)(F)(F)F>c1ccc(cc1)CNC(=O)c2ccccn2 C1CCN(C1)C(=[N+]2CCCC2)Cl.F[P-](F)(F)(F)(F)F 480 80 74.24
Train Exp_257 c1ccnc(c1)C(=O)O.c1ccc(cc1)CN>C1CCN(C1)C(=[N+]2CCCC2)Cl.F[P-](F)(F)(F)(F)F>c1ccc(cc1)CNC(=O)c2ccccn2 C1CCN(C1)C(=[N+]2CCCC2)Cl.F[P-](F)(F)(F)(F)F 360 120 75.73
Train Exp_258 c1ccnc(c1)C(=O)O.c1ccc(cc1)CN>C1CCN(C1)C(=[N+]2CCCC2)Cl.F[P-](F)(F)(F)(F)F>c1ccc(cc1)CNC(=O)c2ccccn2 C1CCN(C1)C(=[N+]2CCCC2)Cl.F[P-](F)(F)(F)(F)F 240 160 82.66
Train Exp_259 c1ccnc(c1)C(=O)O.c1ccc(cc1)CN>C1CCN(C1)C(=[N+]2CCCC2)Cl.F[P-](F)(F)(F)(F)F>c1ccc(cc1)CNC(=O)c2ccccn2 C1CCN(C1)C(=[N+]2CCCC2)Cl.F[P-](F)(F)(F)(F)F 480 160 77.45
Train Exp_260 c1ccnc(c1)C(=O)O.c1ccc(cc1)CN>C1CCN(C1)C(=[N+]2CCCC2)Cl.F[P-](F)(F)(F)(F)F>c1ccc(cc1)CNC(=O)c2ccccn2 C1CCN(C1)C(=[N+]2CCCC2)Cl.F[P-](F)(F)(F)(F)F 120 200 78.56
Train Exp_261 c1ccnc(c1)C(=O)O.c1ccc(cc1)CN>C1CCN(C1)C(=[N+]2CCCC2)Cl.F[P-](F)(F)(F)(F)F>c1ccc(cc1)CNC(=O)c2ccccn2 C1CCN(C1)C(=[N+]2CCCC2)Cl.F[P-](F)(F)(F)(F)F 600 200 79.16
Train Exp_263 CC(c1ccccc1)(c2ccccc2)C(=O)O.c1ccc(cc1)CN>C1CCN(C1)C(=[N+]2CCCC2)Cl.F[P-](F)(F)(F)(F)F>CC(c1ccccc1)(c2ccccc2)C(=O)NCc3ccccc3 C1CCN(C1)C(=[N+]2CCCC2)Cl.F[P-](F)(F)(F)(F)F 600 50 21.00
Train Exp_264 CC(c1ccccc1)(c2ccccc2)C(=O)O.c1ccc(cc1)CN>C1CCN(C1)C(=[N+]2CCCC2)Cl.F[P-](F)(F)(F)(F)F>CC(c1ccccc1)(c2ccccc2)C(=O)NCc3ccccc3 C1CCN(C1)C(=[N+]2CCCC2)Cl.F[P-](F)(F)(F)(F)F 240 80 28.07
Train Exp_265 CC(c1ccccc1)(c2ccccc2)C(=O)O.c1ccc(cc1)CN>C1CCN(C1)C(=[N+]2CCCC2)Cl.F[P-](F)(F)(F)(F)F>CC(c1ccccc1)(c2ccccc2)C(=O)NCc3ccccc3 C1CCN(C1)C(=[N+]2CCCC2)Cl.F[P-](F)(F)(F)(F)F 480 80 33.49
Train Exp_266 CC(c1ccccc1)(c2ccccc2)C(=O)O.c1ccc(cc1)CN>C1CCN(C1)C(=[N+]2CCCC2)Cl.F[P-](F)(F)(F)(F)F>CC(c1ccccc1)(c2ccccc2)C(=O)NCc3ccccc3 C1CCN(C1)C(=[N+]2CCCC2)Cl.F[P-](F)(F)(F)(F)F 360 120 39.34
Train Exp_267 CC(c1ccccc1)(c2ccccc2)C(=O)O.c1ccc(cc1)CN>C1CCN(C1)C(=[N+]2CCCC2)Cl.F[P-](F)(F)(F)(F)F>CC(c1ccccc1)(c2ccccc2)C(=O)NCc3ccccc3 C1CCN(C1)C(=[N+]2CCCC2)Cl.F[P-](F)(F)(F)(F)F 240 160 48.22
Train Exp_268 CC(c1ccccc1)(c2ccccc2)C(=O)O.c1ccc(cc1)CN>C1CCN(C1)C(=[N+]2CCCC2)Cl.F[P-](F)(F)(F)(F)F>CC(c1ccccc1)(c2ccccc2)C(=O)NCc3ccccc3 C1CCN(C1)C(=[N+]2CCCC2)Cl.F[P-](F)(F)(F)(F)F 480 160 50.77
Train Exp_269 CC(c1ccccc1)(c2ccccc2)C(=O)O.c1ccc(cc1)CN>C1CCN(C1)C(=[N+]2CCCC2)Cl.F[P-](F)(F)(F)(F)F>CC(c1ccccc1)(c2ccccc2)C(=O)NCc3ccccc3 C1CCN(C1)C(=[N+]2CCCC2)Cl.F[P-](F)(F)(F)(F)F 120 200 52.15
Train Exp_270 CC(c1ccccc1)(c2ccccc2)C(=O)O.c1ccc(cc1)CN>C1CCN(C1)C(=[N+]2CCCC2)Cl.F[P-](F)(F)(F)(F)F>CC(c1ccccc1)(c2ccccc2)C(=O)NCc3ccccc3 C1CCN(C1)C(=[N+]2CCCC2)Cl.F[P-](F)(F)(F)(F)F 600 200 48.55
Train Exp_271 c1ccc(cc1)C(=O)O.c1cc(cnc1)N>C1CCN(C1)C(=[N+]2CCCC2)Cl.F[P-](F)(F)(F)(F)F>c1ccc(cc1)C(=O)Nc2cccnc2 C1CCN(C1)C(=[N+]2CCCC2)Cl.F[P-](F)(F)(F)(F)F 120 50 24.30
Train Exp_272 c1ccc(cc1)C(=O)O.c1cc(cnc1)N>C1CCN(C1)C(=[N+]2CCCC2)Cl.F[P-](F)(F)(F)(F)F>c1ccc(cc1)C(=O)Nc2cccnc2 C1CCN(C1)C(=[N+]2CCCC2)Cl.F[P-](F)(F)(F)(F)F 600 50 23.73
Train Exp_273 c1ccc(cc1)C(=O)O.c1cc(cnc1)N>C1CCN(C1)C(=[N+]2CCCC2)Cl.F[P-](F)(F)(F)(F)F>c1ccc(cc1)C(=O)Nc2cccnc2 C1CCN(C1)C(=[N+]2CCCC2)Cl.F[P-](F)(F)(F)(F)F 240 80 31.69
Train Exp_274 c1ccc(cc1)C(=O)O.c1cc(cnc1)N>C1CCN(C1)C(=[N+]2CCCC2)Cl.F[P-](F)(F)(F)(F)F>c1ccc(cc1)C(=O)Nc2cccnc2 C1CCN(C1)C(=[N+]2CCCC2)Cl.F[P-](F)(F)(F)(F)F 480 80 34.52
Train Exp_275 c1ccc(cc1)C(=O)O.c1cc(cnc1)N>C1CCN(C1)C(=[N+]2CCCC2)Cl.F[P-](F)(F)(F)(F)F>c1ccc(cc1)C(=O)Nc2cccnc2 C1CCN(C1)C(=[N+]2CCCC2)Cl.F[P-](F)(F)(F)(F)F 360 120 42.62
Train Exp_276 c1ccc(cc1)C(=O)O.c1cc(cnc1)N>C1CCN(C1)C(=[N+]2CCCC2)Cl.F[P-](F)(F)(F)(F)F>c1ccc(cc1)C(=O)Nc2cccnc2 C1CCN(C1)C(=[N+]2CCCC2)Cl.F[P-](F)(F)(F)(F)F 240 160 54.25
Train Exp_277 c1ccc(cc1)C(=O)O.c1cc(cnc1)N>C1CCN(C1)C(=[N+]2CCCC2)Cl.F[P-](F)(F)(F)(F)F>c1ccc(cc1)C(=O)Nc2cccnc2 C1CCN(C1)C(=[N+]2CCCC2)Cl.F[P-](F)(F)(F)(F)F 480 160 65.65
Train Exp_278 c1ccc(cc1)C(=O)O.c1cc(cnc1)N>C1CCN(C1)C(=[N+]2CCCC2)Cl.F[P-](F)(F)(F)(F)F>c1ccc(cc1)C(=O)Nc2cccnc2 C1CCN(C1)C(=[N+]2CCCC2)Cl.F[P-](F)(F)(F)(F)F 120 200 56.76
Train Exp_279 c1ccc(cc1)C(=O)O.c1cc(cnc1)N>C1CCN(C1)C(=[N+]2CCCC2)Cl.F[P-](F)(F)(F)(F)F>c1ccc(cc1)C(=O)Nc2cccnc2 C1CCN(C1)C(=[N+]2CCCC2)Cl.F[P-](F)(F)(F)(F)F 600 200 63.72
Train Exp_280 CC(C)(c1ccccc1)C(=O)O.c1cc(cnc1)N>C1CCN(C1)C(=[N+]2CCCC2)Cl.F[P-](F)(F)(F)(F)F>CC(C)(c1ccccc1)C(=O)Nc2cccnc2 C1CCN(C1)C(=[N+]2CCCC2)Cl.F[P-](F)(F)(F)(F)F 120 50 10.03
Train Exp_281 CC(C)(c1ccccc1)C(=O)O.c1cc(cnc1)N>C1CCN(C1)C(=[N+]2CCCC2)Cl.F[P-](F)(F)(F)(F)F>CC(C)(c1ccccc1)C(=O)Nc2cccnc2 C1CCN(C1)C(=[N+]2CCCC2)Cl.F[P-](F)(F)(F)(F)F 600 50 13.30
Train Exp_282 CC(C)(c1ccccc1)C(=O)O.c1cc(cnc1)N>C1CCN(C1)C(=[N+]2CCCC2)Cl.F[P-](F)(F)(F)(F)F>CC(C)(c1ccccc1)C(=O)Nc2cccnc2 C1CCN(C1)C(=[N+]2CCCC2)Cl.F[P-](F)(F)(F)(F)F 240 80 26.68
Train Exp_283 CC(C)(c1ccccc1)C(=O)O.c1cc(cnc1)N>C1CCN(C1)C(=[N+]2CCCC2)Cl.F[P-](F)(F)(F)(F)F>CC(C)(c1ccccc1)C(=O)Nc2cccnc2 C1CCN(C1)C(=[N+]2CCCC2)Cl.F[P-](F)(F)(F)(F)F 480 80 31.89
Train Exp_284 CC(C)(c1ccccc1)C(=O)O.c1cc(cnc1)N>C1CCN(C1)C(=[N+]2CCCC2)Cl.F[P-](F)(F)(F)(F)F>CC(C)(c1ccccc1)C(=O)Nc2cccnc2 C1CCN(C1)C(=[N+]2CCCC2)Cl.F[P-](F)(F)(F)(F)F 360 120 78.32
Train Exp_285 CC(C)(c1ccccc1)C(=O)O.c1cc(cnc1)N>C1CCN(C1)C(=[N+]2CCCC2)Cl.F[P-](F)(F)(F)(F)F>CC(C)(c1ccccc1)C(=O)Nc2cccnc2 C1CCN(C1)C(=[N+]2CCCC2)Cl.F[P-](F)(F)(F)(F)F 240 160 77.47
Train Exp_286 CC(C)(c1ccccc1)C(=O)O.c1cc(cnc1)N>C1CCN(C1)C(=[N+]2CCCC2)Cl.F[P-](F)(F)(F)(F)F>CC(C)(c1ccccc1)C(=O)Nc2cccnc2 C1CCN(C1)C(=[N+]2CCCC2)Cl.F[P-](F)(F)(F)(F)F 480 160 79.10
Train Exp_288 CC(C)(c1ccccc1)C(=O)O.c1cc(cnc1)N>C1CCN(C1)C(=[N+]2CCCC2)Cl.F[P-](F)(F)(F)(F)F>CC(C)(c1ccccc1)C(=O)Nc2cccnc2 C1CCN(C1)C(=[N+]2CCCC2)Cl.F[P-](F)(F)(F)(F)F 600 200 57.03
Train Exp_289 c1ccc(cc1)C(c2ccccc2)C(=O)O.c1cc(cnc1)N>C1CCN(C1)C(=[N+]2CCCC2)Cl.F[P-](F)(F)(F)(F)F>c1ccc(cc1)C(c2ccccc2)C(=O)Nc3cccnc3 C1CCN(C1)C(=[N+]2CCCC2)Cl.F[P-](F)(F)(F)(F)F 120 50 37.70
Train Exp_290 c1ccc(cc1)C(c2ccccc2)C(=O)O.c1cc(cnc1)N>C1CCN(C1)C(=[N+]2CCCC2)Cl.F[P-](F)(F)(F)(F)F>c1ccc(cc1)C(c2ccccc2)C(=O)Nc3cccnc3 C1CCN(C1)C(=[N+]2CCCC2)Cl.F[P-](F)(F)(F)(F)F 600 50 30.84
Train Exp_291 c1ccc(cc1)C(c2ccccc2)C(=O)O.c1cc(cnc1)N>C1CCN(C1)C(=[N+]2CCCC2)Cl.F[P-](F)(F)(F)(F)F>c1ccc(cc1)C(c2ccccc2)C(=O)Nc3cccnc3 C1CCN(C1)C(=[N+]2CCCC2)Cl.F[P-](F)(F)(F)(F)F 240 80 40.59
Train Exp_292 c1ccc(cc1)C(c2ccccc2)C(=O)O.c1cc(cnc1)N>C1CCN(C1)C(=[N+]2CCCC2)Cl.F[P-](F)(F)(F)(F)F>c1ccc(cc1)C(c2ccccc2)C(=O)Nc3cccnc3 C1CCN(C1)C(=[N+]2CCCC2)Cl.F[P-](F)(F)(F)(F)F 480 80 45.04
Train Exp_293 c1ccc(cc1)C(c2ccccc2)C(=O)O.c1cc(cnc1)N>C1CCN(C1)C(=[N+]2CCCC2)Cl.F[P-](F)(F)(F)(F)F>c1ccc(cc1)C(c2ccccc2)C(=O)Nc3cccnc3 C1CCN(C1)C(=[N+]2CCCC2)Cl.F[P-](F)(F)(F)(F)F 360 120 51.90
Train Exp_294 c1ccc(cc1)C(c2ccccc2)C(=O)O.c1cc(cnc1)N>C1CCN(C1)C(=[N+]2CCCC2)Cl.F[P-](F)(F)(F)(F)F>c1ccc(cc1)C(c2ccccc2)C(=O)Nc3cccnc3 C1CCN(C1)C(=[N+]2CCCC2)Cl.F[P-](F)(F)(F)(F)F 240 160 57.09
Train Exp_295 c1ccc(cc1)C(c2ccccc2)C(=O)O.c1cc(cnc1)N>C1CCN(C1)C(=[N+]2CCCC2)Cl.F[P-](F)(F)(F)(F)F>c1ccc(cc1)C(c2ccccc2)C(=O)Nc3cccnc3 C1CCN(C1)C(=[N+]2CCCC2)Cl.F[P-](F)(F)(F)(F)F 480 160 58.50
Train Exp_296 c1ccc(cc1)C(c2ccccc2)C(=O)O.c1cc(cnc1)N>C1CCN(C1)C(=[N+]2CCCC2)Cl.F[P-](F)(F)(F)(F)F>c1ccc(cc1)C(c2ccccc2)C(=O)Nc3cccnc3 C1CCN(C1)C(=[N+]2CCCC2)Cl.F[P-](F)(F)(F)(F)F 120 200 48.37
Train Exp_297 c1ccc(cc1)C(c2ccccc2)C(=O)O.c1cc(cnc1)N>C1CCN(C1)C(=[N+]2CCCC2)Cl.F[P-](F)(F)(F)(F)F>c1ccc(cc1)C(c2ccccc2)C(=O)Nc3cccnc3 C1CCN(C1)C(=[N+]2CCCC2)Cl.F[P-](F)(F)(F)(F)F 600 200 48.77
Train Exp_298 c1ccnc(c1)C(=O)O.c1cc(cnc1)N>C1CCN(C1)C(=[N+]2CCCC2)Cl.F[P-](F)(F)(F)(F)F>c1ccnc(c1)C(=O)Nc2cccnc2 C1CCN(C1)C(=[N+]2CCCC2)Cl.F[P-](F)(F)(F)(F)F 120 50 18.34
Train Exp_299 c1ccnc(c1)C(=O)O.c1cc(cnc1)N>C1CCN(C1)C(=[N+]2CCCC2)Cl.F[P-](F)(F)(F)(F)F>c1ccnc(c1)C(=O)Nc2cccnc2 C1CCN(C1)C(=[N+]2CCCC2)Cl.F[P-](F)(F)(F)(F)F 600 50 16.68
Train Exp_300 c1ccnc(c1)C(=O)O.c1cc(cnc1)N>C1CCN(C1)C(=[N+]2CCCC2)Cl.F[P-](F)(F)(F)(F)F>c1ccnc(c1)C(=O)Nc2cccnc2 C1CCN(C1)C(=[N+]2CCCC2)Cl.F[P-](F)(F)(F)(F)F 240 80 21.97
Train Exp_301 c1ccnc(c1)C(=O)O.c1cc(cnc1)N>C1CCN(C1)C(=[N+]2CCCC2)Cl.F[P-](F)(F)(F)(F)F>c1ccnc(c1)C(=O)Nc2cccnc2 C1CCN(C1)C(=[N+]2CCCC2)Cl.F[P-](F)(F)(F)(F)F 480 80 23.48
Train Exp_302 c1ccnc(c1)C(=O)O.c1cc(cnc1)N>C1CCN(C1)C(=[N+]2CCCC2)Cl.F[P-](F)(F)(F)(F)F>c1ccnc(c1)C(=O)Nc2cccnc2 C1CCN(C1)C(=[N+]2CCCC2)Cl.F[P-](F)(F)(F)(F)F 360 120 28.87
Train Exp_303 c1ccnc(c1)C(=O)O.c1cc(cnc1)N>C1CCN(C1)C(=[N+]2CCCC2)Cl.F[P-](F)(F)(F)(F)F>c1ccnc(c1)C(=O)Nc2cccnc2 C1CCN(C1)C(=[N+]2CCCC2)Cl.F[P-](F)(F)(F)(F)F 240 160 36.53
Train Exp_304 c1ccnc(c1)C(=O)O.c1cc(cnc1)N>C1CCN(C1)C(=[N+]2CCCC2)Cl.F[P-](F)(F)(F)(F)F>c1ccnc(c1)C(=O)Nc2cccnc2 C1CCN(C1)C(=[N+]2CCCC2)Cl.F[P-](F)(F)(F)(F)F 480 160 43.00
Train Exp_305 c1ccnc(c1)C(=O)O.c1cc(cnc1)N>C1CCN(C1)C(=[N+]2CCCC2)Cl.F[P-](F)(F)(F)(F)F>c1ccnc(c1)C(=O)Nc2cccnc2 C1CCN(C1)C(=[N+]2CCCC2)Cl.F[P-](F)(F)(F)(F)F 120 200 35.01
Train Exp_306 c1ccnc(c1)C(=O)O.c1cc(cnc1)N>C1CCN(C1)C(=[N+]2CCCC2)Cl.F[P-](F)(F)(F)(F)F>c1ccnc(c1)C(=O)Nc2cccnc2 C1CCN(C1)C(=[N+]2CCCC2)Cl.F[P-](F)(F)(F)(F)F 600 200 37.85
Train Exp_307 CC(c1ccccc1)(c2ccccc2)C(=O)O.c1cc(cnc1)N>C1CCN(C1)C(=[N+]2CCCC2)Cl.F[P-](F)(F)(F)(F)F>CC(c1ccccc1)(c2ccccc2)C(=O)Nc3cccnc3 C1CCN(C1)C(=[N+]2CCCC2)Cl.F[P-](F)(F)(F)(F)F 120 50 1.79
Train Exp_308 CC(c1ccccc1)(c2ccccc2)C(=O)O.c1cc(cnc1)N>C1CCN(C1)C(=[N+]2CCCC2)Cl.F[P-](F)(F)(F)(F)F>CC(c1ccccc1)(c2ccccc2)C(=O)Nc3cccnc3 C1CCN(C1)C(=[N+]2CCCC2)Cl.F[P-](F)(F)(F)(F)F 600 50 4.34
Train Exp_309 CC(c1ccccc1)(c2ccccc2)C(=O)O.c1cc(cnc1)N>C1CCN(C1)C(=[N+]2CCCC2)Cl.F[P-](F)(F)(F)(F)F>CC(c1ccccc1)(c2ccccc2)C(=O)Nc3cccnc3 C1CCN(C1)C(=[N+]2CCCC2)Cl.F[P-](F)(F)(F)(F)F 240 80 18.75
Train Exp_310 CC(c1ccccc1)(c2ccccc2)C(=O)O.c1cc(cnc1)N>C1CCN(C1)C(=[N+]2CCCC2)Cl.F[P-](F)(F)(F)(F)F>CC(c1ccccc1)(c2ccccc2)C(=O)Nc3cccnc3 C1CCN(C1)C(=[N+]2CCCC2)Cl.F[P-](F)(F)(F)(F)F 480 80 21.50
Train Exp_311 CC(c1ccccc1)(c2ccccc2)C(=O)O.c1cc(cnc1)N>C1CCN(C1)C(=[N+]2CCCC2)Cl.F[P-](F)(F)(F)(F)F>CC(c1ccccc1)(c2ccccc2)C(=O)Nc3cccnc3 C1CCN(C1)C(=[N+]2CCCC2)Cl.F[P-](F)(F)(F)(F)F 360 120 48.14
Train Exp_312 CC(c1ccccc1)(c2ccccc2)C(=O)O.c1cc(cnc1)N>C1CCN(C1)C(=[N+]2CCCC2)Cl.F[P-](F)(F)(F)(F)F>CC(c1ccccc1)(c2ccccc2)C(=O)Nc3cccnc3 C1CCN(C1)C(=[N+]2CCCC2)Cl.F[P-](F)(F)(F)(F)F 240 160 68.51
Train Exp_313 CC(c1ccccc1)(c2ccccc2)C(=O)O.c1cc(cnc1)N>C1CCN(C1)C(=[N+]2CCCC2)Cl.F[P-](F)(F)(F)(F)F>CC(c1ccccc1)(c2ccccc2)C(=O)Nc3cccnc3 C1CCN(C1)C(=[N+]2CCCC2)Cl.F[P-](F)(F)(F)(F)F 480 160 72.14
Train Exp_314 CC(c1ccccc1)(c2ccccc2)C(=O)O.c1cc(cnc1)N>C1CCN(C1)C(=[N+]2CCCC2)Cl.F[P-](F)(F)(F)(F)F>CC(c1ccccc1)(c2ccccc2)C(=O)Nc3cccnc3 C1CCN(C1)C(=[N+]2CCCC2)Cl.F[P-](F)(F)(F)(F)F 120 200 65.02
Train Exp_315 CC(c1ccccc1)(c2ccccc2)C(=O)O.c1cc(cnc1)N>C1CCN(C1)C(=[N+]2CCCC2)Cl.F[P-](F)(F)(F)(F)F>CC(c1ccccc1)(c2ccccc2)C(=O)Nc3cccnc3 C1CCN(C1)C(=[N+]2CCCC2)Cl.F[P-](F)(F)(F)(F)F 600 200 55.34
Train Exp_316 c1ccc(cc1)C(=O)O.Cc1c(cccn1)N>C1CCN(C1)C(=[N+]2CCCC2)Cl.F[P-](F)(F)(F)(F)F>Cc1c(cccn1)NC(=O)c2ccccc2 C1CCN(C1)C(=[N+]2CCCC2)Cl.F[P-](F)(F)(F)(F)F 120 50 1.18
Train Exp_317 c1ccc(cc1)C(=O)O.Cc1c(cccn1)N>C1CCN(C1)C(=[N+]2CCCC2)Cl.F[P-](F)(F)(F)(F)F>Cc1c(cccn1)NC(=O)c2ccccc2 C1CCN(C1)C(=[N+]2CCCC2)Cl.F[P-](F)(F)(F)(F)F 600 50 1.02
Train Exp_318 c1ccc(cc1)C(=O)O.Cc1c(cccn1)N>C1CCN(C1)C(=[N+]2CCCC2)Cl.F[P-](F)(F)(F)(F)F>Cc1c(cccn1)NC(=O)c2ccccc2 C1CCN(C1)C(=[N+]2CCCC2)Cl.F[P-](F)(F)(F)(F)F 240 80 2.23
Train Exp_319 c1ccc(cc1)C(=O)O.Cc1c(cccn1)N>C1CCN(C1)C(=[N+]2CCCC2)Cl.F[P-](F)(F)(F)(F)F>Cc1c(cccn1)NC(=O)c2ccccc2 C1CCN(C1)C(=[N+]2CCCC2)Cl.F[P-](F)(F)(F)(F)F 480 80 3.04
Train Exp_320 c1ccc(cc1)C(=O)O.Cc1c(cccn1)N>C1CCN(C1)C(=[N+]2CCCC2)Cl.F[P-](F)(F)(F)(F)F>Cc1c(cccn1)NC(=O)c2ccccc2 C1CCN(C1)C(=[N+]2CCCC2)Cl.F[P-](F)(F)(F)(F)F 360 120 6.48
Train Exp_321 c1ccc(cc1)C(=O)O.Cc1c(cccn1)N>C1CCN(C1)C(=[N+]2CCCC2)Cl.F[P-](F)(F)(F)(F)F>Cc1c(cccn1)NC(=O)c2ccccc2 C1CCN(C1)C(=[N+]2CCCC2)Cl.F[P-](F)(F)(F)(F)F 240 160 20.90
Train Exp_322 c1ccc(cc1)C(=O)O.Cc1c(cccn1)N>C1CCN(C1)C(=[N+]2CCCC2)Cl.F[P-](F)(F)(F)(F)F>Cc1c(cccn1)NC(=O)c2ccccc2 C1CCN(C1)C(=[N+]2CCCC2)Cl.F[P-](F)(F)(F)(F)F 480 160 36.56
Train Exp_323 c1ccc(cc1)C(=O)O.Cc1c(cccn1)N>C1CCN(C1)C(=[N+]2CCCC2)Cl.F[P-](F)(F)(F)(F)F>Cc1c(cccn1)NC(=O)c2ccccc2 C1CCN(C1)C(=[N+]2CCCC2)Cl.F[P-](F)(F)(F)(F)F 120 200 33.89
Train Exp_324 c1ccc(cc1)C(=O)O.Cc1c(cccn1)N>C1CCN(C1)C(=[N+]2CCCC2)Cl.F[P-](F)(F)(F)(F)F>Cc1c(cccn1)NC(=O)c2ccccc2 C1CCN(C1)C(=[N+]2CCCC2)Cl.F[P-](F)(F)(F)(F)F 600 200 43.74
Train Exp_325 CC(C)(c1ccccc1)C(=O)O.Cc1c(cccn1)N>C1CCN(C1)C(=[N+]2CCCC2)Cl.F[P-](F)(F)(F)(F)F>Cc1c(cccn1)NC(=O)C(C)(C)c2ccccc2 C1CCN(C1)C(=[N+]2CCCC2)Cl.F[P-](F)(F)(F)(F)F 120 50 1.02
Train Exp_326 CC(C)(c1ccccc1)C(=O)O.Cc1c(cccn1)N>C1CCN(C1)C(=[N+]2CCCC2)Cl.F[P-](F)(F)(F)(F)F>Cc1c(cccn1)NC(=O)C(C)(C)c2ccccc2 C1CCN(C1)C(=[N+]2CCCC2)Cl.F[P-](F)(F)(F)(F)F 600 50 1.29
Train Exp_327 CC(C)(c1ccccc1)C(=O)O.Cc1c(cccn1)N>C1CCN(C1)C(=[N+]2CCCC2)Cl.F[P-](F)(F)(F)(F)F>Cc1c(cccn1)NC(=O)C(C)(C)c2ccccc2 C1CCN(C1)C(=[N+]2CCCC2)Cl.F[P-](F)(F)(F)(F)F 240 80 4.91
Train Exp_328 CC(C)(c1ccccc1)C(=O)O.Cc1c(cccn1)N>C1CCN(C1)C(=[N+]2CCCC2)Cl.F[P-](F)(F)(F)(F)F>Cc1c(cccn1)NC(=O)C(C)(C)c2ccccc2 C1CCN(C1)C(=[N+]2CCCC2)Cl.F[P-](F)(F)(F)(F)F 480 80 5.84
Train Exp_329 CC(C)(c1ccccc1)C(=O)O.Cc1c(cccn1)N>C1CCN(C1)C(=[N+]2CCCC2)Cl.F[P-](F)(F)(F)(F)F>Cc1c(cccn1)NC(=O)C(C)(C)c2ccccc2 C1CCN(C1)C(=[N+]2CCCC2)Cl.F[P-](F)(F)(F)(F)F 360 120 21.04
Train Exp_330 CC(C)(c1ccccc1)C(=O)O.Cc1c(cccn1)N>C1CCN(C1)C(=[N+]2CCCC2)Cl.F[P-](F)(F)(F)(F)F>Cc1c(cccn1)NC(=O)C(C)(C)c2ccccc2 C1CCN(C1)C(=[N+]2CCCC2)Cl.F[P-](F)(F)(F)(F)F 240 160 38.54
Train Exp_331 CC(C)(c1ccccc1)C(=O)O.Cc1c(cccn1)N>C1CCN(C1)C(=[N+]2CCCC2)Cl.F[P-](F)(F)(F)(F)F>Cc1c(cccn1)NC(=O)C(C)(C)c2ccccc2 C1CCN(C1)C(=[N+]2CCCC2)Cl.F[P-](F)(F)(F)(F)F 480 160 43.79
Train Exp_332 CC(C)(c1ccccc1)C(=O)O.Cc1c(cccn1)N>C1CCN(C1)C(=[N+]2CCCC2)Cl.F[P-](F)(F)(F)(F)F>Cc1c(cccn1)NC(=O)C(C)(C)c2ccccc2 C1CCN(C1)C(=[N+]2CCCC2)Cl.F[P-](F)(F)(F)(F)F 120 200 35.38
Train Exp_333 CC(C)(c1ccccc1)C(=O)O.Cc1c(cccn1)N>C1CCN(C1)C(=[N+]2CCCC2)Cl.F[P-](F)(F)(F)(F)F>Cc1c(cccn1)NC(=O)C(C)(C)c2ccccc2 C1CCN(C1)C(=[N+]2CCCC2)Cl.F[P-](F)(F)(F)(F)F 600 200 31.56
Train Exp_334 c1ccc(cc1)C(c2ccccc2)C(=O)O.Cc1c(cccn1)N>C1CCN(C1)C(=[N+]2CCCC2)Cl.F[P-](F)(F)(F)(F)F>Cc1c(cccn1)NC(=O)C(c2ccccc2)c3ccccc3 C1CCN(C1)C(=[N+]2CCCC2)Cl.F[P-](F)(F)(F)(F)F 120 50 12.27
Train Exp_336 c1ccc(cc1)C(c2ccccc2)C(=O)O.Cc1c(cccn1)N>C1CCN(C1)C(=[N+]2CCCC2)Cl.F[P-](F)(F)(F)(F)F>Cc1c(cccn1)NC(=O)C(c2ccccc2)c3ccccc3 C1CCN(C1)C(=[N+]2CCCC2)Cl.F[P-](F)(F)(F)(F)F 240 80 13.46
Train Exp_337 c1ccc(cc1)C(c2ccccc2)C(=O)O.Cc1c(cccn1)N>C1CCN(C1)C(=[N+]2CCCC2)Cl.F[P-](F)(F)(F)(F)F>Cc1c(cccn1)NC(=O)C(c2ccccc2)c3ccccc3 C1CCN(C1)C(=[N+]2CCCC2)Cl.F[P-](F)(F)(F)(F)F 480 80 16.21
Train Exp_338 c1ccc(cc1)C(c2ccccc2)C(=O)O.Cc1c(cccn1)N>C1CCN(C1)C(=[N+]2CCCC2)Cl.F[P-](F)(F)(F)(F)F>Cc1c(cccn1)NC(=O)C(c2ccccc2)c3ccccc3 C1CCN(C1)C(=[N+]2CCCC2)Cl.F[P-](F)(F)(F)(F)F 360 120 20.43
Train Exp_339 c1ccc(cc1)C(c2ccccc2)C(=O)O.Cc1c(cccn1)N>C1CCN(C1)C(=[N+]2CCCC2)Cl.F[P-](F)(F)(F)(F)F>Cc1c(cccn1)NC(=O)C(c2ccccc2)c3ccccc3 C1CCN(C1)C(=[N+]2CCCC2)Cl.F[P-](F)(F)(F)(F)F 240 160 23.74
Train Exp_340 c1ccc(cc1)C(c2ccccc2)C(=O)O.Cc1c(cccn1)N>C1CCN(C1)C(=[N+]2CCCC2)Cl.F[P-](F)(F)(F)(F)F>Cc1c(cccn1)NC(=O)C(c2ccccc2)c3ccccc3 C1CCN(C1)C(=[N+]2CCCC2)Cl.F[P-](F)(F)(F)(F)F 480 160 25.01
Train Exp_341 c1ccc(cc1)C(c2ccccc2)C(=O)O.Cc1c(cccn1)N>C1CCN(C1)C(=[N+]2CCCC2)Cl.F[P-](F)(F)(F)(F)F>Cc1c(cccn1)NC(=O)C(c2ccccc2)c3ccccc3 C1CCN(C1)C(=[N+]2CCCC2)Cl.F[P-](F)(F)(F)(F)F 120 200 18.34
Train Exp_342 c1ccc(cc1)C(c2ccccc2)C(=O)O.Cc1c(cccn1)N>C1CCN(C1)C(=[N+]2CCCC2)Cl.F[P-](F)(F)(F)(F)F>Cc1c(cccn1)NC(=O)C(c2ccccc2)c3ccccc3 C1CCN(C1)C(=[N+]2CCCC2)Cl.F[P-](F)(F)(F)(F)F 600 200 19.97
Train Exp_343 c1ccnc(c1)C(=O)O.Cc1c(cccn1)N>C1CCN(C1)C(=[N+]2CCCC2)Cl.F[P-](F)(F)(F)(F)F>Cc1c(cccn1)NC(=O)c2ccccn2 C1CCN(C1)C(=[N+]2CCCC2)Cl.F[P-](F)(F)(F)(F)F 120 50 2.60
Train Exp_344 c1ccnc(c1)C(=O)O.Cc1c(cccn1)N>C1CCN(C1)C(=[N+]2CCCC2)Cl.F[P-](F)(F)(F)(F)F>Cc1c(cccn1)NC(=O)c2ccccn2 C1CCN(C1)C(=[N+]2CCCC2)Cl.F[P-](F)(F)(F)(F)F 600 50 1.93
Train Exp_345 c1ccnc(c1)C(=O)O.Cc1c(cccn1)N>C1CCN(C1)C(=[N+]2CCCC2)Cl.F[P-](F)(F)(F)(F)F>Cc1c(cccn1)NC(=O)c2ccccn2 C1CCN(C1)C(=[N+]2CCCC2)Cl.F[P-](F)(F)(F)(F)F 240 80 2.75
Train Exp_346 c1ccnc(c1)C(=O)O.Cc1c(cccn1)N>C1CCN(C1)C(=[N+]2CCCC2)Cl.F[P-](F)(F)(F)(F)F>Cc1c(cccn1)NC(=O)c2ccccn2 C1CCN(C1)C(=[N+]2CCCC2)Cl.F[P-](F)(F)(F)(F)F 480 80 3.28
Train Exp_347 c1ccnc(c1)C(=O)O.Cc1c(cccn1)N>C1CCN(C1)C(=[N+]2CCCC2)Cl.F[P-](F)(F)(F)(F)F>Cc1c(cccn1)NC(=O)c2ccccn2 C1CCN(C1)C(=[N+]2CCCC2)Cl.F[P-](F)(F)(F)(F)F 360 120 4.49
Train Exp_348 c1ccnc(c1)C(=O)O.Cc1c(cccn1)N>C1CCN(C1)C(=[N+]2CCCC2)Cl.F[P-](F)(F)(F)(F)F>Cc1c(cccn1)NC(=O)c2ccccn2 C1CCN(C1)C(=[N+]2CCCC2)Cl.F[P-](F)(F)(F)(F)F 240 160 9.34
Train Exp_349 c1ccnc(c1)C(=O)O.Cc1c(cccn1)N>C1CCN(C1)C(=[N+]2CCCC2)Cl.F[P-](F)(F)(F)(F)F>Cc1c(cccn1)NC(=O)c2ccccn2 C1CCN(C1)C(=[N+]2CCCC2)Cl.F[P-](F)(F)(F)(F)F 480 160 16.48
Train Exp_350 c1ccnc(c1)C(=O)O.Cc1c(cccn1)N>C1CCN(C1)C(=[N+]2CCCC2)Cl.F[P-](F)(F)(F)(F)F>Cc1c(cccn1)NC(=O)c2ccccn2 C1CCN(C1)C(=[N+]2CCCC2)Cl.F[P-](F)(F)(F)(F)F 120 200 14.77
Train Exp_351 c1ccnc(c1)C(=O)O.Cc1c(cccn1)N>C1CCN(C1)C(=[N+]2CCCC2)Cl.F[P-](F)(F)(F)(F)F>Cc1c(cccn1)NC(=O)c2ccccn2 C1CCN(C1)C(=[N+]2CCCC2)Cl.F[P-](F)(F)(F)(F)F 600 200 21.59
Train Exp_352 CC(c1ccccc1)(c2ccccc2)C(=O)O.Cc1c(cccn1)N>C1CCN(C1)C(=[N+]2CCCC2)Cl.F[P-](F)(F)(F)(F)F>Cc1c(cccn1)NC(=O)C(C)(c2ccccc2)c3ccccc3 C1CCN(C1)C(=[N+]2CCCC2)Cl.F[P-](F)(F)(F)(F)F 120 50 0.38
Train Exp_353 CC(c1ccccc1)(c2ccccc2)C(=O)O.Cc1c(cccn1)N>C1CCN(C1)C(=[N+]2CCCC2)Cl.F[P-](F)(F)(F)(F)F>Cc1c(cccn1)NC(=O)C(C)(c2ccccc2)c3ccccc3 C1CCN(C1)C(=[N+]2CCCC2)Cl.F[P-](F)(F)(F)(F)F 600 50 0.33
Train Exp_354 CC(c1ccccc1)(c2ccccc2)C(=O)O.Cc1c(cccn1)N>C1CCN(C1)C(=[N+]2CCCC2)Cl.F[P-](F)(F)(F)(F)F>Cc1c(cccn1)NC(=O)C(C)(c2ccccc2)c3ccccc3 C1CCN(C1)C(=[N+]2CCCC2)Cl.F[P-](F)(F)(F)(F)F 240 80 3.34
Train Exp_355 CC(c1ccccc1)(c2ccccc2)C(=O)O.Cc1c(cccn1)N>C1CCN(C1)C(=[N+]2CCCC2)Cl.F[P-](F)(F)(F)(F)F>Cc1c(cccn1)NC(=O)C(C)(c2ccccc2)c3ccccc3 C1CCN(C1)C(=[N+]2CCCC2)Cl.F[P-](F)(F)(F)(F)F 480 80 3.93
Train Exp_356 CC(c1ccccc1)(c2ccccc2)C(=O)O.Cc1c(cccn1)N>C1CCN(C1)C(=[N+]2CCCC2)Cl.F[P-](F)(F)(F)(F)F>Cc1c(cccn1)NC(=O)C(C)(c2ccccc2)c3ccccc3 C1CCN(C1)C(=[N+]2CCCC2)Cl.F[P-](F)(F)(F)(F)F 360 120 18.84
Train Exp_357 CC(c1ccccc1)(c2ccccc2)C(=O)O.Cc1c(cccn1)N>C1CCN(C1)C(=[N+]2CCCC2)Cl.F[P-](F)(F)(F)(F)F>Cc1c(cccn1)NC(=O)C(C)(c2ccccc2)c3ccccc3 C1CCN(C1)C(=[N+]2CCCC2)Cl.F[P-](F)(F)(F)(F)F 240 160 38.16
Train Exp_358 CC(c1ccccc1)(c2ccccc2)C(=O)O.Cc1c(cccn1)N>C1CCN(C1)C(=[N+]2CCCC2)Cl.F[P-](F)(F)(F)(F)F>Cc1c(cccn1)NC(=O)C(C)(c2ccccc2)c3ccccc3 C1CCN(C1)C(=[N+]2CCCC2)Cl.F[P-](F)(F)(F)(F)F 480 160 43.65
Train Exp_359 CC(c1ccccc1)(c2ccccc2)C(=O)O.Cc1c(cccn1)N>C1CCN(C1)C(=[N+]2CCCC2)Cl.F[P-](F)(F)(F)(F)F>Cc1c(cccn1)NC(=O)C(C)(c2ccccc2)c3ccccc3 C1CCN(C1)C(=[N+]2CCCC2)Cl.F[P-](F)(F)(F)(F)F 120 200 35.23
Train Exp_360 CC(c1ccccc1)(c2ccccc2)C(=O)O.Cc1c(cccn1)N>C1CCN(C1)C(=[N+]2CCCC2)Cl.F[P-](F)(F)(F)(F)F>Cc1c(cccn1)NC(=O)C(C)(c2ccccc2)c3ccccc3 C1CCN(C1)C(=[N+]2CCCC2)Cl.F[P-](F)(F)(F)(F)F 600 200 29.24
Test Exp_361 c1ccc(cc1)C(=O)O.c1cc(ncc1[N+](=O)[O-])N>C1CCN(C1)C(=[N+]2CCCC2)Cl.F[P-](F)(F)(F)(F)F>c1ccc(cc1)C(=O)Nc2ccc(cn2)[N+](=O)[O-] C1CCN(C1)C(=[N+]2CCCC2)Cl.F[P-](F)(F)(F)(F)F 120 50 0.00
Test Exp_362 c1ccc(cc1)C(=O)O.c1cc(ncc1[N+](=O)[O-])N>C1CCN(C1)C(=[N+]2CCCC2)Cl.F[P-](F)(F)(F)(F)F>c1ccc(cc1)C(=O)Nc2ccc(cn2)[N+](=O)[O-] C1CCN(C1)C(=[N+]2CCCC2)Cl.F[P-](F)(F)(F)(F)F 600 50 0.00
Test Exp_363 c1ccc(cc1)C(=O)O.c1cc(ncc1[N+](=O)[O-])N>C1CCN(C1)C(=[N+]2CCCC2)Cl.F[P-](F)(F)(F)(F)F>c1ccc(cc1)C(=O)Nc2ccc(cn2)[N+](=O)[O-] C1CCN(C1)C(=[N+]2CCCC2)Cl.F[P-](F)(F)(F)(F)F 240 80 0.00
Test Exp_364 c1ccc(cc1)C(=O)O.c1cc(ncc1[N+](=O)[O-])N>C1CCN(C1)C(=[N+]2CCCC2)Cl.F[P-](F)(F)(F)(F)F>c1ccc(cc1)C(=O)Nc2ccc(cn2)[N+](=O)[O-] C1CCN(C1)C(=[N+]2CCCC2)Cl.F[P-](F)(F)(F)(F)F 480 80 0.00
Test Exp_365 c1ccc(cc1)C(=O)O.c1cc(ncc1[N+](=O)[O-])N>C1CCN(C1)C(=[N+]2CCCC2)Cl.F[P-](F)(F)(F)(F)F>c1ccc(cc1)C(=O)Nc2ccc(cn2)[N+](=O)[O-] C1CCN(C1)C(=[N+]2CCCC2)Cl.F[P-](F)(F)(F)(F)F 360 120 0.49
Test Exp_366 c1ccc(cc1)C(=O)O.c1cc(ncc1[N+](=O)[O-])N>C1CCN(C1)C(=[N+]2CCCC2)Cl.F[P-](F)(F)(F)(F)F>c1ccc(cc1)C(=O)Nc2ccc(cn2)[N+](=O)[O-] C1CCN(C1)C(=[N+]2CCCC2)Cl.F[P-](F)(F)(F)(F)F 240 160 1.45
Test Exp_367 c1ccc(cc1)C(=O)O.c1cc(ncc1[N+](=O)[O-])N>C1CCN(C1)C(=[N+]2CCCC2)Cl.F[P-](F)(F)(F)(F)F>c1ccc(cc1)C(=O)Nc2ccc(cn2)[N+](=O)[O-] C1CCN(C1)C(=[N+]2CCCC2)Cl.F[P-](F)(F)(F)(F)F 480 160 2.72
Test Exp_368 c1ccc(cc1)C(=O)O.c1cc(ncc1[N+](=O)[O-])N>C1CCN(C1)C(=[N+]2CCCC2)Cl.F[P-](F)(F)(F)(F)F>c1ccc(cc1)C(=O)Nc2ccc(cn2)[N+](=O)[O-] C1CCN(C1)C(=[N+]2CCCC2)Cl.F[P-](F)(F)(F)(F)F 120 200 2.09
Test Exp_369 c1ccc(cc1)C(=O)O.c1cc(ncc1[N+](=O)[O-])N>C1CCN(C1)C(=[N+]2CCCC2)Cl.F[P-](F)(F)(F)(F)F>c1ccc(cc1)C(=O)Nc2ccc(cn2)[N+](=O)[O-] C1CCN(C1)C(=[N+]2CCCC2)Cl.F[P-](F)(F)(F)(F)F 600 200 2.64
Test Exp_370 CC(C)(c1ccccc1)C(=O)O.c1cc(ncc1[N+](=O)[O-])N>C1CCN(C1)C(=[N+]2CCCC2)Cl.F[P-](F)(F)(F)(F)F>CC(C)(c1ccccc1)C(=O)Nc2ccc(cn2)[N+](=O)[O-] C1CCN(C1)C(=[N+]2CCCC2)Cl.F[P-](F)(F)(F)(F)F 120 50 0.00
Test Exp_371 CC(C)(c1ccccc1)C(=O)O.c1cc(ncc1[N+](=O)[O-])N>C1CCN(C1)C(=[N+]2CCCC2)Cl.F[P-](F)(F)(F)(F)F>CC(C)(c1ccccc1)C(=O)Nc2ccc(cn2)[N+](=O)[O-] C1CCN(C1)C(=[N+]2CCCC2)Cl.F[P-](F)(F)(F)(F)F 600 50 0.00
Test Exp_372 CC(C)(c1ccccc1)C(=O)O.c1cc(ncc1[N+](=O)[O-])N>C1CCN(C1)C(=[N+]2CCCC2)Cl.F[P-](F)(F)(F)(F)F>CC(C)(c1ccccc1)C(=O)Nc2ccc(cn2)[N+](=O)[O-] C1CCN(C1)C(=[N+]2CCCC2)Cl.F[P-](F)(F)(F)(F)F 240 80 0.00
Test Exp_373 CC(C)(c1ccccc1)C(=O)O.c1cc(ncc1[N+](=O)[O-])N>C1CCN(C1)C(=[N+]2CCCC2)Cl.F[P-](F)(F)(F)(F)F>CC(C)(c1ccccc1)C(=O)Nc2ccc(cn2)[N+](=O)[O-] C1CCN(C1)C(=[N+]2CCCC2)Cl.F[P-](F)(F)(F)(F)F 480 80 0.00
Test Exp_374 CC(C)(c1ccccc1)C(=O)O.c1cc(ncc1[N+](=O)[O-])N>C1CCN(C1)C(=[N+]2CCCC2)Cl.F[P-](F)(F)(F)(F)F>CC(C)(c1ccccc1)C(=O)Nc2ccc(cn2)[N+](=O)[O-] C1CCN(C1)C(=[N+]2CCCC2)Cl.F[P-](F)(F)(F)(F)F 360 120 0.00
Test Exp_375 CC(C)(c1ccccc1)C(=O)O.c1cc(ncc1[N+](=O)[O-])N>C1CCN(C1)C(=[N+]2CCCC2)Cl.F[P-](F)(F)(F)(F)F>CC(C)(c1ccccc1)C(=O)Nc2ccc(cn2)[N+](=O)[O-] C1CCN(C1)C(=[N+]2CCCC2)Cl.F[P-](F)(F)(F)(F)F 240 160 0.47
Test Exp_376 CC(C)(c1ccccc1)C(=O)O.c1cc(ncc1[N+](=O)[O-])N>C1CCN(C1)C(=[N+]2CCCC2)Cl.F[P-](F)(F)(F)(F)F>CC(C)(c1ccccc1)C(=O)Nc2ccc(cn2)[N+](=O)[O-] C1CCN(C1)C(=[N+]2CCCC2)Cl.F[P-](F)(F)(F)(F)F 480 160 1.00
Test Exp_377 CC(C)(c1ccccc1)C(=O)O.c1cc(ncc1[N+](=O)[O-])N>C1CCN(C1)C(=[N+]2CCCC2)Cl.F[P-](F)(F)(F)(F)F>CC(C)(c1ccccc1)C(=O)Nc2ccc(cn2)[N+](=O)[O-] C1CCN(C1)C(=[N+]2CCCC2)Cl.F[P-](F)(F)(F)(F)F 120 200 5.42
Test Exp_378 CC(C)(c1ccccc1)C(=O)O.c1cc(ncc1[N+](=O)[O-])N>C1CCN(C1)C(=[N+]2CCCC2)Cl.F[P-](F)(F)(F)(F)F>CC(C)(c1ccccc1)C(=O)Nc2ccc(cn2)[N+](=O)[O-] C1CCN(C1)C(=[N+]2CCCC2)Cl.F[P-](F)(F)(F)(F)F 600 200 4.74
Test Exp_388 c1ccnc(c1)C(=O)O.c1cc(ncc1[N+](=O)[O-])N>C1CCN(C1)C(=[N+]2CCCC2)Cl.F[P-](F)(F)(F)(F)F>c1ccnc(c1)C(=O)Nc2ccc(cn2)[N+](=O)[O-] C1CCN(C1)C(=[N+]2CCCC2)Cl.F[P-](F)(F)(F)(F)F 120 50 0.00
Test Exp_389 c1ccnc(c1)C(=O)O.c1cc(ncc1[N+](=O)[O-])N>C1CCN(C1)C(=[N+]2CCCC2)Cl.F[P-](F)(F)(F)(F)F>c1ccnc(c1)C(=O)Nc2ccc(cn2)[N+](=O)[O-] C1CCN(C1)C(=[N+]2CCCC2)Cl.F[P-](F)(F)(F)(F)F 600 50 0.00
Test Exp_390 c1ccnc(c1)C(=O)O.c1cc(ncc1[N+](=O)[O-])N>C1CCN(C1)C(=[N+]2CCCC2)Cl.F[P-](F)(F)(F)(F)F>c1ccnc(c1)C(=O)Nc2ccc(cn2)[N+](=O)[O-] C1CCN(C1)C(=[N+]2CCCC2)Cl.F[P-](F)(F)(F)(F)F 240 80 0.00
Test Exp_391 c1ccnc(c1)C(=O)O.c1cc(ncc1[N+](=O)[O-])N>C1CCN(C1)C(=[N+]2CCCC2)Cl.F[P-](F)(F)(F)(F)F>c1ccnc(c1)C(=O)Nc2ccc(cn2)[N+](=O)[O-] C1CCN(C1)C(=[N+]2CCCC2)Cl.F[P-](F)(F)(F)(F)F 480 80 0.00
Test Exp_392 c1ccnc(c1)C(=O)O.c1cc(ncc1[N+](=O)[O-])N>C1CCN(C1)C(=[N+]2CCCC2)Cl.F[P-](F)(F)(F)(F)F>c1ccnc(c1)C(=O)Nc2ccc(cn2)[N+](=O)[O-] C1CCN(C1)C(=[N+]2CCCC2)Cl.F[P-](F)(F)(F)(F)F 360 120 0.00
Test Exp_393 c1ccnc(c1)C(=O)O.c1cc(ncc1[N+](=O)[O-])N>C1CCN(C1)C(=[N+]2CCCC2)Cl.F[P-](F)(F)(F)(F)F>c1ccnc(c1)C(=O)Nc2ccc(cn2)[N+](=O)[O-] C1CCN(C1)C(=[N+]2CCCC2)Cl.F[P-](F)(F)(F)(F)F 240 160 0.39
Test Exp_394 c1ccnc(c1)C(=O)O.c1cc(ncc1[N+](=O)[O-])N>C1CCN(C1)C(=[N+]2CCCC2)Cl.F[P-](F)(F)(F)(F)F>c1ccnc(c1)C(=O)Nc2ccc(cn2)[N+](=O)[O-] C1CCN(C1)C(=[N+]2CCCC2)Cl.F[P-](F)(F)(F)(F)F 480 160 0.84
Test Exp_395 c1ccnc(c1)C(=O)O.c1cc(ncc1[N+](=O)[O-])N>C1CCN(C1)C(=[N+]2CCCC2)Cl.F[P-](F)(F)(F)(F)F>c1ccnc(c1)C(=O)Nc2ccc(cn2)[N+](=O)[O-] C1CCN(C1)C(=[N+]2CCCC2)Cl.F[P-](F)(F)(F)(F)F 120 200 0.81
Test Exp_396 c1ccnc(c1)C(=O)O.c1cc(ncc1[N+](=O)[O-])N>C1CCN(C1)C(=[N+]2CCCC2)Cl.F[P-](F)(F)(F)(F)F>c1ccnc(c1)C(=O)Nc2ccc(cn2)[N+](=O)[O-] C1CCN(C1)C(=[N+]2CCCC2)Cl.F[P-](F)(F)(F)(F)F 600 200 1.06
Test Exp_397 CC(c1ccccc1)(c2ccccc2)C(=O)O.c1cc(ncc1[N+](=O)[O-])N>C1CCN(C1)C(=[N+]2CCCC2)Cl.F[P-](F)(F)(F)(F)F>CC(c1ccccc1)(c2ccccc2)C(=O)Nc3ccc(cn3)[N+](=O)[O-] C1CCN(C1)C(=[N+]2CCCC2)Cl.F[P-](F)(F)(F)(F)F 120 50 0.00
Test Exp_398 CC(c1ccccc1)(c2ccccc2)C(=O)O.c1cc(ncc1[N+](=O)[O-])N>C1CCN(C1)C(=[N+]2CCCC2)Cl.F[P-](F)(F)(F)(F)F>CC(c1ccccc1)(c2ccccc2)C(=O)Nc3ccc(cn3)[N+](=O)[O-] C1CCN(C1)C(=[N+]2CCCC2)Cl.F[P-](F)(F)(F)(F)F 600 50 0.00
Test Exp_399 CC(c1ccccc1)(c2ccccc2)C(=O)O.c1cc(ncc1[N+](=O)[O-])N>C1CCN(C1)C(=[N+]2CCCC2)Cl.F[P-](F)(F)(F)(F)F>CC(c1ccccc1)(c2ccccc2)C(=O)Nc3ccc(cn3)[N+](=O)[O-] C1CCN(C1)C(=[N+]2CCCC2)Cl.F[P-](F)(F)(F)(F)F 240 80 0.00
Test Exp_400 CC(c1ccccc1)(c2ccccc2)C(=O)O.c1cc(ncc1[N+](=O)[O-])N>C1CCN(C1)C(=[N+]2CCCC2)Cl.F[P-](F)(F)(F)(F)F>CC(c1ccccc1)(c2ccccc2)C(=O)Nc3ccc(cn3)[N+](=O)[O-] C1CCN(C1)C(=[N+]2CCCC2)Cl.F[P-](F)(F)(F)(F)F 480 80 0.00
Test Exp_401 CC(c1ccccc1)(c2ccccc2)C(=O)O.c1cc(ncc1[N+](=O)[O-])N>C1CCN(C1)C(=[N+]2CCCC2)Cl.F[P-](F)(F)(F)(F)F>CC(c1ccccc1)(c2ccccc2)C(=O)Nc3ccc(cn3)[N+](=O)[O-] C1CCN(C1)C(=[N+]2CCCC2)Cl.F[P-](F)(F)(F)(F)F 360 120 0.00
Test Exp_402 CC(c1ccccc1)(c2ccccc2)C(=O)O.c1cc(ncc1[N+](=O)[O-])N>C1CCN(C1)C(=[N+]2CCCC2)Cl.F[P-](F)(F)(F)(F)F>CC(c1ccccc1)(c2ccccc2)C(=O)Nc3ccc(cn3)[N+](=O)[O-] C1CCN(C1)C(=[N+]2CCCC2)Cl.F[P-](F)(F)(F)(F)F 240 160 1.86
Test Exp_403 CC(c1ccccc1)(c2ccccc2)C(=O)O.c1cc(ncc1[N+](=O)[O-])N>C1CCN(C1)C(=[N+]2CCCC2)Cl.F[P-](F)(F)(F)(F)F>CC(c1ccccc1)(c2ccccc2)C(=O)Nc3ccc(cn3)[N+](=O)[O-] C1CCN(C1)C(=[N+]2CCCC2)Cl.F[P-](F)(F)(F)(F)F 480 160 1.96
Test Exp_404 CC(c1ccccc1)(c2ccccc2)C(=O)O.c1cc(ncc1[N+](=O)[O-])N>C1CCN(C1)C(=[N+]2CCCC2)Cl.F[P-](F)(F)(F)(F)F>CC(c1ccccc1)(c2ccccc2)C(=O)Nc3ccc(cn3)[N+](=O)[O-] C1CCN(C1)C(=[N+]2CCCC2)Cl.F[P-](F)(F)(F)(F)F 120 200 3.69
Test Exp_405 CC(c1ccccc1)(c2ccccc2)C(=O)O.c1cc(ncc1[N+](=O)[O-])N>C1CCN(C1)C(=[N+]2CCCC2)Cl.F[P-](F)(F)(F)(F)F>CC(c1ccccc1)(c2ccccc2)C(=O)Nc3ccc(cn3)[N+](=O)[O-] C1CCN(C1)C(=[N+]2CCCC2)Cl.F[P-](F)(F)(F)(F)F 600 200 1.74
Train Exp_406 c1ccc(cc1)C(=O)O.Cc1cc(nc(n1)N)C>C1CCN(C1)C(=[N+]2CCCC2)Cl.F[P-](F)(F)(F)(F)F>Cc1cc(nc(n1)NC(=O)c2ccccc2)C C1CCN(C1)C(=[N+]2CCCC2)Cl.F[P-](F)(F)(F)(F)F 120 50 4.74
Train Exp_407 c1ccc(cc1)C(=O)O.Cc1cc(nc(n1)N)C>C1CCN(C1)C(=[N+]2CCCC2)Cl.F[P-](F)(F)(F)(F)F>Cc1cc(nc(n1)NC(=O)c2ccccc2)C C1CCN(C1)C(=[N+]2CCCC2)Cl.F[P-](F)(F)(F)(F)F 600 50 11.02
Train Exp_408 c1ccc(cc1)C(=O)O.Cc1cc(nc(n1)N)C>C1CCN(C1)C(=[N+]2CCCC2)Cl.F[P-](F)(F)(F)(F)F>Cc1cc(nc(n1)NC(=O)c2ccccc2)C C1CCN(C1)C(=[N+]2CCCC2)Cl.F[P-](F)(F)(F)(F)F 240 80 10.20
Train Exp_409 c1ccc(cc1)C(=O)O.Cc1cc(nc(n1)N)C>C1CCN(C1)C(=[N+]2CCCC2)Cl.F[P-](F)(F)(F)(F)F>Cc1cc(nc(n1)NC(=O)c2ccccc2)C C1CCN(C1)C(=[N+]2CCCC2)Cl.F[P-](F)(F)(F)(F)F 480 80 13.84
Train Exp_410 c1ccc(cc1)C(=O)O.Cc1cc(nc(n1)N)C>C1CCN(C1)C(=[N+]2CCCC2)Cl.F[P-](F)(F)(F)(F)F>Cc1cc(nc(n1)NC(=O)c2ccccc2)C C1CCN(C1)C(=[N+]2CCCC2)Cl.F[P-](F)(F)(F)(F)F 360 120 18.44
Train Exp_411 c1ccc(cc1)C(=O)O.Cc1cc(nc(n1)N)C>C1CCN(C1)C(=[N+]2CCCC2)Cl.F[P-](F)(F)(F)(F)F>Cc1cc(nc(n1)NC(=O)c2ccccc2)C C1CCN(C1)C(=[N+]2CCCC2)Cl.F[P-](F)(F)(F)(F)F 240 160 29.88
Train Exp_412 c1ccc(cc1)C(=O)O.Cc1cc(nc(n1)N)C>C1CCN(C1)C(=[N+]2CCCC2)Cl.F[P-](F)(F)(F)(F)F>Cc1cc(nc(n1)NC(=O)c2ccccc2)C C1CCN(C1)C(=[N+]2CCCC2)Cl.F[P-](F)(F)(F)(F)F 480 160 41.89
Train Exp_413 c1ccc(cc1)C(=O)O.Cc1cc(nc(n1)N)C>C1CCN(C1)C(=[N+]2CCCC2)Cl.F[P-](F)(F)(F)(F)F>Cc1cc(nc(n1)NC(=O)c2ccccc2)C C1CCN(C1)C(=[N+]2CCCC2)Cl.F[P-](F)(F)(F)(F)F 120 200 37.77
Train Exp_414 c1ccc(cc1)C(=O)O.Cc1cc(nc(n1)N)C>C1CCN(C1)C(=[N+]2CCCC2)Cl.F[P-](F)(F)(F)(F)F>Cc1cc(nc(n1)NC(=O)c2ccccc2)C C1CCN(C1)C(=[N+]2CCCC2)Cl.F[P-](F)(F)(F)(F)F 600 200 47.66
Train Exp_415 CC(C)(c1ccccc1)C(=O)O.Cc1cc(nc(n1)N)C>C1CCN(C1)C(=[N+]2CCCC2)Cl.F[P-](F)(F)(F)(F)F>Cc1cc(nc(n1)NC(=O)C(C)(C)c2ccccc2)C C1CCN(C1)C(=[N+]2CCCC2)Cl.F[P-](F)(F)(F)(F)F 120 50 0.00
Train Exp_416 CC(C)(c1ccccc1)C(=O)O.Cc1cc(nc(n1)N)C>C1CCN(C1)C(=[N+]2CCCC2)Cl.F[P-](F)(F)(F)(F)F>Cc1cc(nc(n1)NC(=O)C(C)(C)c2ccccc2)C C1CCN(C1)C(=[N+]2CCCC2)Cl.F[P-](F)(F)(F)(F)F 600 50 0.00
Train Exp_417 CC(C)(c1ccccc1)C(=O)O.Cc1cc(nc(n1)N)C>C1CCN(C1)C(=[N+]2CCCC2)Cl.F[P-](F)(F)(F)(F)F>Cc1cc(nc(n1)NC(=O)C(C)(C)c2ccccc2)C C1CCN(C1)C(=[N+]2CCCC2)Cl.F[P-](F)(F)(F)(F)F 240 80 5.35
Train Exp_418 CC(C)(c1ccccc1)C(=O)O.Cc1cc(nc(n1)N)C>C1CCN(C1)C(=[N+]2CCCC2)Cl.F[P-](F)(F)(F)(F)F>Cc1cc(nc(n1)NC(=O)C(C)(C)c2ccccc2)C C1CCN(C1)C(=[N+]2CCCC2)Cl.F[P-](F)(F)(F)(F)F 480 80 6.33
Train Exp_419 CC(C)(c1ccccc1)C(=O)O.Cc1cc(nc(n1)N)C>C1CCN(C1)C(=[N+]2CCCC2)Cl.F[P-](F)(F)(F)(F)F>Cc1cc(nc(n1)NC(=O)C(C)(C)c2ccccc2)C C1CCN(C1)C(=[N+]2CCCC2)Cl.F[P-](F)(F)(F)(F)F 360 120 18.10
Train Exp_420 CC(C)(c1ccccc1)C(=O)O.Cc1cc(nc(n1)N)C>C1CCN(C1)C(=[N+]2CCCC2)Cl.F[P-](F)(F)(F)(F)F>Cc1cc(nc(n1)NC(=O)C(C)(C)c2ccccc2)C C1CCN(C1)C(=[N+]2CCCC2)Cl.F[P-](F)(F)(F)(F)F 240 160 30.74
Train Exp_421 CC(C)(c1ccccc1)C(=O)O.Cc1cc(nc(n1)N)C>C1CCN(C1)C(=[N+]2CCCC2)Cl.F[P-](F)(F)(F)(F)F>Cc1cc(nc(n1)NC(=O)C(C)(C)c2ccccc2)C C1CCN(C1)C(=[N+]2CCCC2)Cl.F[P-](F)(F)(F)(F)F 480 160 36.52
Train Exp_422 CC(C)(c1ccccc1)C(=O)O.Cc1cc(nc(n1)N)C>C1CCN(C1)C(=[N+]2CCCC2)Cl.F[P-](F)(F)(F)(F)F>Cc1cc(nc(n1)NC(=O)C(C)(C)c2ccccc2)C C1CCN(C1)C(=[N+]2CCCC2)Cl.F[P-](F)(F)(F)(F)F 120 200 28.93
Train Exp_423 CC(C)(c1ccccc1)C(=O)O.Cc1cc(nc(n1)N)C>C1CCN(C1)C(=[N+]2CCCC2)Cl.F[P-](F)(F)(F)(F)F>Cc1cc(nc(n1)NC(=O)C(C)(C)c2ccccc2)C C1CCN(C1)C(=[N+]2CCCC2)Cl.F[P-](F)(F)(F)(F)F 600 200 45.24
Train Exp_424 c1ccc(cc1)C(c2ccccc2)C(=O)O.Cc1cc(nc(n1)N)C>C1CCN(C1)C(=[N+]2CCCC2)Cl.F[P-](F)(F)(F)(F)F>Cc1cc(nc(n1)NC(=O)C(c2ccccc2)c3ccccc3)C C1CCN(C1)C(=[N+]2CCCC2)Cl.F[P-](F)(F)(F)(F)F 120 50 22.26
Train Exp_425 c1ccc(cc1)C(c2ccccc2)C(=O)O.Cc1cc(nc(n1)N)C>C1CCN(C1)C(=[N+]2CCCC2)Cl.F[P-](F)(F)(F)(F)F>Cc1cc(nc(n1)NC(=O)C(c2ccccc2)c3ccccc3)C C1CCN(C1)C(=[N+]2CCCC2)Cl.F[P-](F)(F)(F)(F)F 600 50 22.61
Train Exp_426 c1ccc(cc1)C(c2ccccc2)C(=O)O.Cc1cc(nc(n1)N)C>C1CCN(C1)C(=[N+]2CCCC2)Cl.F[P-](F)(F)(F)(F)F>Cc1cc(nc(n1)NC(=O)C(c2ccccc2)c3ccccc3)C C1CCN(C1)C(=[N+]2CCCC2)Cl.F[P-](F)(F)(F)(F)F 240 80 22.53
Train Exp_428 c1ccc(cc1)C(c2ccccc2)C(=O)O.Cc1cc(nc(n1)N)C>C1CCN(C1)C(=[N+]2CCCC2)Cl.F[P-](F)(F)(F)(F)F>Cc1cc(nc(n1)NC(=O)C(c2ccccc2)c3ccccc3)C C1CCN(C1)C(=[N+]2CCCC2)Cl.F[P-](F)(F)(F)(F)F 360 120 18.86
Train Exp_430 c1ccc(cc1)C(c2ccccc2)C(=O)O.Cc1cc(nc(n1)N)C>C1CCN(C1)C(=[N+]2CCCC2)Cl.F[P-](F)(F)(F)(F)F>Cc1cc(nc(n1)NC(=O)C(c2ccccc2)c3ccccc3)C C1CCN(C1)C(=[N+]2CCCC2)Cl.F[P-](F)(F)(F)(F)F 480 160 17.81
Train Exp_432 c1ccc(cc1)C(c2ccccc2)C(=O)O.Cc1cc(nc(n1)N)C>C1CCN(C1)C(=[N+]2CCCC2)Cl.F[P-](F)(F)(F)(F)F>Cc1cc(nc(n1)NC(=O)C(c2ccccc2)c3ccccc3)C C1CCN(C1)C(=[N+]2CCCC2)Cl.F[P-](F)(F)(F)(F)F 600 200 18.76
Train Exp_433 c1ccnc(c1)C(=O)O.Cc1cc(nc(n1)N)C>C1CCN(C1)C(=[N+]2CCCC2)Cl.F[P-](F)(F)(F)(F)F>Cc1cc(nc(n1)NC(=O)c2ccccn2)C C1CCN(C1)C(=[N+]2CCCC2)Cl.F[P-](F)(F)(F)(F)F 120 50 0.00
Train Exp_434 c1ccnc(c1)C(=O)O.Cc1cc(nc(n1)N)C>C1CCN(C1)C(=[N+]2CCCC2)Cl.F[P-](F)(F)(F)(F)F>Cc1cc(nc(n1)NC(=O)c2ccccn2)C C1CCN(C1)C(=[N+]2CCCC2)Cl.F[P-](F)(F)(F)(F)F 600 50 0.00
Train Exp_435 c1ccnc(c1)C(=O)O.Cc1cc(nc(n1)N)C>C1CCN(C1)C(=[N+]2CCCC2)Cl.F[P-](F)(F)(F)(F)F>Cc1cc(nc(n1)NC(=O)c2ccccn2)C C1CCN(C1)C(=[N+]2CCCC2)Cl.F[P-](F)(F)(F)(F)F 240 80 1.22
Train Exp_436 c1ccnc(c1)C(=O)O.Cc1cc(nc(n1)N)C>C1CCN(C1)C(=[N+]2CCCC2)Cl.F[P-](F)(F)(F)(F)F>Cc1cc(nc(n1)NC(=O)c2ccccn2)C C1CCN(C1)C(=[N+]2CCCC2)Cl.F[P-](F)(F)(F)(F)F 480 80 2.52
Train Exp_437 c1ccnc(c1)C(=O)O.Cc1cc(nc(n1)N)C>C1CCN(C1)C(=[N+]2CCCC2)Cl.F[P-](F)(F)(F)(F)F>Cc1cc(nc(n1)NC(=O)c2ccccn2)C C1CCN(C1)C(=[N+]2CCCC2)Cl.F[P-](F)(F)(F)(F)F 360 120 6.45
Train Exp_438 c1ccnc(c1)C(=O)O.Cc1cc(nc(n1)N)C>C1CCN(C1)C(=[N+]2CCCC2)Cl.F[P-](F)(F)(F)(F)F>Cc1cc(nc(n1)NC(=O)c2ccccn2)C C1CCN(C1)C(=[N+]2CCCC2)Cl.F[P-](F)(F)(F)(F)F 240 160 19.52
Train Exp_439 c1ccnc(c1)C(=O)O.Cc1cc(nc(n1)N)C>C1CCN(C1)C(=[N+]2CCCC2)Cl.F[P-](F)(F)(F)(F)F>Cc1cc(nc(n1)NC(=O)c2ccccn2)C C1CCN(C1)C(=[N+]2CCCC2)Cl.F[P-](F)(F)(F)(F)F 480 160 25.07
Train Exp_440 c1ccnc(c1)C(=O)O.Cc1cc(nc(n1)N)C>C1CCN(C1)C(=[N+]2CCCC2)Cl.F[P-](F)(F)(F)(F)F>Cc1cc(nc(n1)NC(=O)c2ccccn2)C C1CCN(C1)C(=[N+]2CCCC2)Cl.F[P-](F)(F)(F)(F)F 120 200 36.44
Train Exp_441 c1ccnc(c1)C(=O)O.Cc1cc(nc(n1)N)C>C1CCN(C1)C(=[N+]2CCCC2)Cl.F[P-](F)(F)(F)(F)F>Cc1cc(nc(n1)NC(=O)c2ccccn2)C C1CCN(C1)C(=[N+]2CCCC2)Cl.F[P-](F)(F)(F)(F)F 600 200 27.31
Train Exp_442 CC(c1ccccc1)(c2ccccc2)C(=O)O.Cc1cc(nc(n1)N)C>C1CCN(C1)C(=[N+]2CCCC2)Cl.F[P-](F)(F)(F)(F)F>Cc1cc(nc(n1)NC(=O)C(C)(c2ccccc2)c3ccccc3)C C1CCN(C1)C(=[N+]2CCCC2)Cl.F[P-](F)(F)(F)(F)F 120 50 0.00
Train Exp_443 CC(c1ccccc1)(c2ccccc2)C(=O)O.Cc1cc(nc(n1)N)C>C1CCN(C1)C(=[N+]2CCCC2)Cl.F[P-](F)(F)(F)(F)F>Cc1cc(nc(n1)NC(=O)C(C)(c2ccccc2)c3ccccc3)C C1CCN(C1)C(=[N+]2CCCC2)Cl.F[P-](F)(F)(F)(F)F 600 50 0.00
Train Exp_444 CC(c1ccccc1)(c2ccccc2)C(=O)O.Cc1cc(nc(n1)N)C>C1CCN(C1)C(=[N+]2CCCC2)Cl.F[P-](F)(F)(F)(F)F>Cc1cc(nc(n1)NC(=O)C(C)(c2ccccc2)c3ccccc3)C C1CCN(C1)C(=[N+]2CCCC2)Cl.F[P-](F)(F)(F)(F)F 240 80 1.69
Train Exp_445 CC(c1ccccc1)(c2ccccc2)C(=O)O.Cc1cc(nc(n1)N)C>C1CCN(C1)C(=[N+]2CCCC2)Cl.F[P-](F)(F)(F)(F)F>Cc1cc(nc(n1)NC(=O)C(C)(c2ccccc2)c3ccccc3)C C1CCN(C1)C(=[N+]2CCCC2)Cl.F[P-](F)(F)(F)(F)F 480 80 3.38
Train Exp_446 CC(c1ccccc1)(c2ccccc2)C(=O)O.Cc1cc(nc(n1)N)C>C1CCN(C1)C(=[N+]2CCCC2)Cl.F[P-](F)(F)(F)(F)F>Cc1cc(nc(n1)NC(=O)C(C)(c2ccccc2)c3ccccc3)C C1CCN(C1)C(=[N+]2CCCC2)Cl.F[P-](F)(F)(F)(F)F 360 120 11.62
Train Exp_447 CC(c1ccccc1)(c2ccccc2)C(=O)O.Cc1cc(nc(n1)N)C>C1CCN(C1)C(=[N+]2CCCC2)Cl.F[P-](F)(F)(F)(F)F>Cc1cc(nc(n1)NC(=O)C(C)(c2ccccc2)c3ccccc3)C C1CCN(C1)C(=[N+]2CCCC2)Cl.F[P-](F)(F)(F)(F)F 240 160 24.24
Train Exp_448 CC(c1ccccc1)(c2ccccc2)C(=O)O.Cc1cc(nc(n1)N)C>C1CCN(C1)C(=[N+]2CCCC2)Cl.F[P-](F)(F)(F)(F)F>Cc1cc(nc(n1)NC(=O)C(C)(c2ccccc2)c3ccccc3)C C1CCN(C1)C(=[N+]2CCCC2)Cl.F[P-](F)(F)(F)(F)F 480 160 32.72
Train Exp_449 CC(c1ccccc1)(c2ccccc2)C(=O)O.Cc1cc(nc(n1)N)C>C1CCN(C1)C(=[N+]2CCCC2)Cl.F[P-](F)(F)(F)(F)F>Cc1cc(nc(n1)NC(=O)C(C)(c2ccccc2)c3ccccc3)C C1CCN(C1)C(=[N+]2CCCC2)Cl.F[P-](F)(F)(F)(F)F 120 200 27.62
Train Exp_451 c1ccc(cc1)C(=O)O.c1ccc(cc1)CN>CN(C)C(=[N+](C)C)Cl.F[P-](F)(F)(F)(F)F>c1ccc(cc1)CNC(=O)c2ccccc2 CN(C)C(=[N+](C)C)Cl.F[P-](F)(F)(F)(F)F 120 50 78.85
Train Exp_452 c1ccc(cc1)C(=O)O.c1ccc(cc1)CN>CN(C)C(=[N+](C)C)Cl.F[P-](F)(F)(F)(F)F>c1ccc(cc1)CNC(=O)c2ccccc2 CN(C)C(=[N+](C)C)Cl.F[P-](F)(F)(F)(F)F 600 50 84.24
Train Exp_453 c1ccc(cc1)C(=O)O.c1ccc(cc1)CN>CN(C)C(=[N+](C)C)Cl.F[P-](F)(F)(F)(F)F>c1ccc(cc1)CNC(=O)c2ccccc2 CN(C)C(=[N+](C)C)Cl.F[P-](F)(F)(F)(F)F 240 80 83.13
Train Exp_454 c1ccc(cc1)C(=O)O.c1ccc(cc1)CN>CN(C)C(=[N+](C)C)Cl.F[P-](F)(F)(F)(F)F>c1ccc(cc1)CNC(=O)c2ccccc2 CN(C)C(=[N+](C)C)Cl.F[P-](F)(F)(F)(F)F 480 80 85.61
Train Exp_455 c1ccc(cc1)C(=O)O.c1ccc(cc1)CN>CN(C)C(=[N+](C)C)Cl.F[P-](F)(F)(F)(F)F>c1ccc(cc1)CNC(=O)c2ccccc2 CN(C)C(=[N+](C)C)Cl.F[P-](F)(F)(F)(F)F 360 120 84.12
Train Exp_456 c1ccc(cc1)C(=O)O.c1ccc(cc1)CN>CN(C)C(=[N+](C)C)Cl.F[P-](F)(F)(F)(F)F>c1ccc(cc1)CNC(=O)c2ccccc2 CN(C)C(=[N+](C)C)Cl.F[P-](F)(F)(F)(F)F 240 160 83.30
Train Exp_457 c1ccc(cc1)C(=O)O.c1ccc(cc1)CN>CN(C)C(=[N+](C)C)Cl.F[P-](F)(F)(F)(F)F>c1ccc(cc1)CNC(=O)c2ccccc2 CN(C)C(=[N+](C)C)Cl.F[P-](F)(F)(F)(F)F 480 160 84.14
Train Exp_458 c1ccc(cc1)C(=O)O.c1ccc(cc1)CN>CN(C)C(=[N+](C)C)Cl.F[P-](F)(F)(F)(F)F>c1ccc(cc1)CNC(=O)c2ccccc2 CN(C)C(=[N+](C)C)Cl.F[P-](F)(F)(F)(F)F 120 200 84.41
Train Exp_459 c1ccc(cc1)C(=O)O.c1ccc(cc1)CN>CN(C)C(=[N+](C)C)Cl.F[P-](F)(F)(F)(F)F>c1ccc(cc1)CNC(=O)c2ccccc2 CN(C)C(=[N+](C)C)Cl.F[P-](F)(F)(F)(F)F 600 200 85.20
Train Exp_460 CC(C)(c1ccccc1)C(=O)O.c1ccc(cc1)CN>CN(C)C(=[N+](C)C)Cl.F[P-](F)(F)(F)(F)F>CC(C)(c1ccccc1)C(=O)NCc2ccccc2 CN(C)C(=[N+](C)C)Cl.F[P-](F)(F)(F)(F)F 120 50 47.66
Train Exp_461 CC(C)(c1ccccc1)C(=O)O.c1ccc(cc1)CN>CN(C)C(=[N+](C)C)Cl.F[P-](F)(F)(F)(F)F>CC(C)(c1ccccc1)C(=O)NCc2ccccc2 CN(C)C(=[N+](C)C)Cl.F[P-](F)(F)(F)(F)F 600 50 51.15
Train Exp_462 CC(C)(c1ccccc1)C(=O)O.c1ccc(cc1)CN>CN(C)C(=[N+](C)C)Cl.F[P-](F)(F)(F)(F)F>CC(C)(c1ccccc1)C(=O)NCc2ccccc2 CN(C)C(=[N+](C)C)Cl.F[P-](F)(F)(F)(F)F 240 80 52.25
Train Exp_463 CC(C)(c1ccccc1)C(=O)O.c1ccc(cc1)CN>CN(C)C(=[N+](C)C)Cl.F[P-](F)(F)(F)(F)F>CC(C)(c1ccccc1)C(=O)NCc2ccccc2 CN(C)C(=[N+](C)C)Cl.F[P-](F)(F)(F)(F)F 480 80 47.11
Train Exp_464 CC(C)(c1ccccc1)C(=O)O.c1ccc(cc1)CN>CN(C)C(=[N+](C)C)Cl.F[P-](F)(F)(F)(F)F>CC(C)(c1ccccc1)C(=O)NCc2ccccc2 CN(C)C(=[N+](C)C)Cl.F[P-](F)(F)(F)(F)F 360 120 48.06
Train Exp_465 CC(C)(c1ccccc1)C(=O)O.c1ccc(cc1)CN>CN(C)C(=[N+](C)C)Cl.F[P-](F)(F)(F)(F)F>CC(C)(c1ccccc1)C(=O)NCc2ccccc2 CN(C)C(=[N+](C)C)Cl.F[P-](F)(F)(F)(F)F 240 160 49.71
Train Exp_466 CC(C)(c1ccccc1)C(=O)O.c1ccc(cc1)CN>CN(C)C(=[N+](C)C)Cl.F[P-](F)(F)(F)(F)F>CC(C)(c1ccccc1)C(=O)NCc2ccccc2 CN(C)C(=[N+](C)C)Cl.F[P-](F)(F)(F)(F)F 480 160 53.02
Train Exp_467 CC(C)(c1ccccc1)C(=O)O.c1ccc(cc1)CN>CN(C)C(=[N+](C)C)Cl.F[P-](F)(F)(F)(F)F>CC(C)(c1ccccc1)C(=O)NCc2ccccc2 CN(C)C(=[N+](C)C)Cl.F[P-](F)(F)(F)(F)F 120 200 54.02
Train Exp_468 CC(C)(c1ccccc1)C(=O)O.c1ccc(cc1)CN>CN(C)C(=[N+](C)C)Cl.F[P-](F)(F)(F)(F)F>CC(C)(c1ccccc1)C(=O)NCc2ccccc2 CN(C)C(=[N+](C)C)Cl.F[P-](F)(F)(F)(F)F 600 200 44.21
Train Exp_469 c1ccc(cc1)C(c2ccccc2)C(=O)O.c1ccc(cc1)CN>CN(C)C(=[N+](C)C)Cl.F[P-](F)(F)(F)(F)F>c1ccc(cc1)CNC(=O)C(c2ccccc2)c3ccccc3 CN(C)C(=[N+](C)C)Cl.F[P-](F)(F)(F)(F)F 120 50 61.47
Train Exp_470 c1ccc(cc1)C(c2ccccc2)C(=O)O.c1ccc(cc1)CN>CN(C)C(=[N+](C)C)Cl.F[P-](F)(F)(F)(F)F>c1ccc(cc1)CNC(=O)C(c2ccccc2)c3ccccc3 CN(C)C(=[N+](C)C)Cl.F[P-](F)(F)(F)(F)F 600 50 60.92
Train Exp_471 c1ccc(cc1)C(c2ccccc2)C(=O)O.c1ccc(cc1)CN>CN(C)C(=[N+](C)C)Cl.F[P-](F)(F)(F)(F)F>c1ccc(cc1)CNC(=O)C(c2ccccc2)c3ccccc3 CN(C)C(=[N+](C)C)Cl.F[P-](F)(F)(F)(F)F 240 80 62.88
Train Exp_472 c1ccc(cc1)C(c2ccccc2)C(=O)O.c1ccc(cc1)CN>CN(C)C(=[N+](C)C)Cl.F[P-](F)(F)(F)(F)F>c1ccc(cc1)CNC(=O)C(c2ccccc2)c3ccccc3 CN(C)C(=[N+](C)C)Cl.F[P-](F)(F)(F)(F)F 480 80 61.77
Train Exp_473 c1ccc(cc1)C(c2ccccc2)C(=O)O.c1ccc(cc1)CN>CN(C)C(=[N+](C)C)Cl.F[P-](F)(F)(F)(F)F>c1ccc(cc1)CNC(=O)C(c2ccccc2)c3ccccc3 CN(C)C(=[N+](C)C)Cl.F[P-](F)(F)(F)(F)F 360 120 62.18
Train Exp_474 c1ccc(cc1)C(c2ccccc2)C(=O)O.c1ccc(cc1)CN>CN(C)C(=[N+](C)C)Cl.F[P-](F)(F)(F)(F)F>c1ccc(cc1)CNC(=O)C(c2ccccc2)c3ccccc3 CN(C)C(=[N+](C)C)Cl.F[P-](F)(F)(F)(F)F 240 160 61.25
Train Exp_475 c1ccc(cc1)C(c2ccccc2)C(=O)O.c1ccc(cc1)CN>CN(C)C(=[N+](C)C)Cl.F[P-](F)(F)(F)(F)F>c1ccc(cc1)CNC(=O)C(c2ccccc2)c3ccccc3 CN(C)C(=[N+](C)C)Cl.F[P-](F)(F)(F)(F)F 480 160 62.58
Train Exp_476 c1ccc(cc1)C(c2ccccc2)C(=O)O.c1ccc(cc1)CN>CN(C)C(=[N+](C)C)Cl.F[P-](F)(F)(F)(F)F>c1ccc(cc1)CNC(=O)C(c2ccccc2)c3ccccc3 CN(C)C(=[N+](C)C)Cl.F[P-](F)(F)(F)(F)F 120 200 61.52
Train Exp_477 c1ccc(cc1)C(c2ccccc2)C(=O)O.c1ccc(cc1)CN>CN(C)C(=[N+](C)C)Cl.F[P-](F)(F)(F)(F)F>c1ccc(cc1)CNC(=O)C(c2ccccc2)c3ccccc3 CN(C)C(=[N+](C)C)Cl.F[P-](F)(F)(F)(F)F 600 200 51.40
Train Exp_478 c1ccnc(c1)C(=O)O.c1ccc(cc1)CN>CN(C)C(=[N+](C)C)Cl.F[P-](F)(F)(F)(F)F>c1ccc(cc1)CNC(=O)c2ccccn2 CN(C)C(=[N+](C)C)Cl.F[P-](F)(F)(F)(F)F 120 50 79.68
Train Exp_479 c1ccnc(c1)C(=O)O.c1ccc(cc1)CN>CN(C)C(=[N+](C)C)Cl.F[P-](F)(F)(F)(F)F>c1ccc(cc1)CNC(=O)c2ccccn2 CN(C)C(=[N+](C)C)Cl.F[P-](F)(F)(F)(F)F 600 50 79.32
Train Exp_480 c1ccnc(c1)C(=O)O.c1ccc(cc1)CN>CN(C)C(=[N+](C)C)Cl.F[P-](F)(F)(F)(F)F>c1ccc(cc1)CNC(=O)c2ccccn2 CN(C)C(=[N+](C)C)Cl.F[P-](F)(F)(F)(F)F 240 80 79.44
Train Exp_481 c1ccnc(c1)C(=O)O.c1ccc(cc1)CN>CN(C)C(=[N+](C)C)Cl.F[P-](F)(F)(F)(F)F>c1ccc(cc1)CNC(=O)c2ccccn2 CN(C)C(=[N+](C)C)Cl.F[P-](F)(F)(F)(F)F 480 80 79.03
Train Exp_482 c1ccnc(c1)C(=O)O.c1ccc(cc1)CN>CN(C)C(=[N+](C)C)Cl.F[P-](F)(F)(F)(F)F>c1ccc(cc1)CNC(=O)c2ccccn2 CN(C)C(=[N+](C)C)Cl.F[P-](F)(F)(F)(F)F 360 120 79.83
Train Exp_483 c1ccnc(c1)C(=O)O.c1ccc(cc1)CN>CN(C)C(=[N+](C)C)Cl.F[P-](F)(F)(F)(F)F>c1ccc(cc1)CNC(=O)c2ccccn2 CN(C)C(=[N+](C)C)Cl.F[P-](F)(F)(F)(F)F 240 160 79.94
Train Exp_484 c1ccnc(c1)C(=O)O.c1ccc(cc1)CN>CN(C)C(=[N+](C)C)Cl.F[P-](F)(F)(F)(F)F>c1ccc(cc1)CNC(=O)c2ccccn2 CN(C)C(=[N+](C)C)Cl.F[P-](F)(F)(F)(F)F 480 160 80.80
Train Exp_485 c1ccnc(c1)C(=O)O.c1ccc(cc1)CN>CN(C)C(=[N+](C)C)Cl.F[P-](F)(F)(F)(F)F>c1ccc(cc1)CNC(=O)c2ccccn2 CN(C)C(=[N+](C)C)Cl.F[P-](F)(F)(F)(F)F 120 200 81.86
Train Exp_486 c1ccnc(c1)C(=O)O.c1ccc(cc1)CN>CN(C)C(=[N+](C)C)Cl.F[P-](F)(F)(F)(F)F>c1ccc(cc1)CNC(=O)c2ccccn2 CN(C)C(=[N+](C)C)Cl.F[P-](F)(F)(F)(F)F 600 200 78.80
Train Exp_487 CC(c1ccccc1)(c2ccccc2)C(=O)O.c1ccc(cc1)CN>CN(C)C(=[N+](C)C)Cl.F[P-](F)(F)(F)(F)F>CC(c1ccccc1)(c2ccccc2)C(=O)NCc3ccccc3 CN(C)C(=[N+](C)C)Cl.F[P-](F)(F)(F)(F)F 120 50 24.64
Train Exp_488 CC(c1ccccc1)(c2ccccc2)C(=O)O.c1ccc(cc1)CN>CN(C)C(=[N+](C)C)Cl.F[P-](F)(F)(F)(F)F>CC(c1ccccc1)(c2ccccc2)C(=O)NCc3ccccc3 CN(C)C(=[N+](C)C)Cl.F[P-](F)(F)(F)(F)F 600 50 40.72
Train Exp_489 CC(c1ccccc1)(c2ccccc2)C(=O)O.c1ccc(cc1)CN>CN(C)C(=[N+](C)C)Cl.F[P-](F)(F)(F)(F)F>CC(c1ccccc1)(c2ccccc2)C(=O)NCc3ccccc3 CN(C)C(=[N+](C)C)Cl.F[P-](F)(F)(F)(F)F 240 80 32.13
Train Exp_490 CC(c1ccccc1)(c2ccccc2)C(=O)O.c1ccc(cc1)CN>CN(C)C(=[N+](C)C)Cl.F[P-](F)(F)(F)(F)F>CC(c1ccccc1)(c2ccccc2)C(=O)NCc3ccccc3 CN(C)C(=[N+](C)C)Cl.F[P-](F)(F)(F)(F)F 480 80 27.57
Train Exp_491 CC(c1ccccc1)(c2ccccc2)C(=O)O.c1ccc(cc1)CN>CN(C)C(=[N+](C)C)Cl.F[P-](F)(F)(F)(F)F>CC(c1ccccc1)(c2ccccc2)C(=O)NCc3ccccc3 CN(C)C(=[N+](C)C)Cl.F[P-](F)(F)(F)(F)F 360 120 24.20
Train Exp_492 CC(c1ccccc1)(c2ccccc2)C(=O)O.c1ccc(cc1)CN>CN(C)C(=[N+](C)C)Cl.F[P-](F)(F)(F)(F)F>CC(c1ccccc1)(c2ccccc2)C(=O)NCc3ccccc3 CN(C)C(=[N+](C)C)Cl.F[P-](F)(F)(F)(F)F 240 160 38.84
Train Exp_493 CC(c1ccccc1)(c2ccccc2)C(=O)O.c1ccc(cc1)CN>CN(C)C(=[N+](C)C)Cl.F[P-](F)(F)(F)(F)F>CC(c1ccccc1)(c2ccccc2)C(=O)NCc3ccccc3 CN(C)C(=[N+](C)C)Cl.F[P-](F)(F)(F)(F)F 480 160 33.22
Train Exp_494 CC(c1ccccc1)(c2ccccc2)C(=O)O.c1ccc(cc1)CN>CN(C)C(=[N+](C)C)Cl.F[P-](F)(F)(F)(F)F>CC(c1ccccc1)(c2ccccc2)C(=O)NCc3ccccc3 CN(C)C(=[N+](C)C)Cl.F[P-](F)(F)(F)(F)F 120 200 25.24
Train Exp_495 CC(c1ccccc1)(c2ccccc2)C(=O)O.c1ccc(cc1)CN>CN(C)C(=[N+](C)C)Cl.F[P-](F)(F)(F)(F)F>CC(c1ccccc1)(c2ccccc2)C(=O)NCc3ccccc3 CN(C)C(=[N+](C)C)Cl.F[P-](F)(F)(F)(F)F 600 200 24.43
Train Exp_496 c1ccc(cc1)C(=O)O.c1cc(cnc1)N>CN(C)C(=[N+](C)C)Cl.F[P-](F)(F)(F)(F)F>c1ccc(cc1)C(=O)Nc2cccnc2 CN(C)C(=[N+](C)C)Cl.F[P-](F)(F)(F)(F)F 120 50 24.32
Train Exp_497 c1ccc(cc1)C(=O)O.c1cc(cnc1)N>CN(C)C(=[N+](C)C)Cl.F[P-](F)(F)(F)(F)F>c1ccc(cc1)C(=O)Nc2cccnc2 CN(C)C(=[N+](C)C)Cl.F[P-](F)(F)(F)(F)F 600 50 26.47
Train Exp_498 c1ccc(cc1)C(=O)O.c1cc(cnc1)N>CN(C)C(=[N+](C)C)Cl.F[P-](F)(F)(F)(F)F>c1ccc(cc1)C(=O)Nc2cccnc2 CN(C)C(=[N+](C)C)Cl.F[P-](F)(F)(F)(F)F 240 80 31.81
Train Exp_499 c1ccc(cc1)C(=O)O.c1cc(cnc1)N>CN(C)C(=[N+](C)C)Cl.F[P-](F)(F)(F)(F)F>c1ccc(cc1)C(=O)Nc2cccnc2 CN(C)C(=[N+](C)C)Cl.F[P-](F)(F)(F)(F)F 480 80 34.09
Train Exp_500 c1ccc(cc1)C(=O)O.c1cc(cnc1)N>CN(C)C(=[N+](C)C)Cl.F[P-](F)(F)(F)(F)F>c1ccc(cc1)C(=O)Nc2cccnc2 CN(C)C(=[N+](C)C)Cl.F[P-](F)(F)(F)(F)F 360 120 44.42
Train Exp_501 c1ccc(cc1)C(=O)O.c1cc(cnc1)N>CN(C)C(=[N+](C)C)Cl.F[P-](F)(F)(F)(F)F>c1ccc(cc1)C(=O)Nc2cccnc2 CN(C)C(=[N+](C)C)Cl.F[P-](F)(F)(F)(F)F 240 160 60.68
Train Exp_502 c1ccc(cc1)C(=O)O.c1cc(cnc1)N>CN(C)C(=[N+](C)C)Cl.F[P-](F)(F)(F)(F)F>c1ccc(cc1)C(=O)Nc2cccnc2 CN(C)C(=[N+](C)C)Cl.F[P-](F)(F)(F)(F)F 480 160 68.76
Train Exp_503 c1ccc(cc1)C(=O)O.c1cc(cnc1)N>CN(C)C(=[N+](C)C)Cl.F[P-](F)(F)(F)(F)F>c1ccc(cc1)C(=O)Nc2cccnc2 CN(C)C(=[N+](C)C)Cl.F[P-](F)(F)(F)(F)F 120 200 63.43
Train Exp_504 c1ccc(cc1)C(=O)O.c1cc(cnc1)N>CN(C)C(=[N+](C)C)Cl.F[P-](F)(F)(F)(F)F>c1ccc(cc1)C(=O)Nc2cccnc2 CN(C)C(=[N+](C)C)Cl.F[P-](F)(F)(F)(F)F 600 200 67.69
Train Exp_505 CC(C)(c1ccccc1)C(=O)O.c1cc(cnc1)N>CN(C)C(=[N+](C)C)Cl.F[P-](F)(F)(F)(F)F>CC(C)(c1ccccc1)C(=O)Nc2cccnc2 CN(C)C(=[N+](C)C)Cl.F[P-](F)(F)(F)(F)F 120 50 8.07
Train Exp_506 CC(C)(c1ccccc1)C(=O)O.c1cc(cnc1)N>CN(C)C(=[N+](C)C)Cl.F[P-](F)(F)(F)(F)F>CC(C)(c1ccccc1)C(=O)Nc2cccnc2 CN(C)C(=[N+](C)C)Cl.F[P-](F)(F)(F)(F)F 600 50 14.37
Train Exp_507 CC(C)(c1ccccc1)C(=O)O.c1cc(cnc1)N>CN(C)C(=[N+](C)C)Cl.F[P-](F)(F)(F)(F)F>CC(C)(c1ccccc1)C(=O)Nc2cccnc2 CN(C)C(=[N+](C)C)Cl.F[P-](F)(F)(F)(F)F 240 80 29.62
Train Exp_508 CC(C)(c1ccccc1)C(=O)O.c1cc(cnc1)N>CN(C)C(=[N+](C)C)Cl.F[P-](F)(F)(F)(F)F>CC(C)(c1ccccc1)C(=O)Nc2cccnc2 CN(C)C(=[N+](C)C)Cl.F[P-](F)(F)(F)(F)F 480 80 34.11
Train Exp_509 CC(C)(c1ccccc1)C(=O)O.c1cc(cnc1)N>CN(C)C(=[N+](C)C)Cl.F[P-](F)(F)(F)(F)F>CC(C)(c1ccccc1)C(=O)Nc2cccnc2 CN(C)C(=[N+](C)C)Cl.F[P-](F)(F)(F)(F)F 360 120 58.61
Train Exp_510 CC(C)(c1ccccc1)C(=O)O.c1cc(cnc1)N>CN(C)C(=[N+](C)C)Cl.F[P-](F)(F)(F)(F)F>CC(C)(c1ccccc1)C(=O)Nc2cccnc2 CN(C)C(=[N+](C)C)Cl.F[P-](F)(F)(F)(F)F 240 160 75.41
Train Exp_511 CC(C)(c1ccccc1)C(=O)O.c1cc(cnc1)N>CN(C)C(=[N+](C)C)Cl.F[P-](F)(F)(F)(F)F>CC(C)(c1ccccc1)C(=O)Nc2cccnc2 CN(C)C(=[N+](C)C)Cl.F[P-](F)(F)(F)(F)F 480 160 77.86
Train Exp_512 CC(C)(c1ccccc1)C(=O)O.c1cc(cnc1)N>CN(C)C(=[N+](C)C)Cl.F[P-](F)(F)(F)(F)F>CC(C)(c1ccccc1)C(=O)Nc2cccnc2 CN(C)C(=[N+](C)C)Cl.F[P-](F)(F)(F)(F)F 120 200 72.22
Train Exp_513 CC(C)(c1ccccc1)C(=O)O.c1cc(cnc1)N>CN(C)C(=[N+](C)C)Cl.F[P-](F)(F)(F)(F)F>CC(C)(c1ccccc1)C(=O)Nc2cccnc2 CN(C)C(=[N+](C)C)Cl.F[P-](F)(F)(F)(F)F 600 200 63.88
Train Exp_514 c1ccc(cc1)C(c2ccccc2)C(=O)O.c1cc(cnc1)N>CN(C)C(=[N+](C)C)Cl.F[P-](F)(F)(F)(F)F>c1ccc(cc1)C(c2ccccc2)C(=O)Nc3cccnc3 CN(C)C(=[N+](C)C)Cl.F[P-](F)(F)(F)(F)F 120 50 33.37
Train Exp_515 c1ccc(cc1)C(c2ccccc2)C(=O)O.c1cc(cnc1)N>CN(C)C(=[N+](C)C)Cl.F[P-](F)(F)(F)(F)F>c1ccc(cc1)C(c2ccccc2)C(=O)Nc3cccnc3 CN(C)C(=[N+](C)C)Cl.F[P-](F)(F)(F)(F)F 600 50 36.09
Train Exp_516 c1ccc(cc1)C(c2ccccc2)C(=O)O.c1cc(cnc1)N>CN(C)C(=[N+](C)C)Cl.F[P-](F)(F)(F)(F)F>c1ccc(cc1)C(c2ccccc2)C(=O)Nc3cccnc3 CN(C)C(=[N+](C)C)Cl.F[P-](F)(F)(F)(F)F 240 80 41.77
Train Exp_517 c1ccc(cc1)C(c2ccccc2)C(=O)O.c1cc(cnc1)N>CN(C)C(=[N+](C)C)Cl.F[P-](F)(F)(F)(F)F>c1ccc(cc1)C(c2ccccc2)C(=O)Nc3cccnc3 CN(C)C(=[N+](C)C)Cl.F[P-](F)(F)(F)(F)F 480 80 45.07
Train Exp_518 c1ccc(cc1)C(c2ccccc2)C(=O)O.c1cc(cnc1)N>CN(C)C(=[N+](C)C)Cl.F[P-](F)(F)(F)(F)F>c1ccc(cc1)C(c2ccccc2)C(=O)Nc3cccnc3 CN(C)C(=[N+](C)C)Cl.F[P-](F)(F)(F)(F)F 360 120 51.97
Train Exp_519 c1ccc(cc1)C(c2ccccc2)C(=O)O.c1cc(cnc1)N>CN(C)C(=[N+](C)C)Cl.F[P-](F)(F)(F)(F)F>c1ccc(cc1)C(c2ccccc2)C(=O)Nc3cccnc3 CN(C)C(=[N+](C)C)Cl.F[P-](F)(F)(F)(F)F 240 160 60.13
Train Exp_520 c1ccc(cc1)C(c2ccccc2)C(=O)O.c1cc(cnc1)N>CN(C)C(=[N+](C)C)Cl.F[P-](F)(F)(F)(F)F>c1ccc(cc1)C(c2ccccc2)C(=O)Nc3cccnc3 CN(C)C(=[N+](C)C)Cl.F[P-](F)(F)(F)(F)F 480 160 60.83
Train Exp_521 c1ccc(cc1)C(c2ccccc2)C(=O)O.c1cc(cnc1)N>CN(C)C(=[N+](C)C)Cl.F[P-](F)(F)(F)(F)F>c1ccc(cc1)C(c2ccccc2)C(=O)Nc3cccnc3 CN(C)C(=[N+](C)C)Cl.F[P-](F)(F)(F)(F)F 120 200 53.59
Train Exp_522 c1ccc(cc1)C(c2ccccc2)C(=O)O.c1cc(cnc1)N>CN(C)C(=[N+](C)C)Cl.F[P-](F)(F)(F)(F)F>c1ccc(cc1)C(c2ccccc2)C(=O)Nc3cccnc3 CN(C)C(=[N+](C)C)Cl.F[P-](F)(F)(F)(F)F 600 200 54.80
Train Exp_523 c1ccnc(c1)C(=O)O.c1cc(cnc1)N>CN(C)C(=[N+](C)C)Cl.F[P-](F)(F)(F)(F)F>c1ccnc(c1)C(=O)Nc2cccnc2 CN(C)C(=[N+](C)C)Cl.F[P-](F)(F)(F)(F)F 120 50 28.13
Train Exp_524 c1ccnc(c1)C(=O)O.c1cc(cnc1)N>CN(C)C(=[N+](C)C)Cl.F[P-](F)(F)(F)(F)F>c1ccnc(c1)C(=O)Nc2cccnc2 CN(C)C(=[N+](C)C)Cl.F[P-](F)(F)(F)(F)F 600 50 27.00
Train Exp_525 c1ccnc(c1)C(=O)O.c1cc(cnc1)N>CN(C)C(=[N+](C)C)Cl.F[P-](F)(F)(F)(F)F>c1ccnc(c1)C(=O)Nc2cccnc2 CN(C)C(=[N+](C)C)Cl.F[P-](F)(F)(F)(F)F 240 80 30.31
Train Exp_526 c1ccnc(c1)C(=O)O.c1cc(cnc1)N>CN(C)C(=[N+](C)C)Cl.F[P-](F)(F)(F)(F)F>c1ccnc(c1)C(=O)Nc2cccnc2 CN(C)C(=[N+](C)C)Cl.F[P-](F)(F)(F)(F)F 480 80 30.98
Train Exp_527 c1ccnc(c1)C(=O)O.c1cc(cnc1)N>CN(C)C(=[N+](C)C)Cl.F[P-](F)(F)(F)(F)F>c1ccnc(c1)C(=O)Nc2cccnc2 CN(C)C(=[N+](C)C)Cl.F[P-](F)(F)(F)(F)F 360 120 35.94
Train Exp_528 c1ccnc(c1)C(=O)O.c1cc(cnc1)N>CN(C)C(=[N+](C)C)Cl.F[P-](F)(F)(F)(F)F>c1ccnc(c1)C(=O)Nc2cccnc2 CN(C)C(=[N+](C)C)Cl.F[P-](F)(F)(F)(F)F 240 160 42.03
Train Exp_529 c1ccnc(c1)C(=O)O.c1cc(cnc1)N>CN(C)C(=[N+](C)C)Cl.F[P-](F)(F)(F)(F)F>c1ccnc(c1)C(=O)Nc2cccnc2 CN(C)C(=[N+](C)C)Cl.F[P-](F)(F)(F)(F)F 480 160 45.46
Train Exp_530 c1ccnc(c1)C(=O)O.c1cc(cnc1)N>CN(C)C(=[N+](C)C)Cl.F[P-](F)(F)(F)(F)F>c1ccnc(c1)C(=O)Nc2cccnc2 CN(C)C(=[N+](C)C)Cl.F[P-](F)(F)(F)(F)F 120 200 40.01
Train Exp_531 c1ccnc(c1)C(=O)O.c1cc(cnc1)N>CN(C)C(=[N+](C)C)Cl.F[P-](F)(F)(F)(F)F>c1ccnc(c1)C(=O)Nc2cccnc2 CN(C)C(=[N+](C)C)Cl.F[P-](F)(F)(F)(F)F 600 200 44.92
Train Exp_532 CC(c1ccccc1)(c2ccccc2)C(=O)O.c1cc(cnc1)N>CN(C)C(=[N+](C)C)Cl.F[P-](F)(F)(F)(F)F>CC(c1ccccc1)(c2ccccc2)C(=O)Nc3cccnc3 CN(C)C(=[N+](C)C)Cl.F[P-](F)(F)(F)(F)F 120 50 0.15
Train Exp_533 CC(c1ccccc1)(c2ccccc2)C(=O)O.c1cc(cnc1)N>CN(C)C(=[N+](C)C)Cl.F[P-](F)(F)(F)(F)F>CC(c1ccccc1)(c2ccccc2)C(=O)Nc3cccnc3 CN(C)C(=[N+](C)C)Cl.F[P-](F)(F)(F)(F)F 600 50 8.17
Train Exp_534 CC(c1ccccc1)(c2ccccc2)C(=O)O.c1cc(cnc1)N>CN(C)C(=[N+](C)C)Cl.F[P-](F)(F)(F)(F)F>CC(c1ccccc1)(c2ccccc2)C(=O)Nc3cccnc3 CN(C)C(=[N+](C)C)Cl.F[P-](F)(F)(F)(F)F 240 80 21.81
Train Exp_535 CC(c1ccccc1)(c2ccccc2)C(=O)O.c1cc(cnc1)N>CN(C)C(=[N+](C)C)Cl.F[P-](F)(F)(F)(F)F>CC(c1ccccc1)(c2ccccc2)C(=O)Nc3cccnc3 CN(C)C(=[N+](C)C)Cl.F[P-](F)(F)(F)(F)F 480 80 23.90
Train Exp_536 CC(c1ccccc1)(c2ccccc2)C(=O)O.c1cc(cnc1)N>CN(C)C(=[N+](C)C)Cl.F[P-](F)(F)(F)(F)F>CC(c1ccccc1)(c2ccccc2)C(=O)Nc3cccnc3 CN(C)C(=[N+](C)C)Cl.F[P-](F)(F)(F)(F)F 360 120 52.01
Train Exp_537 CC(c1ccccc1)(c2ccccc2)C(=O)O.c1cc(cnc1)N>CN(C)C(=[N+](C)C)Cl.F[P-](F)(F)(F)(F)F>CC(c1ccccc1)(c2ccccc2)C(=O)Nc3cccnc3 CN(C)C(=[N+](C)C)Cl.F[P-](F)(F)(F)(F)F 240 160 71.54
Train Exp_538 CC(c1ccccc1)(c2ccccc2)C(=O)O.c1cc(cnc1)N>CN(C)C(=[N+](C)C)Cl.F[P-](F)(F)(F)(F)F>CC(c1ccccc1)(c2ccccc2)C(=O)Nc3cccnc3 CN(C)C(=[N+](C)C)Cl.F[P-](F)(F)(F)(F)F 480 160 74.17
Train Exp_539 CC(c1ccccc1)(c2ccccc2)C(=O)O.c1cc(cnc1)N>CN(C)C(=[N+](C)C)Cl.F[P-](F)(F)(F)(F)F>CC(c1ccccc1)(c2ccccc2)C(=O)Nc3cccnc3 CN(C)C(=[N+](C)C)Cl.F[P-](F)(F)(F)(F)F 120 200 66.68
Train Exp_540 CC(c1ccccc1)(c2ccccc2)C(=O)O.c1cc(cnc1)N>CN(C)C(=[N+](C)C)Cl.F[P-](F)(F)(F)(F)F>CC(c1ccccc1)(c2ccccc2)C(=O)Nc3cccnc3 CN(C)C(=[N+](C)C)Cl.F[P-](F)(F)(F)(F)F 600 200 55.86
Train Exp_541 c1ccc(cc1)C(=O)O.Cc1c(cccn1)N>CN(C)C(=[N+](C)C)Cl.F[P-](F)(F)(F)(F)F>Cc1c(cccn1)NC(=O)c2ccccc2 CN(C)C(=[N+](C)C)Cl.F[P-](F)(F)(F)(F)F 120 50 0.90
Train Exp_542 c1ccc(cc1)C(=O)O.Cc1c(cccn1)N>CN(C)C(=[N+](C)C)Cl.F[P-](F)(F)(F)(F)F>Cc1c(cccn1)NC(=O)c2ccccc2 CN(C)C(=[N+](C)C)Cl.F[P-](F)(F)(F)(F)F 600 50 1.02
Train Exp_543 c1ccc(cc1)C(=O)O.Cc1c(cccn1)N>CN(C)C(=[N+](C)C)Cl.F[P-](F)(F)(F)(F)F>Cc1c(cccn1)NC(=O)c2ccccc2 CN(C)C(=[N+](C)C)Cl.F[P-](F)(F)(F)(F)F 240 80 2.09
Train Exp_544 c1ccc(cc1)C(=O)O.Cc1c(cccn1)N>CN(C)C(=[N+](C)C)Cl.F[P-](F)(F)(F)(F)F>Cc1c(cccn1)NC(=O)c2ccccc2 CN(C)C(=[N+](C)C)Cl.F[P-](F)(F)(F)(F)F 480 80 2.72
Train Exp_545 c1ccc(cc1)C(=O)O.Cc1c(cccn1)N>CN(C)C(=[N+](C)C)Cl.F[P-](F)(F)(F)(F)F>Cc1c(cccn1)NC(=O)c2ccccc2 CN(C)C(=[N+](C)C)Cl.F[P-](F)(F)(F)(F)F 360 120 5.95
Train Exp_546 c1ccc(cc1)C(=O)O.Cc1c(cccn1)N>CN(C)C(=[N+](C)C)Cl.F[P-](F)(F)(F)(F)F>Cc1c(cccn1)NC(=O)c2ccccc2 CN(C)C(=[N+](C)C)Cl.F[P-](F)(F)(F)(F)F 240 160 21.28
Train Exp_550 CC(C)(c1ccccc1)C(=O)O.Cc1c(cccn1)N>CN(C)C(=[N+](C)C)Cl.F[P-](F)(F)(F)(F)F>Cc1c(cccn1)NC(=O)C(C)(C)c2ccccc2 CN(C)C(=[N+](C)C)Cl.F[P-](F)(F)(F)(F)F 120 50 0.74
Train Exp_551 CC(C)(c1ccccc1)C(=O)O.Cc1c(cccn1)N>CN(C)C(=[N+](C)C)Cl.F[P-](F)(F)(F)(F)F>Cc1c(cccn1)NC(=O)C(C)(C)c2ccccc2 CN(C)C(=[N+](C)C)Cl.F[P-](F)(F)(F)(F)F 600 50 2.34
Train Exp_552 CC(C)(c1ccccc1)C(=O)O.Cc1c(cccn1)N>CN(C)C(=[N+](C)C)Cl.F[P-](F)(F)(F)(F)F>Cc1c(cccn1)NC(=O)C(C)(C)c2ccccc2 CN(C)C(=[N+](C)C)Cl.F[P-](F)(F)(F)(F)F 240 80 6.06
Train Exp_553 CC(C)(c1ccccc1)C(=O)O.Cc1c(cccn1)N>CN(C)C(=[N+](C)C)Cl.F[P-](F)(F)(F)(F)F>Cc1c(cccn1)NC(=O)C(C)(C)c2ccccc2 CN(C)C(=[N+](C)C)Cl.F[P-](F)(F)(F)(F)F 480 80 7.16
Train Exp_554 CC(C)(c1ccccc1)C(=O)O.Cc1c(cccn1)N>CN(C)C(=[N+](C)C)Cl.F[P-](F)(F)(F)(F)F>Cc1c(cccn1)NC(=O)C(C)(C)c2ccccc2 CN(C)C(=[N+](C)C)Cl.F[P-](F)(F)(F)(F)F 360 120 23.96
Train Exp_555 CC(C)(c1ccccc1)C(=O)O.Cc1c(cccn1)N>CN(C)C(=[N+](C)C)Cl.F[P-](F)(F)(F)(F)F>Cc1c(cccn1)NC(=O)C(C)(C)c2ccccc2 CN(C)C(=[N+](C)C)Cl.F[P-](F)(F)(F)(F)F 240 160 43.93
Train Exp_556 CC(C)(c1ccccc1)C(=O)O.Cc1c(cccn1)N>CN(C)C(=[N+](C)C)Cl.F[P-](F)(F)(F)(F)F>Cc1c(cccn1)NC(=O)C(C)(C)c2ccccc2 CN(C)C(=[N+](C)C)Cl.F[P-](F)(F)(F)(F)F 480 160 48.42
Train Exp_557 CC(C)(c1ccccc1)C(=O)O.Cc1c(cccn1)N>CN(C)C(=[N+](C)C)Cl.F[P-](F)(F)(F)(F)F>Cc1c(cccn1)NC(=O)C(C)(C)c2ccccc2 CN(C)C(=[N+](C)C)Cl.F[P-](F)(F)(F)(F)F 120 200 41.86
Train Exp_558 CC(C)(c1ccccc1)C(=O)O.Cc1c(cccn1)N>CN(C)C(=[N+](C)C)Cl.F[P-](F)(F)(F)(F)F>Cc1c(cccn1)NC(=O)C(C)(C)c2ccccc2 CN(C)C(=[N+](C)C)Cl.F[P-](F)(F)(F)(F)F 600 200 33.84
Train Exp_559 c1ccc(cc1)C(c2ccccc2)C(=O)O.Cc1c(cccn1)N>CN(C)C(=[N+](C)C)Cl.F[P-](F)(F)(F)(F)F>Cc1c(cccn1)NC(=O)C(c2ccccc2)c3ccccc3 CN(C)C(=[N+](C)C)Cl.F[P-](F)(F)(F)(F)F 120 50 8.16
Train Exp_560 c1ccc(cc1)C(c2ccccc2)C(=O)O.Cc1c(cccn1)N>CN(C)C(=[N+](C)C)Cl.F[P-](F)(F)(F)(F)F>Cc1c(cccn1)NC(=O)C(c2ccccc2)c3ccccc3 CN(C)C(=[N+](C)C)Cl.F[P-](F)(F)(F)(F)F 600 50 9.16
Train Exp_561 c1ccc(cc1)C(c2ccccc2)C(=O)O.Cc1c(cccn1)N>CN(C)C(=[N+](C)C)Cl.F[P-](F)(F)(F)(F)F>Cc1c(cccn1)NC(=O)C(c2ccccc2)c3ccccc3 CN(C)C(=[N+](C)C)Cl.F[P-](F)(F)(F)(F)F 240 80 11.05
Train Exp_562 c1ccc(cc1)C(c2ccccc2)C(=O)O.Cc1c(cccn1)N>CN(C)C(=[N+](C)C)Cl.F[P-](F)(F)(F)(F)F>Cc1c(cccn1)NC(=O)C(c2ccccc2)c3ccccc3 CN(C)C(=[N+](C)C)Cl.F[P-](F)(F)(F)(F)F 480 80 13.13
Train Exp_563 c1ccc(cc1)C(c2ccccc2)C(=O)O.Cc1c(cccn1)N>CN(C)C(=[N+](C)C)Cl.F[P-](F)(F)(F)(F)F>Cc1c(cccn1)NC(=O)C(c2ccccc2)c3ccccc3 CN(C)C(=[N+](C)C)Cl.F[P-](F)(F)(F)(F)F 360 120 17.65
Train Exp_564 c1ccc(cc1)C(c2ccccc2)C(=O)O.Cc1c(cccn1)N>CN(C)C(=[N+](C)C)Cl.F[P-](F)(F)(F)(F)F>Cc1c(cccn1)NC(=O)C(c2ccccc2)c3ccccc3 CN(C)C(=[N+](C)C)Cl.F[P-](F)(F)(F)(F)F 240 160 22.71
Train Exp_565 c1ccc(cc1)C(c2ccccc2)C(=O)O.Cc1c(cccn1)N>CN(C)C(=[N+](C)C)Cl.F[P-](F)(F)(F)(F)F>Cc1c(cccn1)NC(=O)C(c2ccccc2)c3ccccc3 CN(C)C(=[N+](C)C)Cl.F[P-](F)(F)(F)(F)F 480 160 23.85
Train Exp_566 c1ccc(cc1)C(c2ccccc2)C(=O)O.Cc1c(cccn1)N>CN(C)C(=[N+](C)C)Cl.F[P-](F)(F)(F)(F)F>Cc1c(cccn1)NC(=O)C(c2ccccc2)c3ccccc3 CN(C)C(=[N+](C)C)Cl.F[P-](F)(F)(F)(F)F 120 200 19.23
Train Exp_567 c1ccc(cc1)C(c2ccccc2)C(=O)O.Cc1c(cccn1)N>CN(C)C(=[N+](C)C)Cl.F[P-](F)(F)(F)(F)F>Cc1c(cccn1)NC(=O)C(c2ccccc2)c3ccccc3 CN(C)C(=[N+](C)C)Cl.F[P-](F)(F)(F)(F)F 600 200 20.38
Train Exp_568 c1ccnc(c1)C(=O)O.Cc1c(cccn1)N>CN(C)C(=[N+](C)C)Cl.F[P-](F)(F)(F)(F)F>Cc1c(cccn1)NC(=O)c2ccccn2 CN(C)C(=[N+](C)C)Cl.F[P-](F)(F)(F)(F)F 120 50 2.91
Train Exp_569 c1ccnc(c1)C(=O)O.Cc1c(cccn1)N>CN(C)C(=[N+](C)C)Cl.F[P-](F)(F)(F)(F)F>Cc1c(cccn1)NC(=O)c2ccccn2 CN(C)C(=[N+](C)C)Cl.F[P-](F)(F)(F)(F)F 600 50 2.94
Train Exp_570 c1ccnc(c1)C(=O)O.Cc1c(cccn1)N>CN(C)C(=[N+](C)C)Cl.F[P-](F)(F)(F)(F)F>Cc1c(cccn1)NC(=O)c2ccccn2 CN(C)C(=[N+](C)C)Cl.F[P-](F)(F)(F)(F)F 240 80 3.44
Train Exp_571 c1ccnc(c1)C(=O)O.Cc1c(cccn1)N>CN(C)C(=[N+](C)C)Cl.F[P-](F)(F)(F)(F)F>Cc1c(cccn1)NC(=O)c2ccccn2 CN(C)C(=[N+](C)C)Cl.F[P-](F)(F)(F)(F)F 480 80 3.61
Train Exp_572 c1ccnc(c1)C(=O)O.Cc1c(cccn1)N>CN(C)C(=[N+](C)C)Cl.F[P-](F)(F)(F)(F)F>Cc1c(cccn1)NC(=O)c2ccccn2 CN(C)C(=[N+](C)C)Cl.F[P-](F)(F)(F)(F)F 360 120 4.81
Train Exp_573 c1ccnc(c1)C(=O)O.Cc1c(cccn1)N>CN(C)C(=[N+](C)C)Cl.F[P-](F)(F)(F)(F)F>Cc1c(cccn1)NC(=O)c2ccccn2 CN(C)C(=[N+](C)C)Cl.F[P-](F)(F)(F)(F)F 240 160 8.47
Train Exp_574 c1ccnc(c1)C(=O)O.Cc1c(cccn1)N>CN(C)C(=[N+](C)C)Cl.F[P-](F)(F)(F)(F)F>Cc1c(cccn1)NC(=O)c2ccccn2 CN(C)C(=[N+](C)C)Cl.F[P-](F)(F)(F)(F)F 480 160 12.74
Train Exp_575 c1ccnc(c1)C(=O)O.Cc1c(cccn1)N>CN(C)C(=[N+](C)C)Cl.F[P-](F)(F)(F)(F)F>Cc1c(cccn1)NC(=O)c2ccccn2 CN(C)C(=[N+](C)C)Cl.F[P-](F)(F)(F)(F)F 120 200 12.15
Train Exp_577 CC(c1ccccc1)(c2ccccc2)C(=O)O.Cc1c(cccn1)N>CN(C)C(=[N+](C)C)Cl.F[P-](F)(F)(F)(F)F>Cc1c(cccn1)NC(=O)C(C)(c2ccccc2)c3ccccc3 CN(C)C(=[N+](C)C)Cl.F[P-](F)(F)(F)(F)F 120 50 1.02
Train Exp_578 CC(c1ccccc1)(c2ccccc2)C(=O)O.Cc1c(cccn1)N>CN(C)C(=[N+](C)C)Cl.F[P-](F)(F)(F)(F)F>Cc1c(cccn1)NC(=O)C(C)(c2ccccc2)c3ccccc3 CN(C)C(=[N+](C)C)Cl.F[P-](F)(F)(F)(F)F 600 50 1.48
Train Exp_579 CC(c1ccccc1)(c2ccccc2)C(=O)O.Cc1c(cccn1)N>CN(C)C(=[N+](C)C)Cl.F[P-](F)(F)(F)(F)F>Cc1c(cccn1)NC(=O)C(C)(c2ccccc2)c3ccccc3 CN(C)C(=[N+](C)C)Cl.F[P-](F)(F)(F)(F)F 240 80 4.40
Train Exp_580 CC(c1ccccc1)(c2ccccc2)C(=O)O.Cc1c(cccn1)N>CN(C)C(=[N+](C)C)Cl.F[P-](F)(F)(F)(F)F>Cc1c(cccn1)NC(=O)C(C)(c2ccccc2)c3ccccc3 CN(C)C(=[N+](C)C)Cl.F[P-](F)(F)(F)(F)F 480 80 4.97
Train Exp_581 CC(c1ccccc1)(c2ccccc2)C(=O)O.Cc1c(cccn1)N>CN(C)C(=[N+](C)C)Cl.F[P-](F)(F)(F)(F)F>Cc1c(cccn1)NC(=O)C(C)(c2ccccc2)c3ccccc3 CN(C)C(=[N+](C)C)Cl.F[P-](F)(F)(F)(F)F 360 120 20.96
Train Exp_582 CC(c1ccccc1)(c2ccccc2)C(=O)O.Cc1c(cccn1)N>CN(C)C(=[N+](C)C)Cl.F[P-](F)(F)(F)(F)F>Cc1c(cccn1)NC(=O)C(C)(c2ccccc2)c3ccccc3 CN(C)C(=[N+](C)C)Cl.F[P-](F)(F)(F)(F)F 240 160 42.27
Train Exp_583 CC(c1ccccc1)(c2ccccc2)C(=O)O.Cc1c(cccn1)N>CN(C)C(=[N+](C)C)Cl.F[P-](F)(F)(F)(F)F>Cc1c(cccn1)NC(=O)C(C)(c2ccccc2)c3ccccc3 CN(C)C(=[N+](C)C)Cl.F[P-](F)(F)(F)(F)F 480 160 47.48
Train Exp_584 CC(c1ccccc1)(c2ccccc2)C(=O)O.Cc1c(cccn1)N>CN(C)C(=[N+](C)C)Cl.F[P-](F)(F)(F)(F)F>Cc1c(cccn1)NC(=O)C(C)(c2ccccc2)c3ccccc3 CN(C)C(=[N+](C)C)Cl.F[P-](F)(F)(F)(F)F 120 200 39.13
Train Exp_585 CC(c1ccccc1)(c2ccccc2)C(=O)O.Cc1c(cccn1)N>CN(C)C(=[N+](C)C)Cl.F[P-](F)(F)(F)(F)F>Cc1c(cccn1)NC(=O)C(C)(c2ccccc2)c3ccccc3 CN(C)C(=[N+](C)C)Cl.F[P-](F)(F)(F)(F)F 600 200 31.07
Test Exp_586 c1ccc(cc1)C(=O)O.c1cc(ncc1[N+](=O)[O-])N>CN(C)C(=[N+](C)C)Cl.F[P-](F)(F)(F)(F)F>c1ccc(cc1)C(=O)Nc2ccc(cn2)[N+](=O)[O-] CN(C)C(=[N+](C)C)Cl.F[P-](F)(F)(F)(F)F 120 50 0.00
Test Exp_587 c1ccc(cc1)C(=O)O.c1cc(ncc1[N+](=O)[O-])N>CN(C)C(=[N+](C)C)Cl.F[P-](F)(F)(F)(F)F>c1ccc(cc1)C(=O)Nc2ccc(cn2)[N+](=O)[O-] CN(C)C(=[N+](C)C)Cl.F[P-](F)(F)(F)(F)F 600 50 0.00
Test Exp_588 c1ccc(cc1)C(=O)O.c1cc(ncc1[N+](=O)[O-])N>CN(C)C(=[N+](C)C)Cl.F[P-](F)(F)(F)(F)F>c1ccc(cc1)C(=O)Nc2ccc(cn2)[N+](=O)[O-] CN(C)C(=[N+](C)C)Cl.F[P-](F)(F)(F)(F)F 240 80 0.00
Test Exp_589 c1ccc(cc1)C(=O)O.c1cc(ncc1[N+](=O)[O-])N>CN(C)C(=[N+](C)C)Cl.F[P-](F)(F)(F)(F)F>c1ccc(cc1)C(=O)Nc2ccc(cn2)[N+](=O)[O-] CN(C)C(=[N+](C)C)Cl.F[P-](F)(F)(F)(F)F 480 80 0.00
Test Exp_590 c1ccc(cc1)C(=O)O.c1cc(ncc1[N+](=O)[O-])N>CN(C)C(=[N+](C)C)Cl.F[P-](F)(F)(F)(F)F>c1ccc(cc1)C(=O)Nc2ccc(cn2)[N+](=O)[O-] CN(C)C(=[N+](C)C)Cl.F[P-](F)(F)(F)(F)F 360 120 0.37
Test Exp_591 c1ccc(cc1)C(=O)O.c1cc(ncc1[N+](=O)[O-])N>CN(C)C(=[N+](C)C)Cl.F[P-](F)(F)(F)(F)F>c1ccc(cc1)C(=O)Nc2ccc(cn2)[N+](=O)[O-] CN(C)C(=[N+](C)C)Cl.F[P-](F)(F)(F)(F)F 240 160 1.69
Test Exp_592 c1ccc(cc1)C(=O)O.c1cc(ncc1[N+](=O)[O-])N>CN(C)C(=[N+](C)C)Cl.F[P-](F)(F)(F)(F)F>c1ccc(cc1)C(=O)Nc2ccc(cn2)[N+](=O)[O-] CN(C)C(=[N+](C)C)Cl.F[P-](F)(F)(F)(F)F 480 160 2.94
Test Exp_593 c1ccc(cc1)C(=O)O.c1cc(ncc1[N+](=O)[O-])N>CN(C)C(=[N+](C)C)Cl.F[P-](F)(F)(F)(F)F>c1ccc(cc1)C(=O)Nc2ccc(cn2)[N+](=O)[O-] CN(C)C(=[N+](C)C)Cl.F[P-](F)(F)(F)(F)F 120 200 2.52
Test Exp_594 c1ccc(cc1)C(=O)O.c1cc(ncc1[N+](=O)[O-])N>CN(C)C(=[N+](C)C)Cl.F[P-](F)(F)(F)(F)F>c1ccc(cc1)C(=O)Nc2ccc(cn2)[N+](=O)[O-] CN(C)C(=[N+](C)C)Cl.F[P-](F)(F)(F)(F)F 600 200 4.37
Test Exp_595 CC(C)(c1ccccc1)C(=O)O.c1cc(ncc1[N+](=O)[O-])N>CN(C)C(=[N+](C)C)Cl.F[P-](F)(F)(F)(F)F>CC(C)(c1ccccc1)C(=O)Nc2ccc(cn2)[N+](=O)[O-] CN(C)C(=[N+](C)C)Cl.F[P-](F)(F)(F)(F)F 120 50 1.14
Test Exp_596 CC(C)(c1ccccc1)C(=O)O.c1cc(ncc1[N+](=O)[O-])N>CN(C)C(=[N+](C)C)Cl.F[P-](F)(F)(F)(F)F>CC(C)(c1ccccc1)C(=O)Nc2ccc(cn2)[N+](=O)[O-] CN(C)C(=[N+](C)C)Cl.F[P-](F)(F)(F)(F)F 600 50 3.63
Test Exp_597 CC(C)(c1ccccc1)C(=O)O.c1cc(ncc1[N+](=O)[O-])N>CN(C)C(=[N+](C)C)Cl.F[P-](F)(F)(F)(F)F>CC(C)(c1ccccc1)C(=O)Nc2ccc(cn2)[N+](=O)[O-] CN(C)C(=[N+](C)C)Cl.F[P-](F)(F)(F)(F)F 240 80 3.68
Test Exp_598 CC(C)(c1ccccc1)C(=O)O.c1cc(ncc1[N+](=O)[O-])N>CN(C)C(=[N+](C)C)Cl.F[P-](F)(F)(F)(F)F>CC(C)(c1ccccc1)C(=O)Nc2ccc(cn2)[N+](=O)[O-] CN(C)C(=[N+](C)C)Cl.F[P-](F)(F)(F)(F)F 480 80 5.02
Test Exp_599 CC(C)(c1ccccc1)C(=O)O.c1cc(ncc1[N+](=O)[O-])N>CN(C)C(=[N+](C)C)Cl.F[P-](F)(F)(F)(F)F>CC(C)(c1ccccc1)C(=O)Nc2ccc(cn2)[N+](=O)[O-] CN(C)C(=[N+](C)C)Cl.F[P-](F)(F)(F)(F)F 360 120 6.46
Test Exp_600 CC(C)(c1ccccc1)C(=O)O.c1cc(ncc1[N+](=O)[O-])N>CN(C)C(=[N+](C)C)Cl.F[P-](F)(F)(F)(F)F>CC(C)(c1ccccc1)C(=O)Nc2ccc(cn2)[N+](=O)[O-] CN(C)C(=[N+](C)C)Cl.F[P-](F)(F)(F)(F)F 240 160 6.78
Test Exp_601 CC(C)(c1ccccc1)C(=O)O.c1cc(ncc1[N+](=O)[O-])N>CN(C)C(=[N+](C)C)Cl.F[P-](F)(F)(F)(F)F>CC(C)(c1ccccc1)C(=O)Nc2ccc(cn2)[N+](=O)[O-] CN(C)C(=[N+](C)C)Cl.F[P-](F)(F)(F)(F)F 480 160 7.15
Test Exp_602 CC(C)(c1ccccc1)C(=O)O.c1cc(ncc1[N+](=O)[O-])N>CN(C)C(=[N+](C)C)Cl.F[P-](F)(F)(F)(F)F>CC(C)(c1ccccc1)C(=O)Nc2ccc(cn2)[N+](=O)[O-] CN(C)C(=[N+](C)C)Cl.F[P-](F)(F)(F)(F)F 120 200 6.49
Test Exp_603 CC(C)(c1ccccc1)C(=O)O.c1cc(ncc1[N+](=O)[O-])N>CN(C)C(=[N+](C)C)Cl.F[P-](F)(F)(F)(F)F>CC(C)(c1ccccc1)C(=O)Nc2ccc(cn2)[N+](=O)[O-] CN(C)C(=[N+](C)C)Cl.F[P-](F)(F)(F)(F)F 600 200 2.84
Test Exp_613 c1ccnc(c1)C(=O)O.c1cc(ncc1[N+](=O)[O-])N>CN(C)C(=[N+](C)C)Cl.F[P-](F)(F)(F)(F)F>c1ccnc(c1)C(=O)Nc2ccc(cn2)[N+](=O)[O-] CN(C)C(=[N+](C)C)Cl.F[P-](F)(F)(F)(F)F 120 50 0.00
Test Exp_614 c1ccnc(c1)C(=O)O.c1cc(ncc1[N+](=O)[O-])N>CN(C)C(=[N+](C)C)Cl.F[P-](F)(F)(F)(F)F>c1ccnc(c1)C(=O)Nc2ccc(cn2)[N+](=O)[O-] CN(C)C(=[N+](C)C)Cl.F[P-](F)(F)(F)(F)F 600 50 0.00
Test Exp_615 c1ccnc(c1)C(=O)O.c1cc(ncc1[N+](=O)[O-])N>CN(C)C(=[N+](C)C)Cl.F[P-](F)(F)(F)(F)F>c1ccnc(c1)C(=O)Nc2ccc(cn2)[N+](=O)[O-] CN(C)C(=[N+](C)C)Cl.F[P-](F)(F)(F)(F)F 240 80 0.00
Test Exp_616 c1ccnc(c1)C(=O)O.c1cc(ncc1[N+](=O)[O-])N>CN(C)C(=[N+](C)C)Cl.F[P-](F)(F)(F)(F)F>c1ccnc(c1)C(=O)Nc2ccc(cn2)[N+](=O)[O-] CN(C)C(=[N+](C)C)Cl.F[P-](F)(F)(F)(F)F 480 80 0.00
Test Exp_617 c1ccnc(c1)C(=O)O.c1cc(ncc1[N+](=O)[O-])N>CN(C)C(=[N+](C)C)Cl.F[P-](F)(F)(F)(F)F>c1ccnc(c1)C(=O)Nc2ccc(cn2)[N+](=O)[O-] CN(C)C(=[N+](C)C)Cl.F[P-](F)(F)(F)(F)F 360 120 0.00
Test Exp_618 c1ccnc(c1)C(=O)O.c1cc(ncc1[N+](=O)[O-])N>CN(C)C(=[N+](C)C)Cl.F[P-](F)(F)(F)(F)F>c1ccnc(c1)C(=O)Nc2ccc(cn2)[N+](=O)[O-] CN(C)C(=[N+](C)C)Cl.F[P-](F)(F)(F)(F)F 240 160 0.36
Test Exp_619 c1ccnc(c1)C(=O)O.c1cc(ncc1[N+](=O)[O-])N>CN(C)C(=[N+](C)C)Cl.F[P-](F)(F)(F)(F)F>c1ccnc(c1)C(=O)Nc2ccc(cn2)[N+](=O)[O-] CN(C)C(=[N+](C)C)Cl.F[P-](F)(F)(F)(F)F 480 160 0.71
Test Exp_620 c1ccnc(c1)C(=O)O.c1cc(ncc1[N+](=O)[O-])N>CN(C)C(=[N+](C)C)Cl.F[P-](F)(F)(F)(F)F>c1ccnc(c1)C(=O)Nc2ccc(cn2)[N+](=O)[O-] CN(C)C(=[N+](C)C)Cl.F[P-](F)(F)(F)(F)F 120 200 0.55
Test Exp_621 c1ccnc(c1)C(=O)O.c1cc(ncc1[N+](=O)[O-])N>CN(C)C(=[N+](C)C)Cl.F[P-](F)(F)(F)(F)F>c1ccnc(c1)C(=O)Nc2ccc(cn2)[N+](=O)[O-] CN(C)C(=[N+](C)C)Cl.F[P-](F)(F)(F)(F)F 600 200 0.89
Test Exp_622 CC(c1ccccc1)(c2ccccc2)C(=O)O.c1cc(ncc1[N+](=O)[O-])N>CN(C)C(=[N+](C)C)Cl.F[P-](F)(F)(F)(F)F>CC(c1ccccc1)(c2ccccc2)C(=O)Nc3ccc(cn3)[N+](=O)[O-] CN(C)C(=[N+](C)C)Cl.F[P-](F)(F)(F)(F)F 120 50 0.00
Test Exp_623 CC(c1ccccc1)(c2ccccc2)C(=O)O.c1cc(ncc1[N+](=O)[O-])N>CN(C)C(=[N+](C)C)Cl.F[P-](F)(F)(F)(F)F>CC(c1ccccc1)(c2ccccc2)C(=O)Nc3ccc(cn3)[N+](=O)[O-] CN(C)C(=[N+](C)C)Cl.F[P-](F)(F)(F)(F)F 600 50 0.00
Test Exp_624 CC(c1ccccc1)(c2ccccc2)C(=O)O.c1cc(ncc1[N+](=O)[O-])N>CN(C)C(=[N+](C)C)Cl.F[P-](F)(F)(F)(F)F>CC(c1ccccc1)(c2ccccc2)C(=O)Nc3ccc(cn3)[N+](=O)[O-] CN(C)C(=[N+](C)C)Cl.F[P-](F)(F)(F)(F)F 240 80 0.00
Test Exp_625 CC(c1ccccc1)(c2ccccc2)C(=O)O.c1cc(ncc1[N+](=O)[O-])N>CN(C)C(=[N+](C)C)Cl.F[P-](F)(F)(F)(F)F>CC(c1ccccc1)(c2ccccc2)C(=O)Nc3ccc(cn3)[N+](=O)[O-] CN(C)C(=[N+](C)C)Cl.F[P-](F)(F)(F)(F)F 480 80 0.00
Test Exp_626 CC(c1ccccc1)(c2ccccc2)C(=O)O.c1cc(ncc1[N+](=O)[O-])N>CN(C)C(=[N+](C)C)Cl.F[P-](F)(F)(F)(F)F>CC(c1ccccc1)(c2ccccc2)C(=O)Nc3ccc(cn3)[N+](=O)[O-] CN(C)C(=[N+](C)C)Cl.F[P-](F)(F)(F)(F)F 360 120 0.00
Test Exp_627 CC(c1ccccc1)(c2ccccc2)C(=O)O.c1cc(ncc1[N+](=O)[O-])N>CN(C)C(=[N+](C)C)Cl.F[P-](F)(F)(F)(F)F>CC(c1ccccc1)(c2ccccc2)C(=O)Nc3ccc(cn3)[N+](=O)[O-] CN(C)C(=[N+](C)C)Cl.F[P-](F)(F)(F)(F)F 240 160 2.45
Test Exp_628 CC(c1ccccc1)(c2ccccc2)C(=O)O.c1cc(ncc1[N+](=O)[O-])N>CN(C)C(=[N+](C)C)Cl.F[P-](F)(F)(F)(F)F>CC(c1ccccc1)(c2ccccc2)C(=O)Nc3ccc(cn3)[N+](=O)[O-] CN(C)C(=[N+](C)C)Cl.F[P-](F)(F)(F)(F)F 480 160 1.57
Test Exp_629 CC(c1ccccc1)(c2ccccc2)C(=O)O.c1cc(ncc1[N+](=O)[O-])N>CN(C)C(=[N+](C)C)Cl.F[P-](F)(F)(F)(F)F>CC(c1ccccc1)(c2ccccc2)C(=O)Nc3ccc(cn3)[N+](=O)[O-] CN(C)C(=[N+](C)C)Cl.F[P-](F)(F)(F)(F)F 120 200 4.21
Test Exp_630 CC(c1ccccc1)(c2ccccc2)C(=O)O.c1cc(ncc1[N+](=O)[O-])N>CN(C)C(=[N+](C)C)Cl.F[P-](F)(F)(F)(F)F>CC(c1ccccc1)(c2ccccc2)C(=O)Nc3ccc(cn3)[N+](=O)[O-] CN(C)C(=[N+](C)C)Cl.F[P-](F)(F)(F)(F)F 600 200 3.51
Train Exp_631 c1ccc(cc1)C(=O)O.Cc1cc(nc(n1)N)C>CN(C)C(=[N+](C)C)Cl.F[P-](F)(F)(F)(F)F>Cc1cc(nc(n1)NC(=O)c2ccccc2)C CN(C)C(=[N+](C)C)Cl.F[P-](F)(F)(F)(F)F 120 50 3.79
Train Exp_632 c1ccc(cc1)C(=O)O.Cc1cc(nc(n1)N)C>CN(C)C(=[N+](C)C)Cl.F[P-](F)(F)(F)(F)F>Cc1cc(nc(n1)NC(=O)c2ccccc2)C CN(C)C(=[N+](C)C)Cl.F[P-](F)(F)(F)(F)F 600 50 7.47
Train Exp_633 c1ccc(cc1)C(=O)O.Cc1cc(nc(n1)N)C>CN(C)C(=[N+](C)C)Cl.F[P-](F)(F)(F)(F)F>Cc1cc(nc(n1)NC(=O)c2ccccc2)C CN(C)C(=[N+](C)C)Cl.F[P-](F)(F)(F)(F)F 240 80 7.80
Train Exp_634 c1ccc(cc1)C(=O)O.Cc1cc(nc(n1)N)C>CN(C)C(=[N+](C)C)Cl.F[P-](F)(F)(F)(F)F>Cc1cc(nc(n1)NC(=O)c2ccccc2)C CN(C)C(=[N+](C)C)Cl.F[P-](F)(F)(F)(F)F 480 80 4.12
Train Exp_641 CC(C)(c1ccccc1)C(=O)O.Cc1cc(nc(n1)N)C>CN(C)C(=[N+](C)C)Cl.F[P-](F)(F)(F)(F)F>Cc1cc(nc(n1)NC(=O)C(C)(C)c2ccccc2)C CN(C)C(=[N+](C)C)Cl.F[P-](F)(F)(F)(F)F 600 50 2.58
Train Exp_642 CC(C)(c1ccccc1)C(=O)O.Cc1cc(nc(n1)N)C>CN(C)C(=[N+](C)C)Cl.F[P-](F)(F)(F)(F)F>Cc1cc(nc(n1)NC(=O)C(C)(C)c2ccccc2)C CN(C)C(=[N+](C)C)Cl.F[P-](F)(F)(F)(F)F 240 80 6.33
Train Exp_643 CC(C)(c1ccccc1)C(=O)O.Cc1cc(nc(n1)N)C>CN(C)C(=[N+](C)C)Cl.F[P-](F)(F)(F)(F)F>Cc1cc(nc(n1)NC(=O)C(C)(C)c2ccccc2)C CN(C)C(=[N+](C)C)Cl.F[P-](F)(F)(F)(F)F 480 80 6.86
Train Exp_644 CC(C)(c1ccccc1)C(=O)O.Cc1cc(nc(n1)N)C>CN(C)C(=[N+](C)C)Cl.F[P-](F)(F)(F)(F)F>Cc1cc(nc(n1)NC(=O)C(C)(C)c2ccccc2)C CN(C)C(=[N+](C)C)Cl.F[P-](F)(F)(F)(F)F 360 120 21.04
Train Exp_645 CC(C)(c1ccccc1)C(=O)O.Cc1cc(nc(n1)N)C>CN(C)C(=[N+](C)C)Cl.F[P-](F)(F)(F)(F)F>Cc1cc(nc(n1)NC(=O)C(C)(C)c2ccccc2)C CN(C)C(=[N+](C)C)Cl.F[P-](F)(F)(F)(F)F 240 160 37.05
Train Exp_646 CC(C)(c1ccccc1)C(=O)O.Cc1cc(nc(n1)N)C>CN(C)C(=[N+](C)C)Cl.F[P-](F)(F)(F)(F)F>Cc1cc(nc(n1)NC(=O)C(C)(C)c2ccccc2)C CN(C)C(=[N+](C)C)Cl.F[P-](F)(F)(F)(F)F 480 160 42.34
Train Exp_647 CC(C)(c1ccccc1)C(=O)O.Cc1cc(nc(n1)N)C>CN(C)C(=[N+](C)C)Cl.F[P-](F)(F)(F)(F)F>Cc1cc(nc(n1)NC(=O)C(C)(C)c2ccccc2)C CN(C)C(=[N+](C)C)Cl.F[P-](F)(F)(F)(F)F 120 200 36.34
Train Exp_648 CC(C)(c1ccccc1)C(=O)O.Cc1cc(nc(n1)N)C>CN(C)C(=[N+](C)C)Cl.F[P-](F)(F)(F)(F)F>Cc1cc(nc(n1)NC(=O)C(C)(C)c2ccccc2)C CN(C)C(=[N+](C)C)Cl.F[P-](F)(F)(F)(F)F 600 200 55.01
Train Exp_649 c1ccc(cc1)C(c2ccccc2)C(=O)O.Cc1cc(nc(n1)N)C>CN(C)C(=[N+](C)C)Cl.F[P-](F)(F)(F)(F)F>Cc1cc(nc(n1)NC(=O)C(c2ccccc2)c3ccccc3)C CN(C)C(=[N+](C)C)Cl.F[P-](F)(F)(F)(F)F 120 50 25.28
Train Exp_650 c1ccc(cc1)C(c2ccccc2)C(=O)O.Cc1cc(nc(n1)N)C>CN(C)C(=[N+](C)C)Cl.F[P-](F)(F)(F)(F)F>Cc1cc(nc(n1)NC(=O)C(c2ccccc2)c3ccccc3)C CN(C)C(=[N+](C)C)Cl.F[P-](F)(F)(F)(F)F 600 50 24.83
Train Exp_651 c1ccc(cc1)C(c2ccccc2)C(=O)O.Cc1cc(nc(n1)N)C>CN(C)C(=[N+](C)C)Cl.F[P-](F)(F)(F)(F)F>Cc1cc(nc(n1)NC(=O)C(c2ccccc2)c3ccccc3)C CN(C)C(=[N+](C)C)Cl.F[P-](F)(F)(F)(F)F 240 80 25.06
Train Exp_652 c1ccc(cc1)C(c2ccccc2)C(=O)O.Cc1cc(nc(n1)N)C>CN(C)C(=[N+](C)C)Cl.F[P-](F)(F)(F)(F)F>Cc1cc(nc(n1)NC(=O)C(c2ccccc2)c3ccccc3)C CN(C)C(=[N+](C)C)Cl.F[P-](F)(F)(F)(F)F 480 80 24.58
Train Exp_653 c1ccc(cc1)C(c2ccccc2)C(=O)O.Cc1cc(nc(n1)N)C>CN(C)C(=[N+](C)C)Cl.F[P-](F)(F)(F)(F)F>Cc1cc(nc(n1)NC(=O)C(c2ccccc2)c3ccccc3)C CN(C)C(=[N+](C)C)Cl.F[P-](F)(F)(F)(F)F 360 120 24.10
Train Exp_654 c1ccc(cc1)C(c2ccccc2)C(=O)O.Cc1cc(nc(n1)N)C>CN(C)C(=[N+](C)C)Cl.F[P-](F)(F)(F)(F)F>Cc1cc(nc(n1)NC(=O)C(c2ccccc2)c3ccccc3)C CN(C)C(=[N+](C)C)Cl.F[P-](F)(F)(F)(F)F 240 160 22.92
Train Exp_655 c1ccc(cc1)C(c2ccccc2)C(=O)O.Cc1cc(nc(n1)N)C>CN(C)C(=[N+](C)C)Cl.F[P-](F)(F)(F)(F)F>Cc1cc(nc(n1)NC(=O)C(c2ccccc2)c3ccccc3)C CN(C)C(=[N+](C)C)Cl.F[P-](F)(F)(F)(F)F 480 160 22.28
Train Exp_656 c1ccc(cc1)C(c2ccccc2)C(=O)O.Cc1cc(nc(n1)N)C>CN(C)C(=[N+](C)C)Cl.F[P-](F)(F)(F)(F)F>Cc1cc(nc(n1)NC(=O)C(c2ccccc2)c3ccccc3)C CN(C)C(=[N+](C)C)Cl.F[P-](F)(F)(F)(F)F 120 200 23.32
Train Exp_657 c1ccc(cc1)C(c2ccccc2)C(=O)O.Cc1cc(nc(n1)N)C>CN(C)C(=[N+](C)C)Cl.F[P-](F)(F)(F)(F)F>Cc1cc(nc(n1)NC(=O)C(c2ccccc2)c3ccccc3)C CN(C)C(=[N+](C)C)Cl.F[P-](F)(F)(F)(F)F 600 200 22.02
Train Exp_658 c1ccnc(c1)C(=O)O.Cc1cc(nc(n1)N)C>CN(C)C(=[N+](C)C)Cl.F[P-](F)(F)(F)(F)F>Cc1cc(nc(n1)NC(=O)c2ccccn2)C CN(C)C(=[N+](C)C)Cl.F[P-](F)(F)(F)(F)F 120 50 0.00
Train Exp_659 c1ccnc(c1)C(=O)O.Cc1cc(nc(n1)N)C>CN(C)C(=[N+](C)C)Cl.F[P-](F)(F)(F)(F)F>Cc1cc(nc(n1)NC(=O)c2ccccn2)C CN(C)C(=[N+](C)C)Cl.F[P-](F)(F)(F)(F)F 600 50 0.00
Train Exp_660 c1ccnc(c1)C(=O)O.Cc1cc(nc(n1)N)C>CN(C)C(=[N+](C)C)Cl.F[P-](F)(F)(F)(F)F>Cc1cc(nc(n1)NC(=O)c2ccccn2)C CN(C)C(=[N+](C)C)Cl.F[P-](F)(F)(F)(F)F 240 80 0.37
Train Exp_661 c1ccnc(c1)C(=O)O.Cc1cc(nc(n1)N)C>CN(C)C(=[N+](C)C)Cl.F[P-](F)(F)(F)(F)F>Cc1cc(nc(n1)NC(=O)c2ccccn2)C CN(C)C(=[N+](C)C)Cl.F[P-](F)(F)(F)(F)F 480 80 0.59
Train Exp_662 c1ccnc(c1)C(=O)O.Cc1cc(nc(n1)N)C>CN(C)C(=[N+](C)C)Cl.F[P-](F)(F)(F)(F)F>Cc1cc(nc(n1)NC(=O)c2ccccn2)C CN(C)C(=[N+](C)C)Cl.F[P-](F)(F)(F)(F)F 360 120 1.14
Train Exp_663 c1ccnc(c1)C(=O)O.Cc1cc(nc(n1)N)C>CN(C)C(=[N+](C)C)Cl.F[P-](F)(F)(F)(F)F>Cc1cc(nc(n1)NC(=O)c2ccccn2)C CN(C)C(=[N+](C)C)Cl.F[P-](F)(F)(F)(F)F 240 160 4.33
Train Exp_664 c1ccnc(c1)C(=O)O.Cc1cc(nc(n1)N)C>CN(C)C(=[N+](C)C)Cl.F[P-](F)(F)(F)(F)F>Cc1cc(nc(n1)NC(=O)c2ccccn2)C CN(C)C(=[N+](C)C)Cl.F[P-](F)(F)(F)(F)F 480 160 7.91
Train Exp_665 c1ccnc(c1)C(=O)O.Cc1cc(nc(n1)N)C>CN(C)C(=[N+](C)C)Cl.F[P-](F)(F)(F)(F)F>Cc1cc(nc(n1)NC(=O)c2ccccn2)C CN(C)C(=[N+](C)C)Cl.F[P-](F)(F)(F)(F)F 120 200 8.38
Train Exp_666 c1ccnc(c1)C(=O)O.Cc1cc(nc(n1)N)C>CN(C)C(=[N+](C)C)Cl.F[P-](F)(F)(F)(F)F>Cc1cc(nc(n1)NC(=O)c2ccccn2)C CN(C)C(=[N+](C)C)Cl.F[P-](F)(F)(F)(F)F 600 200 13.43
Train Exp_667 CC(c1ccccc1)(c2ccccc2)C(=O)O.Cc1cc(nc(n1)N)C>CN(C)C(=[N+](C)C)Cl.F[P-](F)(F)(F)(F)F>Cc1cc(nc(n1)NC(=O)C(C)(c2ccccc2)c3ccccc3)C CN(C)C(=[N+](C)C)Cl.F[P-](F)(F)(F)(F)F 120 50 0.00
Train Exp_668 CC(c1ccccc1)(c2ccccc2)C(=O)O.Cc1cc(nc(n1)N)C>CN(C)C(=[N+](C)C)Cl.F[P-](F)(F)(F)(F)F>Cc1cc(nc(n1)NC(=O)C(C)(c2ccccc2)c3ccccc3)C CN(C)C(=[N+](C)C)Cl.F[P-](F)(F)(F)(F)F 600 50 0.00
Train Exp_669 CC(c1ccccc1)(c2ccccc2)C(=O)O.Cc1cc(nc(n1)N)C>CN(C)C(=[N+](C)C)Cl.F[P-](F)(F)(F)(F)F>Cc1cc(nc(n1)NC(=O)C(C)(c2ccccc2)c3ccccc3)C CN(C)C(=[N+](C)C)Cl.F[P-](F)(F)(F)(F)F 240 80 2.40
Train Exp_670 CC(c1ccccc1)(c2ccccc2)C(=O)O.Cc1cc(nc(n1)N)C>CN(C)C(=[N+](C)C)Cl.F[P-](F)(F)(F)(F)F>Cc1cc(nc(n1)NC(=O)C(C)(c2ccccc2)c3ccccc3)C CN(C)C(=[N+](C)C)Cl.F[P-](F)(F)(F)(F)F 480 80 3.98
Train Exp_671 CC(c1ccccc1)(c2ccccc2)C(=O)O.Cc1cc(nc(n1)N)C>CN(C)C(=[N+](C)C)Cl.F[P-](F)(F)(F)(F)F>Cc1cc(nc(n1)NC(=O)C(C)(c2ccccc2)c3ccccc3)C CN(C)C(=[N+](C)C)Cl.F[P-](F)(F)(F)(F)F 360 120 13.69
Train Exp_672 CC(c1ccccc1)(c2ccccc2)C(=O)O.Cc1cc(nc(n1)N)C>CN(C)C(=[N+](C)C)Cl.F[P-](F)(F)(F)(F)F>Cc1cc(nc(n1)NC(=O)C(C)(c2ccccc2)c3ccccc3)C CN(C)C(=[N+](C)C)Cl.F[P-](F)(F)(F)(F)F 240 160 28.23
Train Exp_673 CC(c1ccccc1)(c2ccccc2)C(=O)O.Cc1cc(nc(n1)N)C>CN(C)C(=[N+](C)C)Cl.F[P-](F)(F)(F)(F)F>Cc1cc(nc(n1)NC(=O)C(C)(c2ccccc2)c3ccccc3)C CN(C)C(=[N+](C)C)Cl.F[P-](F)(F)(F)(F)F 480 160 35.95
Train Exp_674 CC(c1ccccc1)(c2ccccc2)C(=O)O.Cc1cc(nc(n1)N)C>CN(C)C(=[N+](C)C)Cl.F[P-](F)(F)(F)(F)F>Cc1cc(nc(n1)NC(=O)C(C)(c2ccccc2)c3ccccc3)C CN(C)C(=[N+](C)C)Cl.F[P-](F)(F)(F)(F)F 120 200 31.48
Train Exp_675 CC(c1ccccc1)(c2ccccc2)C(=O)O.Cc1cc(nc(n1)N)C>CN(C)C(=[N+](C)C)Cl.F[P-](F)(F)(F)(F)F>Cc1cc(nc(n1)NC(=O)C(C)(c2ccccc2)c3ccccc3)C CN(C)C(=[N+](C)C)Cl.F[P-](F)(F)(F)(F)F 600 200 62.13
Train Exp_676 c1ccc(cc1)C(=O)O.c1ccc(cc1)CN>CCCP1(=O)OP(=O)(OP(=O)(O1)CCC)CCC>c1ccc(cc1)CNC(=O)c2ccccc2 CCCP1(=O)OP(=O)(OP(=O)(O1)CCC)CCC 120 50 65.19
Train Exp_677 c1ccc(cc1)C(=O)O.c1ccc(cc1)CN>CCCP1(=O)OP(=O)(OP(=O)(O1)CCC)CCC>c1ccc(cc1)CNC(=O)c2ccccc2 CCCP1(=O)OP(=O)(OP(=O)(O1)CCC)CCC 600 50 62.01
Train Exp_678 c1ccc(cc1)C(=O)O.c1ccc(cc1)CN>CCCP1(=O)OP(=O)(OP(=O)(O1)CCC)CCC>c1ccc(cc1)CNC(=O)c2ccccc2 CCCP1(=O)OP(=O)(OP(=O)(O1)CCC)CCC 240 80 64.31
Train Exp_679 c1ccc(cc1)C(=O)O.c1ccc(cc1)CN>CCCP1(=O)OP(=O)(OP(=O)(O1)CCC)CCC>c1ccc(cc1)CNC(=O)c2ccccc2 CCCP1(=O)OP(=O)(OP(=O)(O1)CCC)CCC 480 80 64.60
Train Exp_680 c1ccc(cc1)C(=O)O.c1ccc(cc1)CN>CCCP1(=O)OP(=O)(OP(=O)(O1)CCC)CCC>c1ccc(cc1)CNC(=O)c2ccccc2 CCCP1(=O)OP(=O)(OP(=O)(O1)CCC)CCC 360 120 67.11
Train Exp_681 c1ccc(cc1)C(=O)O.c1ccc(cc1)CN>CCCP1(=O)OP(=O)(OP(=O)(O1)CCC)CCC>c1ccc(cc1)CNC(=O)c2ccccc2 CCCP1(=O)OP(=O)(OP(=O)(O1)CCC)CCC 240 160 79.39
Train Exp_682 c1ccc(cc1)C(=O)O.c1ccc(cc1)CN>CCCP1(=O)OP(=O)(OP(=O)(O1)CCC)CCC>c1ccc(cc1)CNC(=O)c2ccccc2 CCCP1(=O)OP(=O)(OP(=O)(O1)CCC)CCC 480 160 83.60
Train Exp_683 c1ccc(cc1)C(=O)O.c1ccc(cc1)CN>CCCP1(=O)OP(=O)(OP(=O)(O1)CCC)CCC>c1ccc(cc1)CNC(=O)c2ccccc2 CCCP1(=O)OP(=O)(OP(=O)(O1)CCC)CCC 120 200 83.72
Train Exp_684 c1ccc(cc1)C(=O)O.c1ccc(cc1)CN>CCCP1(=O)OP(=O)(OP(=O)(O1)CCC)CCC>c1ccc(cc1)CNC(=O)c2ccccc2 CCCP1(=O)OP(=O)(OP(=O)(O1)CCC)CCC 600 200 75.86
Train Exp_685 CC(C)(c1ccccc1)C(=O)O.c1ccc(cc1)CN>CCCP1(=O)OP(=O)(OP(=O)(O1)CCC)CCC>CC(C)(c1ccccc1)C(=O)NCc2ccccc2 CCCP1(=O)OP(=O)(OP(=O)(O1)CCC)CCC 120 50 48.75
Train Exp_686 CC(C)(c1ccccc1)C(=O)O.c1ccc(cc1)CN>CCCP1(=O)OP(=O)(OP(=O)(O1)CCC)CCC>CC(C)(c1ccccc1)C(=O)NCc2ccccc2 CCCP1(=O)OP(=O)(OP(=O)(O1)CCC)CCC 600 50 46.12
Train Exp_687 CC(C)(c1ccccc1)C(=O)O.c1ccc(cc1)CN>CCCP1(=O)OP(=O)(OP(=O)(O1)CCC)CCC>CC(C)(c1ccccc1)C(=O)NCc2ccccc2 CCCP1(=O)OP(=O)(OP(=O)(O1)CCC)CCC 240 80 39.98
Train Exp_688 CC(C)(c1ccccc1)C(=O)O.c1ccc(cc1)CN>CCCP1(=O)OP(=O)(OP(=O)(O1)CCC)CCC>CC(C)(c1ccccc1)C(=O)NCc2ccccc2 CCCP1(=O)OP(=O)(OP(=O)(O1)CCC)CCC 480 80 39.77
Train Exp_689 CC(C)(c1ccccc1)C(=O)O.c1ccc(cc1)CN>CCCP1(=O)OP(=O)(OP(=O)(O1)CCC)CCC>CC(C)(c1ccccc1)C(=O)NCc2ccccc2 CCCP1(=O)OP(=O)(OP(=O)(O1)CCC)CCC 360 120 38.93
Train Exp_690 CC(C)(c1ccccc1)C(=O)O.c1ccc(cc1)CN>CCCP1(=O)OP(=O)(OP(=O)(O1)CCC)CCC>CC(C)(c1ccccc1)C(=O)NCc2ccccc2 CCCP1(=O)OP(=O)(OP(=O)(O1)CCC)CCC 240 160 44.14
Train Exp_691 CC(C)(c1ccccc1)C(=O)O.c1ccc(cc1)CN>CCCP1(=O)OP(=O)(OP(=O)(O1)CCC)CCC>CC(C)(c1ccccc1)C(=O)NCc2ccccc2 CCCP1(=O)OP(=O)(OP(=O)(O1)CCC)CCC 480 160 50.32
Train Exp_692 CC(C)(c1ccccc1)C(=O)O.c1ccc(cc1)CN>CCCP1(=O)OP(=O)(OP(=O)(O1)CCC)CCC>CC(C)(c1ccccc1)C(=O)NCc2ccccc2 CCCP1(=O)OP(=O)(OP(=O)(O1)CCC)CCC 120 200 46.90
Train Exp_694 c1ccc(cc1)C(c2ccccc2)C(=O)O.c1ccc(cc1)CN>CCCP1(=O)OP(=O)(OP(=O)(O1)CCC)CCC>c1ccc(cc1)CNC(=O)C(c2ccccc2)c3ccccc3 CCCP1(=O)OP(=O)(OP(=O)(O1)CCC)CCC 120 50 0.00
Train Exp_695 c1ccc(cc1)C(c2ccccc2)C(=O)O.c1ccc(cc1)CN>CCCP1(=O)OP(=O)(OP(=O)(O1)CCC)CCC>c1ccc(cc1)CNC(=O)C(c2ccccc2)c3ccccc3 CCCP1(=O)OP(=O)(OP(=O)(O1)CCC)CCC 600 50 0.00
Train Exp_696 c1ccc(cc1)C(c2ccccc2)C(=O)O.c1ccc(cc1)CN>CCCP1(=O)OP(=O)(OP(=O)(O1)CCC)CCC>c1ccc(cc1)CNC(=O)C(c2ccccc2)c3ccccc3 CCCP1(=O)OP(=O)(OP(=O)(O1)CCC)CCC 240 80 0.00
Train Exp_697 c1ccc(cc1)C(c2ccccc2)C(=O)O.c1ccc(cc1)CN>CCCP1(=O)OP(=O)(OP(=O)(O1)CCC)CCC>c1ccc(cc1)CNC(=O)C(c2ccccc2)c3ccccc3 CCCP1(=O)OP(=O)(OP(=O)(O1)CCC)CCC 480 80 0.00
Train Exp_698 c1ccc(cc1)C(c2ccccc2)C(=O)O.c1ccc(cc1)CN>CCCP1(=O)OP(=O)(OP(=O)(O1)CCC)CCC>c1ccc(cc1)CNC(=O)C(c2ccccc2)c3ccccc3 CCCP1(=O)OP(=O)(OP(=O)(O1)CCC)CCC 360 120 0.00
Train Exp_699 c1ccc(cc1)C(c2ccccc2)C(=O)O.c1ccc(cc1)CN>CCCP1(=O)OP(=O)(OP(=O)(O1)CCC)CCC>c1ccc(cc1)CNC(=O)C(c2ccccc2)c3ccccc3 CCCP1(=O)OP(=O)(OP(=O)(O1)CCC)CCC 240 160 3.67
Train Exp_700 c1ccc(cc1)C(c2ccccc2)C(=O)O.c1ccc(cc1)CN>CCCP1(=O)OP(=O)(OP(=O)(O1)CCC)CCC>c1ccc(cc1)CNC(=O)C(c2ccccc2)c3ccccc3 CCCP1(=O)OP(=O)(OP(=O)(O1)CCC)CCC 480 160 16.81
Train Exp_701 c1ccc(cc1)C(c2ccccc2)C(=O)O.c1ccc(cc1)CN>CCCP1(=O)OP(=O)(OP(=O)(O1)CCC)CCC>c1ccc(cc1)CNC(=O)C(c2ccccc2)c3ccccc3 CCCP1(=O)OP(=O)(OP(=O)(O1)CCC)CCC 120 200 15.03
Train Exp_703 c1ccnc(c1)C(=O)O.c1ccc(cc1)CN>CCCP1(=O)OP(=O)(OP(=O)(O1)CCC)CCC>c1ccc(cc1)CNC(=O)c2ccccn2 CCCP1(=O)OP(=O)(OP(=O)(O1)CCC)CCC 120 50 5.87
Train Exp_704 c1ccnc(c1)C(=O)O.c1ccc(cc1)CN>CCCP1(=O)OP(=O)(OP(=O)(O1)CCC)CCC>c1ccc(cc1)CNC(=O)c2ccccn2 CCCP1(=O)OP(=O)(OP(=O)(O1)CCC)CCC 600 50 5.87
Train Exp_705 c1ccnc(c1)C(=O)O.c1ccc(cc1)CN>CCCP1(=O)OP(=O)(OP(=O)(O1)CCC)CCC>c1ccc(cc1)CNC(=O)c2ccccn2 CCCP1(=O)OP(=O)(OP(=O)(O1)CCC)CCC 240 80 6.88
Train Exp_706 c1ccnc(c1)C(=O)O.c1ccc(cc1)CN>CCCP1(=O)OP(=O)(OP(=O)(O1)CCC)CCC>c1ccc(cc1)CNC(=O)c2ccccn2 CCCP1(=O)OP(=O)(OP(=O)(O1)CCC)CCC 480 80 7.29
Train Exp_707 c1ccnc(c1)C(=O)O.c1ccc(cc1)CN>CCCP1(=O)OP(=O)(OP(=O)(O1)CCC)CCC>c1ccc(cc1)CNC(=O)c2ccccn2 CCCP1(=O)OP(=O)(OP(=O)(O1)CCC)CCC 360 120 16.98
Train Exp_708 c1ccnc(c1)C(=O)O.c1ccc(cc1)CN>CCCP1(=O)OP(=O)(OP(=O)(O1)CCC)CCC>c1ccc(cc1)CNC(=O)c2ccccn2 CCCP1(=O)OP(=O)(OP(=O)(O1)CCC)CCC 240 160 30.03
Train Exp_709 c1ccnc(c1)C(=O)O.c1ccc(cc1)CN>CCCP1(=O)OP(=O)(OP(=O)(O1)CCC)CCC>c1ccc(cc1)CNC(=O)c2ccccn2 CCCP1(=O)OP(=O)(OP(=O)(O1)CCC)CCC 480 160 39.67
Train Exp_712 CC(c1ccccc1)(c2ccccc2)C(=O)O.c1ccc(cc1)CN>CCCP1(=O)OP(=O)(OP(=O)(O1)CCC)CCC>CC(c1ccccc1)(c2ccccc2)C(=O)NCc3ccccc3 CCCP1(=O)OP(=O)(OP(=O)(O1)CCC)CCC 120 50 0
Train Exp_713 CC(c1ccccc1)(c2ccccc2)C(=O)O.c1ccc(cc1)CN>CCCP1(=O)OP(=O)(OP(=O)(O1)CCC)CCC>CC(c1ccccc1)(c2ccccc2)C(=O)NCc3ccccc3 CCCP1(=O)OP(=O)(OP(=O)(O1)CCC)CCC 600 50 0
Train Exp_714 CC(c1ccccc1)(c2ccccc2)C(=O)O.c1ccc(cc1)CN>CCCP1(=O)OP(=O)(OP(=O)(O1)CCC)CCC>CC(c1ccccc1)(c2ccccc2)C(=O)NCc3ccccc3 CCCP1(=O)OP(=O)(OP(=O)(O1)CCC)CCC 240 80 0
Train Exp_715 CC(c1ccccc1)(c2ccccc2)C(=O)O.c1ccc(cc1)CN>CCCP1(=O)OP(=O)(OP(=O)(O1)CCC)CCC>CC(c1ccccc1)(c2ccccc2)C(=O)NCc3ccccc3 CCCP1(=O)OP(=O)(OP(=O)(O1)CCC)CCC 480 80 0
Train Exp_716 CC(c1ccccc1)(c2ccccc2)C(=O)O.c1ccc(cc1)CN>CCCP1(=O)OP(=O)(OP(=O)(O1)CCC)CCC>CC(c1ccccc1)(c2ccccc2)C(=O)NCc3ccccc3 CCCP1(=O)OP(=O)(OP(=O)(O1)CCC)CCC 360 120 0
Train Exp_717 CC(c1ccccc1)(c2ccccc2)C(=O)O.c1ccc(cc1)CN>CCCP1(=O)OP(=O)(OP(=O)(O1)CCC)CCC>CC(c1ccccc1)(c2ccccc2)C(=O)NCc3ccccc3 CCCP1(=O)OP(=O)(OP(=O)(O1)CCC)CCC 240 160 1.79
Train Exp_718 CC(c1ccccc1)(c2ccccc2)C(=O)O.c1ccc(cc1)CN>CCCP1(=O)OP(=O)(OP(=O)(O1)CCC)CCC>CC(c1ccccc1)(c2ccccc2)C(=O)NCc3ccccc3 CCCP1(=O)OP(=O)(OP(=O)(O1)CCC)CCC 480 160 2.89
Train Exp_719 CC(c1ccccc1)(c2ccccc2)C(=O)O.c1ccc(cc1)CN>CCCP1(=O)OP(=O)(OP(=O)(O1)CCC)CCC>CC(c1ccccc1)(c2ccccc2)C(=O)NCc3ccccc3 CCCP1(=O)OP(=O)(OP(=O)(O1)CCC)CCC 120 200 2.00
Train Exp_720 CC(c1ccccc1)(c2ccccc2)C(=O)O.c1ccc(cc1)CN>CCCP1(=O)OP(=O)(OP(=O)(O1)CCC)CCC>CC(c1ccccc1)(c2ccccc2)C(=O)NCc3ccccc3 CCCP1(=O)OP(=O)(OP(=O)(O1)CCC)CCC 600 200 2.96
Train Exp_721 c1ccc(cc1)C(=O)O.c1cc(cnc1)N>CCCP1(=O)OP(=O)(OP(=O)(O1)CCC)CCC>c1ccc(cc1)C(=O)Nc2cccnc2 CCCP1(=O)OP(=O)(OP(=O)(O1)CCC)CCC 120 50 0.00
Train Exp_722 c1ccc(cc1)C(=O)O.c1cc(cnc1)N>CCCP1(=O)OP(=O)(OP(=O)(O1)CCC)CCC>c1ccc(cc1)C(=O)Nc2cccnc2 CCCP1(=O)OP(=O)(OP(=O)(O1)CCC)CCC 600 50 0.00
Train Exp_723 c1ccc(cc1)C(=O)O.c1cc(cnc1)N>CCCP1(=O)OP(=O)(OP(=O)(O1)CCC)CCC>c1ccc(cc1)C(=O)Nc2cccnc2 CCCP1(=O)OP(=O)(OP(=O)(O1)CCC)CCC 240 80 0.00
Train Exp_724 c1ccc(cc1)C(=O)O.c1cc(cnc1)N>CCCP1(=O)OP(=O)(OP(=O)(O1)CCC)CCC>c1ccc(cc1)C(=O)Nc2cccnc2 CCCP1(=O)OP(=O)(OP(=O)(O1)CCC)CCC 480 80 0.00
Train Exp_725 c1ccc(cc1)C(=O)O.c1cc(cnc1)N>CCCP1(=O)OP(=O)(OP(=O)(O1)CCC)CCC>c1ccc(cc1)C(=O)Nc2cccnc2 CCCP1(=O)OP(=O)(OP(=O)(O1)CCC)CCC 360 120 0.00
Train Exp_726 c1ccc(cc1)C(=O)O.c1cc(cnc1)N>CCCP1(=O)OP(=O)(OP(=O)(O1)CCC)CCC>c1ccc(cc1)C(=O)Nc2cccnc2 CCCP1(=O)OP(=O)(OP(=O)(O1)CCC)CCC 240 160 0.00
Train Exp_727 c1ccc(cc1)C(=O)O.c1cc(cnc1)N>CCCP1(=O)OP(=O)(OP(=O)(O1)CCC)CCC>c1ccc(cc1)C(=O)Nc2cccnc2 CCCP1(=O)OP(=O)(OP(=O)(O1)CCC)CCC 480 160 0.00
Train Exp_728 c1ccc(cc1)C(=O)O.c1cc(cnc1)N>CCCP1(=O)OP(=O)(OP(=O)(O1)CCC)CCC>c1ccc(cc1)C(=O)Nc2cccnc2 CCCP1(=O)OP(=O)(OP(=O)(O1)CCC)CCC 120 200 0.00
Train Exp_729 c1ccc(cc1)C(=O)O.c1cc(cnc1)N>CCCP1(=O)OP(=O)(OP(=O)(O1)CCC)CCC>c1ccc(cc1)C(=O)Nc2cccnc2 CCCP1(=O)OP(=O)(OP(=O)(O1)CCC)CCC 600 200 0.00
Train Exp_730 CC(C)(c1ccccc1)C(=O)O.c1cc(cnc1)N>CCCP1(=O)OP(=O)(OP(=O)(O1)CCC)CCC>CC(C)(c1ccccc1)C(=O)Nc2cccnc2 CCCP1(=O)OP(=O)(OP(=O)(O1)CCC)CCC 120 50 0.00
Train Exp_731 CC(C)(c1ccccc1)C(=O)O.c1cc(cnc1)N>CCCP1(=O)OP(=O)(OP(=O)(O1)CCC)CCC>CC(C)(c1ccccc1)C(=O)Nc2cccnc2 CCCP1(=O)OP(=O)(OP(=O)(O1)CCC)CCC 600 50 0.00
Train Exp_732 CC(C)(c1ccccc1)C(=O)O.c1cc(cnc1)N>CCCP1(=O)OP(=O)(OP(=O)(O1)CCC)CCC>CC(C)(c1ccccc1)C(=O)Nc2cccnc2 CCCP1(=O)OP(=O)(OP(=O)(O1)CCC)CCC 240 80 0.00
Train Exp_733 CC(C)(c1ccccc1)C(=O)O.c1cc(cnc1)N>CCCP1(=O)OP(=O)(OP(=O)(O1)CCC)CCC>CC(C)(c1ccccc1)C(=O)Nc2cccnc2 CCCP1(=O)OP(=O)(OP(=O)(O1)CCC)CCC 480 80 0.00
Train Exp_734 CC(C)(c1ccccc1)C(=O)O.c1cc(cnc1)N>CCCP1(=O)OP(=O)(OP(=O)(O1)CCC)CCC>CC(C)(c1ccccc1)C(=O)Nc2cccnc2 CCCP1(=O)OP(=O)(OP(=O)(O1)CCC)CCC 360 120 0.00
Train Exp_735 CC(C)(c1ccccc1)C(=O)O.c1cc(cnc1)N>CCCP1(=O)OP(=O)(OP(=O)(O1)CCC)CCC>CC(C)(c1ccccc1)C(=O)Nc2cccnc2 CCCP1(=O)OP(=O)(OP(=O)(O1)CCC)CCC 240 160 0.00
Train Exp_736 CC(C)(c1ccccc1)C(=O)O.c1cc(cnc1)N>CCCP1(=O)OP(=O)(OP(=O)(O1)CCC)CCC>CC(C)(c1ccccc1)C(=O)Nc2cccnc2 CCCP1(=O)OP(=O)(OP(=O)(O1)CCC)CCC 480 160 0.00
Train Exp_737 CC(C)(c1ccccc1)C(=O)O.c1cc(cnc1)N>CCCP1(=O)OP(=O)(OP(=O)(O1)CCC)CCC>CC(C)(c1ccccc1)C(=O)Nc2cccnc2 CCCP1(=O)OP(=O)(OP(=O)(O1)CCC)CCC 120 200 0.00
Train Exp_738 CC(C)(c1ccccc1)C(=O)O.c1cc(cnc1)N>CCCP1(=O)OP(=O)(OP(=O)(O1)CCC)CCC>CC(C)(c1ccccc1)C(=O)Nc2cccnc2 CCCP1(=O)OP(=O)(OP(=O)(O1)CCC)CCC 600 200 0.00
Train Exp_740 c1ccc(cc1)C(c2ccccc2)C(=O)O.c1cc(cnc1)N>CCCP1(=O)OP(=O)(OP(=O)(O1)CCC)CCC>c1ccc(cc1)C(c2ccccc2)C(=O)Nc3cccnc3 CCCP1(=O)OP(=O)(OP(=O)(O1)CCC)CCC 600 50 33.39
Train Exp_741 c1ccc(cc1)C(c2ccccc2)C(=O)O.c1cc(cnc1)N>CCCP1(=O)OP(=O)(OP(=O)(O1)CCC)CCC>c1ccc(cc1)C(c2ccccc2)C(=O)Nc3cccnc3 CCCP1(=O)OP(=O)(OP(=O)(O1)CCC)CCC 240 80 24.07
Train Exp_742 c1ccc(cc1)C(c2ccccc2)C(=O)O.c1cc(cnc1)N>CCCP1(=O)OP(=O)(OP(=O)(O1)CCC)CCC>c1ccc(cc1)C(c2ccccc2)C(=O)Nc3cccnc3 CCCP1(=O)OP(=O)(OP(=O)(O1)CCC)CCC 480 80 60.71
Train Exp_743 c1ccc(cc1)C(c2ccccc2)C(=O)O.c1cc(cnc1)N>CCCP1(=O)OP(=O)(OP(=O)(O1)CCC)CCC>c1ccc(cc1)C(c2ccccc2)C(=O)Nc3cccnc3 CCCP1(=O)OP(=O)(OP(=O)(O1)CCC)CCC 360 120 34.43
Train Exp_744 c1ccc(cc1)C(c2ccccc2)C(=O)O.c1cc(cnc1)N>CCCP1(=O)OP(=O)(OP(=O)(O1)CCC)CCC>c1ccc(cc1)C(c2ccccc2)C(=O)Nc3cccnc3 CCCP1(=O)OP(=O)(OP(=O)(O1)CCC)CCC 240 160 74.04
Train Exp_745 c1ccc(cc1)C(c2ccccc2)C(=O)O.c1cc(cnc1)N>CCCP1(=O)OP(=O)(OP(=O)(O1)CCC)CCC>c1ccc(cc1)C(c2ccccc2)C(=O)Nc3cccnc3 CCCP1(=O)OP(=O)(OP(=O)(O1)CCC)CCC 480 160 75.33
Train Exp_746 c1ccc(cc1)C(c2ccccc2)C(=O)O.c1cc(cnc1)N>CCCP1(=O)OP(=O)(OP(=O)(O1)CCC)CCC>c1ccc(cc1)C(c2ccccc2)C(=O)Nc3cccnc3 CCCP1(=O)OP(=O)(OP(=O)(O1)CCC)CCC 120 200 76.91
Train Exp_747 c1ccc(cc1)C(c2ccccc2)C(=O)O.c1cc(cnc1)N>CCCP1(=O)OP(=O)(OP(=O)(O1)CCC)CCC>c1ccc(cc1)C(c2ccccc2)C(=O)Nc3cccnc3 CCCP1(=O)OP(=O)(OP(=O)(O1)CCC)CCC 600 200 76.72
Train Exp_748 c1ccnc(c1)C(=O)O.c1cc(cnc1)N>CCCP1(=O)OP(=O)(OP(=O)(O1)CCC)CCC>c1ccnc(c1)C(=O)Nc2cccnc2 CCCP1(=O)OP(=O)(OP(=O)(O1)CCC)CCC 120 50 48.86
Train Exp_749 c1ccnc(c1)C(=O)O.c1cc(cnc1)N>CCCP1(=O)OP(=O)(OP(=O)(O1)CCC)CCC>c1ccnc(c1)C(=O)Nc2cccnc2 CCCP1(=O)OP(=O)(OP(=O)(O1)CCC)CCC 600 50 54.80
Train Exp_750 c1ccnc(c1)C(=O)O.c1cc(cnc1)N>CCCP1(=O)OP(=O)(OP(=O)(O1)CCC)CCC>c1ccnc(c1)C(=O)Nc2cccnc2 CCCP1(=O)OP(=O)(OP(=O)(O1)CCC)CCC 240 80 49.61
Train Exp_751 c1ccnc(c1)C(=O)O.c1cc(cnc1)N>CCCP1(=O)OP(=O)(OP(=O)(O1)CCC)CCC>c1ccnc(c1)C(=O)Nc2cccnc2 CCCP1(=O)OP(=O)(OP(=O)(O1)CCC)CCC 480 80 49.79
Train Exp_752 c1ccnc(c1)C(=O)O.c1cc(cnc1)N>CCCP1(=O)OP(=O)(OP(=O)(O1)CCC)CCC>c1ccnc(c1)C(=O)Nc2cccnc2 CCCP1(=O)OP(=O)(OP(=O)(O1)CCC)CCC 360 120 51.55
Train Exp_753 c1ccnc(c1)C(=O)O.c1cc(cnc1)N>CCCP1(=O)OP(=O)(OP(=O)(O1)CCC)CCC>c1ccnc(c1)C(=O)Nc2cccnc2 CCCP1(=O)OP(=O)(OP(=O)(O1)CCC)CCC 240 160 50.31
Train Exp_754 c1ccnc(c1)C(=O)O.c1cc(cnc1)N>CCCP1(=O)OP(=O)(OP(=O)(O1)CCC)CCC>c1ccnc(c1)C(=O)Nc2cccnc2 CCCP1(=O)OP(=O)(OP(=O)(O1)CCC)CCC 480 160 48.67
Train Exp_755 c1ccnc(c1)C(=O)O.c1cc(cnc1)N>CCCP1(=O)OP(=O)(OP(=O)(O1)CCC)CCC>c1ccnc(c1)C(=O)Nc2cccnc2 CCCP1(=O)OP(=O)(OP(=O)(O1)CCC)CCC 120 200 43.09
Train Exp_757 CC(c1ccccc1)(c2ccccc2)C(=O)O.c1cc(cnc1)N>CCCP1(=O)OP(=O)(OP(=O)(O1)CCC)CCC>CC(c1ccccc1)(c2ccccc2)C(=O)Nc3cccnc3 CCCP1(=O)OP(=O)(OP(=O)(O1)CCC)CCC 120 50 2.35
Train Exp_758 CC(c1ccccc1)(c2ccccc2)C(=O)O.c1cc(cnc1)N>CCCP1(=O)OP(=O)(OP(=O)(O1)CCC)CCC>CC(c1ccccc1)(c2ccccc2)C(=O)Nc3cccnc3 CCCP1(=O)OP(=O)(OP(=O)(O1)CCC)CCC 600 50 2.32
Train Exp_759 CC(c1ccccc1)(c2ccccc2)C(=O)O.c1cc(cnc1)N>CCCP1(=O)OP(=O)(OP(=O)(O1)CCC)CCC>CC(c1ccccc1)(c2ccccc2)C(=O)Nc3cccnc3 CCCP1(=O)OP(=O)(OP(=O)(O1)CCC)CCC 240 80 1.73
Train Exp_760 CC(c1ccccc1)(c2ccccc2)C(=O)O.c1cc(cnc1)N>CCCP1(=O)OP(=O)(OP(=O)(O1)CCC)CCC>CC(c1ccccc1)(c2ccccc2)C(=O)Nc3cccnc3 CCCP1(=O)OP(=O)(OP(=O)(O1)CCC)CCC 480 80 1.49
Train Exp_761 CC(c1ccccc1)(c2ccccc2)C(=O)O.c1cc(cnc1)N>CCCP1(=O)OP(=O)(OP(=O)(O1)CCC)CCC>CC(c1ccccc1)(c2ccccc2)C(=O)Nc3cccnc3 CCCP1(=O)OP(=O)(OP(=O)(O1)CCC)CCC 360 120 0.71
Train Exp_762 CC(c1ccccc1)(c2ccccc2)C(=O)O.c1cc(cnc1)N>CCCP1(=O)OP(=O)(OP(=O)(O1)CCC)CCC>CC(c1ccccc1)(c2ccccc2)C(=O)Nc3cccnc3 CCCP1(=O)OP(=O)(OP(=O)(O1)CCC)CCC 240 160 0.19
Train Exp_763 CC(c1ccccc1)(c2ccccc2)C(=O)O.c1cc(cnc1)N>CCCP1(=O)OP(=O)(OP(=O)(O1)CCC)CCC>CC(c1ccccc1)(c2ccccc2)C(=O)Nc3cccnc3 CCCP1(=O)OP(=O)(OP(=O)(O1)CCC)CCC 480 160 0.43
Train Exp_764 CC(c1ccccc1)(c2ccccc2)C(=O)O.c1cc(cnc1)N>CCCP1(=O)OP(=O)(OP(=O)(O1)CCC)CCC>CC(c1ccccc1)(c2ccccc2)C(=O)Nc3cccnc3 CCCP1(=O)OP(=O)(OP(=O)(O1)CCC)CCC 120 200 0.75
Train Exp_765 CC(c1ccccc1)(c2ccccc2)C(=O)O.c1cc(cnc1)N>CCCP1(=O)OP(=O)(OP(=O)(O1)CCC)CCC>CC(c1ccccc1)(c2ccccc2)C(=O)Nc3cccnc3 CCCP1(=O)OP(=O)(OP(=O)(O1)CCC)CCC 600 200 0.93
Train Exp_766 c1ccc(cc1)C(=O)O.Cc1c(cccn1)N>CCCP1(=O)OP(=O)(OP(=O)(O1)CCC)CCC>Cc1c(cccn1)NC(=O)c2ccccc2 CCCP1(=O)OP(=O)(OP(=O)(O1)CCC)CCC 120 50 0.00
Train Exp_767 c1ccc(cc1)C(=O)O.Cc1c(cccn1)N>CCCP1(=O)OP(=O)(OP(=O)(O1)CCC)CCC>Cc1c(cccn1)NC(=O)c2ccccc2 CCCP1(=O)OP(=O)(OP(=O)(O1)CCC)CCC 600 50 0.00
Train Exp_768 c1ccc(cc1)C(=O)O.Cc1c(cccn1)N>CCCP1(=O)OP(=O)(OP(=O)(O1)CCC)CCC>Cc1c(cccn1)NC(=O)c2ccccc2 CCCP1(=O)OP(=O)(OP(=O)(O1)CCC)CCC 240 80 0.00
Train Exp_769 c1ccc(cc1)C(=O)O.Cc1c(cccn1)N>CCCP1(=O)OP(=O)(OP(=O)(O1)CCC)CCC>Cc1c(cccn1)NC(=O)c2ccccc2 CCCP1(=O)OP(=O)(OP(=O)(O1)CCC)CCC 480 80 0.00
Train Exp_770 c1ccc(cc1)C(=O)O.Cc1c(cccn1)N>CCCP1(=O)OP(=O)(OP(=O)(O1)CCC)CCC>Cc1c(cccn1)NC(=O)c2ccccc2 CCCP1(=O)OP(=O)(OP(=O)(O1)CCC)CCC 360 120 0.00
Train Exp_771 c1ccc(cc1)C(=O)O.Cc1c(cccn1)N>CCCP1(=O)OP(=O)(OP(=O)(O1)CCC)CCC>Cc1c(cccn1)NC(=O)c2ccccc2 CCCP1(=O)OP(=O)(OP(=O)(O1)CCC)CCC 240 160 0.00
Train Exp_772 c1ccc(cc1)C(=O)O.Cc1c(cccn1)N>CCCP1(=O)OP(=O)(OP(=O)(O1)CCC)CCC>Cc1c(cccn1)NC(=O)c2ccccc2 CCCP1(=O)OP(=O)(OP(=O)(O1)CCC)CCC 480 160 0.00
Train Exp_773 c1ccc(cc1)C(=O)O.Cc1c(cccn1)N>CCCP1(=O)OP(=O)(OP(=O)(O1)CCC)CCC>Cc1c(cccn1)NC(=O)c2ccccc2 CCCP1(=O)OP(=O)(OP(=O)(O1)CCC)CCC 120 200 0.00
Train Exp_774 c1ccc(cc1)C(=O)O.Cc1c(cccn1)N>CCCP1(=O)OP(=O)(OP(=O)(O1)CCC)CCC>Cc1c(cccn1)NC(=O)c2ccccc2 CCCP1(=O)OP(=O)(OP(=O)(O1)CCC)CCC 600 200 0.00
Train Exp_775 CC(C)(c1ccccc1)C(=O)O.Cc1c(cccn1)N>CCCP1(=O)OP(=O)(OP(=O)(O1)CCC)CCC>Cc1c(cccn1)NC(=O)C(C)(C)c2ccccc2 CCCP1(=O)OP(=O)(OP(=O)(O1)CCC)CCC 120 50 1.92
Train Exp_776 CC(C)(c1ccccc1)C(=O)O.Cc1c(cccn1)N>CCCP1(=O)OP(=O)(OP(=O)(O1)CCC)CCC>Cc1c(cccn1)NC(=O)C(C)(C)c2ccccc2 CCCP1(=O)OP(=O)(OP(=O)(O1)CCC)CCC 600 50 2.42
Train Exp_777 CC(C)(c1ccccc1)C(=O)O.Cc1c(cccn1)N>CCCP1(=O)OP(=O)(OP(=O)(O1)CCC)CCC>Cc1c(cccn1)NC(=O)C(C)(C)c2ccccc2 CCCP1(=O)OP(=O)(OP(=O)(O1)CCC)CCC 240 80 2.64
Train Exp_778 CC(C)(c1ccccc1)C(=O)O.Cc1c(cccn1)N>CCCP1(=O)OP(=O)(OP(=O)(O1)CCC)CCC>Cc1c(cccn1)NC(=O)C(C)(C)c2ccccc2 CCCP1(=O)OP(=O)(OP(=O)(O1)CCC)CCC 480 80 2.78
Train Exp_779 CC(C)(c1ccccc1)C(=O)O.Cc1c(cccn1)N>CCCP1(=O)OP(=O)(OP(=O)(O1)CCC)CCC>Cc1c(cccn1)NC(=O)C(C)(C)c2ccccc2 CCCP1(=O)OP(=O)(OP(=O)(O1)CCC)CCC 360 120 2.77
Train Exp_780 CC(C)(c1ccccc1)C(=O)O.Cc1c(cccn1)N>CCCP1(=O)OP(=O)(OP(=O)(O1)CCC)CCC>Cc1c(cccn1)NC(=O)C(C)(C)c2ccccc2 CCCP1(=O)OP(=O)(OP(=O)(O1)CCC)CCC 240 160 1.53
Train Exp_781 CC(C)(c1ccccc1)C(=O)O.Cc1c(cccn1)N>CCCP1(=O)OP(=O)(OP(=O)(O1)CCC)CCC>Cc1c(cccn1)NC(=O)C(C)(C)c2ccccc2 CCCP1(=O)OP(=O)(OP(=O)(O1)CCC)CCC 480 160 1.12
Train Exp_782 CC(C)(c1ccccc1)C(=O)O.Cc1c(cccn1)N>CCCP1(=O)OP(=O)(OP(=O)(O1)CCC)CCC>Cc1c(cccn1)NC(=O)C(C)(C)c2ccccc2 CCCP1(=O)OP(=O)(OP(=O)(O1)CCC)CCC 120 200 0.00
Train Exp_783 CC(C)(c1ccccc1)C(=O)O.Cc1c(cccn1)N>CCCP1(=O)OP(=O)(OP(=O)(O1)CCC)CCC>Cc1c(cccn1)NC(=O)C(C)(C)c2ccccc2 CCCP1(=O)OP(=O)(OP(=O)(O1)CCC)CCC 600 200 0.00
Train Exp_784 c1ccc(cc1)C(c2ccccc2)C(=O)O.Cc1c(cccn1)N>CCCP1(=O)OP(=O)(OP(=O)(O1)CCC)CCC>Cc1c(cccn1)NC(=O)C(c2ccccc2)c3ccccc3 CCCP1(=O)OP(=O)(OP(=O)(O1)CCC)CCC 120 50 4.27
Train Exp_785 c1ccc(cc1)C(c2ccccc2)C(=O)O.Cc1c(cccn1)N>CCCP1(=O)OP(=O)(OP(=O)(O1)CCC)CCC>Cc1c(cccn1)NC(=O)C(c2ccccc2)c3ccccc3 CCCP1(=O)OP(=O)(OP(=O)(O1)CCC)CCC 600 50 2.93
Train Exp_786 c1ccc(cc1)C(c2ccccc2)C(=O)O.Cc1c(cccn1)N>CCCP1(=O)OP(=O)(OP(=O)(O1)CCC)CCC>Cc1c(cccn1)NC(=O)C(c2ccccc2)c3ccccc3 CCCP1(=O)OP(=O)(OP(=O)(O1)CCC)CCC 240 80 2.50
Train Exp_787 c1ccc(cc1)C(c2ccccc2)C(=O)O.Cc1c(cccn1)N>CCCP1(=O)OP(=O)(OP(=O)(O1)CCC)CCC>Cc1c(cccn1)NC(=O)C(c2ccccc2)c3ccccc3 CCCP1(=O)OP(=O)(OP(=O)(O1)CCC)CCC 480 80 2.40
Train Exp_788 c1ccc(cc1)C(c2ccccc2)C(=O)O.Cc1c(cccn1)N>CCCP1(=O)OP(=O)(OP(=O)(O1)CCC)CCC>Cc1c(cccn1)NC(=O)C(c2ccccc2)c3ccccc3 CCCP1(=O)OP(=O)(OP(=O)(O1)CCC)CCC 360 120 5.16
Train Exp_789 c1ccc(cc1)C(c2ccccc2)C(=O)O.Cc1c(cccn1)N>CCCP1(=O)OP(=O)(OP(=O)(O1)CCC)CCC>Cc1c(cccn1)NC(=O)C(c2ccccc2)c3ccccc3 CCCP1(=O)OP(=O)(OP(=O)(O1)CCC)CCC 240 160 35.22
Train Exp_790 c1ccc(cc1)C(c2ccccc2)C(=O)O.Cc1c(cccn1)N>CCCP1(=O)OP(=O)(OP(=O)(O1)CCC)CCC>Cc1c(cccn1)NC(=O)C(c2ccccc2)c3ccccc3 CCCP1(=O)OP(=O)(OP(=O)(O1)CCC)CCC 480 160 45.42
Train Exp_791 c1ccc(cc1)C(c2ccccc2)C(=O)O.Cc1c(cccn1)N>CCCP1(=O)OP(=O)(OP(=O)(O1)CCC)CCC>Cc1c(cccn1)NC(=O)C(c2ccccc2)c3ccccc3 CCCP1(=O)OP(=O)(OP(=O)(O1)CCC)CCC 120 200 48.62
Train Exp_792 c1ccc(cc1)C(c2ccccc2)C(=O)O.Cc1c(cccn1)N>CCCP1(=O)OP(=O)(OP(=O)(O1)CCC)CCC>Cc1c(cccn1)NC(=O)C(c2ccccc2)c3ccccc3 CCCP1(=O)OP(=O)(OP(=O)(O1)CCC)CCC 600 200 47.47
Train Exp_793 c1ccnc(c1)C(=O)O.Cc1c(cccn1)N>CCCP1(=O)OP(=O)(OP(=O)(O1)CCC)CCC>Cc1c(cccn1)NC(=O)c2ccccn2 CCCP1(=O)OP(=O)(OP(=O)(O1)CCC)CCC 120 50 14.47
Train Exp_794 c1ccnc(c1)C(=O)O.Cc1c(cccn1)N>CCCP1(=O)OP(=O)(OP(=O)(O1)CCC)CCC>Cc1c(cccn1)NC(=O)c2ccccn2 CCCP1(=O)OP(=O)(OP(=O)(O1)CCC)CCC 600 50 21.01
Train Exp_795 c1ccnc(c1)C(=O)O.Cc1c(cccn1)N>CCCP1(=O)OP(=O)(OP(=O)(O1)CCC)CCC>Cc1c(cccn1)NC(=O)c2ccccn2 CCCP1(=O)OP(=O)(OP(=O)(O1)CCC)CCC 240 80 19.71
Train Exp_796 c1ccnc(c1)C(=O)O.Cc1c(cccn1)N>CCCP1(=O)OP(=O)(OP(=O)(O1)CCC)CCC>Cc1c(cccn1)NC(=O)c2ccccn2 CCCP1(=O)OP(=O)(OP(=O)(O1)CCC)CCC 480 80 21.44
Train Exp_797 c1ccnc(c1)C(=O)O.Cc1c(cccn1)N>CCCP1(=O)OP(=O)(OP(=O)(O1)CCC)CCC>Cc1c(cccn1)NC(=O)c2ccccn2 CCCP1(=O)OP(=O)(OP(=O)(O1)CCC)CCC 360 120 17.73
Train Exp_798 c1ccnc(c1)C(=O)O.Cc1c(cccn1)N>CCCP1(=O)OP(=O)(OP(=O)(O1)CCC)CCC>Cc1c(cccn1)NC(=O)c2ccccn2 CCCP1(=O)OP(=O)(OP(=O)(O1)CCC)CCC 240 160 16.36
Train Exp_799 c1ccnc(c1)C(=O)O.Cc1c(cccn1)N>CCCP1(=O)OP(=O)(OP(=O)(O1)CCC)CCC>Cc1c(cccn1)NC(=O)c2ccccn2 CCCP1(=O)OP(=O)(OP(=O)(O1)CCC)CCC 480 160 15.05
Train Exp_800 c1ccnc(c1)C(=O)O.Cc1c(cccn1)N>CCCP1(=O)OP(=O)(OP(=O)(O1)CCC)CCC>Cc1c(cccn1)NC(=O)c2ccccn2 CCCP1(=O)OP(=O)(OP(=O)(O1)CCC)CCC 120 200 19.89
Train Exp_801 c1ccnc(c1)C(=O)O.Cc1c(cccn1)N>CCCP1(=O)OP(=O)(OP(=O)(O1)CCC)CCC>Cc1c(cccn1)NC(=O)c2ccccn2 CCCP1(=O)OP(=O)(OP(=O)(O1)CCC)CCC 600 200 16.23
Train Exp_802 CC(c1ccccc1)(c2ccccc2)C(=O)O.Cc1c(cccn1)N>CCCP1(=O)OP(=O)(OP(=O)(O1)CCC)CCC>Cc1c(cccn1)NC(=O)C(C)(c2ccccc2)c3ccccc3 CCCP1(=O)OP(=O)(OP(=O)(O1)CCC)CCC 120 50 0.00
Train Exp_803 CC(c1ccccc1)(c2ccccc2)C(=O)O.Cc1c(cccn1)N>CCCP1(=O)OP(=O)(OP(=O)(O1)CCC)CCC>Cc1c(cccn1)NC(=O)C(C)(c2ccccc2)c3ccccc3 CCCP1(=O)OP(=O)(OP(=O)(O1)CCC)CCC 600 50 0.00
Train Exp_804 CC(c1ccccc1)(c2ccccc2)C(=O)O.Cc1c(cccn1)N>CCCP1(=O)OP(=O)(OP(=O)(O1)CCC)CCC>Cc1c(cccn1)NC(=O)C(C)(c2ccccc2)c3ccccc3 CCCP1(=O)OP(=O)(OP(=O)(O1)CCC)CCC 240 80 0.00
Train Exp_805 CC(c1ccccc1)(c2ccccc2)C(=O)O.Cc1c(cccn1)N>CCCP1(=O)OP(=O)(OP(=O)(O1)CCC)CCC>Cc1c(cccn1)NC(=O)C(C)(c2ccccc2)c3ccccc3 CCCP1(=O)OP(=O)(OP(=O)(O1)CCC)CCC 480 80 0.00
Train Exp_806 CC(c1ccccc1)(c2ccccc2)C(=O)O.Cc1c(cccn1)N>CCCP1(=O)OP(=O)(OP(=O)(O1)CCC)CCC>Cc1c(cccn1)NC(=O)C(C)(c2ccccc2)c3ccccc3 CCCP1(=O)OP(=O)(OP(=O)(O1)CCC)CCC 360 120 0.00
Train Exp_807 CC(c1ccccc1)(c2ccccc2)C(=O)O.Cc1c(cccn1)N>CCCP1(=O)OP(=O)(OP(=O)(O1)CCC)CCC>Cc1c(cccn1)NC(=O)C(C)(c2ccccc2)c3ccccc3 CCCP1(=O)OP(=O)(OP(=O)(O1)CCC)CCC 240 160 0.00
Train Exp_808 CC(c1ccccc1)(c2ccccc2)C(=O)O.Cc1c(cccn1)N>CCCP1(=O)OP(=O)(OP(=O)(O1)CCC)CCC>Cc1c(cccn1)NC(=O)C(C)(c2ccccc2)c3ccccc3 CCCP1(=O)OP(=O)(OP(=O)(O1)CCC)CCC 480 160 0.00
Train Exp_809 CC(c1ccccc1)(c2ccccc2)C(=O)O.Cc1c(cccn1)N>CCCP1(=O)OP(=O)(OP(=O)(O1)CCC)CCC>Cc1c(cccn1)NC(=O)C(C)(c2ccccc2)c3ccccc3 CCCP1(=O)OP(=O)(OP(=O)(O1)CCC)CCC 120 200 1.32
Train Exp_810 CC(c1ccccc1)(c2ccccc2)C(=O)O.Cc1c(cccn1)N>CCCP1(=O)OP(=O)(OP(=O)(O1)CCC)CCC>Cc1c(cccn1)NC(=O)C(C)(c2ccccc2)c3ccccc3 CCCP1(=O)OP(=O)(OP(=O)(O1)CCC)CCC 600 200 0.25
Test Exp_811 c1ccc(cc1)C(=O)O.c1cc(ncc1[N+](=O)[O-])N>CCCP1(=O)OP(=O)(OP(=O)(O1)CCC)CCC>c1ccc(cc1)C(=O)Nc2ccc(cn2)[N+](=O)[O-] CCCP1(=O)OP(=O)(OP(=O)(O1)CCC)CCC 120 50 0.00
Test Exp_812 c1ccc(cc1)C(=O)O.c1cc(ncc1[N+](=O)[O-])N>CCCP1(=O)OP(=O)(OP(=O)(O1)CCC)CCC>c1ccc(cc1)C(=O)Nc2ccc(cn2)[N+](=O)[O-] CCCP1(=O)OP(=O)(OP(=O)(O1)CCC)CCC 600 50 0.00
Test Exp_813 c1ccc(cc1)C(=O)O.c1cc(ncc1[N+](=O)[O-])N>CCCP1(=O)OP(=O)(OP(=O)(O1)CCC)CCC>c1ccc(cc1)C(=O)Nc2ccc(cn2)[N+](=O)[O-] CCCP1(=O)OP(=O)(OP(=O)(O1)CCC)CCC 240 80 0.00
Test Exp_814 c1ccc(cc1)C(=O)O.c1cc(ncc1[N+](=O)[O-])N>CCCP1(=O)OP(=O)(OP(=O)(O1)CCC)CCC>c1ccc(cc1)C(=O)Nc2ccc(cn2)[N+](=O)[O-] CCCP1(=O)OP(=O)(OP(=O)(O1)CCC)CCC 480 80 0.00
Test Exp_815 c1ccc(cc1)C(=O)O.c1cc(ncc1[N+](=O)[O-])N>CCCP1(=O)OP(=O)(OP(=O)(O1)CCC)CCC>c1ccc(cc1)C(=O)Nc2ccc(cn2)[N+](=O)[O-] CCCP1(=O)OP(=O)(OP(=O)(O1)CCC)CCC 360 120 0.00
Test Exp_816 c1ccc(cc1)C(=O)O.c1cc(ncc1[N+](=O)[O-])N>CCCP1(=O)OP(=O)(OP(=O)(O1)CCC)CCC>c1ccc(cc1)C(=O)Nc2ccc(cn2)[N+](=O)[O-] CCCP1(=O)OP(=O)(OP(=O)(O1)CCC)CCC 240 160 0.47
Test Exp_817 c1ccc(cc1)C(=O)O.c1cc(ncc1[N+](=O)[O-])N>CCCP1(=O)OP(=O)(OP(=O)(O1)CCC)CCC>c1ccc(cc1)C(=O)Nc2ccc(cn2)[N+](=O)[O-] CCCP1(=O)OP(=O)(OP(=O)(O1)CCC)CCC 480 160 0.96
Test Exp_818 c1ccc(cc1)C(=O)O.c1cc(ncc1[N+](=O)[O-])N>CCCP1(=O)OP(=O)(OP(=O)(O1)CCC)CCC>c1ccc(cc1)C(=O)Nc2ccc(cn2)[N+](=O)[O-] CCCP1(=O)OP(=O)(OP(=O)(O1)CCC)CCC 120 200 1.32
Test Exp_819 c1ccc(cc1)C(=O)O.c1cc(ncc1[N+](=O)[O-])N>CCCP1(=O)OP(=O)(OP(=O)(O1)CCC)CCC>c1ccc(cc1)C(=O)Nc2ccc(cn2)[N+](=O)[O-] CCCP1(=O)OP(=O)(OP(=O)(O1)CCC)CCC 600 200 1.55
Test Exp_820 CC(C)(c1ccccc1)C(=O)O.c1cc(ncc1[N+](=O)[O-])N>CCCP1(=O)OP(=O)(OP(=O)(O1)CCC)CCC>CC(C)(c1ccccc1)C(=O)Nc2ccc(cn2)[N+](=O)[O-] CCCP1(=O)OP(=O)(OP(=O)(O1)CCC)CCC 120 50 0.00
Test Exp_821 CC(C)(c1ccccc1)C(=O)O.c1cc(ncc1[N+](=O)[O-])N>CCCP1(=O)OP(=O)(OP(=O)(O1)CCC)CCC>CC(C)(c1ccccc1)C(=O)Nc2ccc(cn2)[N+](=O)[O-] CCCP1(=O)OP(=O)(OP(=O)(O1)CCC)CCC 600 50 0.00
Test Exp_822 CC(C)(c1ccccc1)C(=O)O.c1cc(ncc1[N+](=O)[O-])N>CCCP1(=O)OP(=O)(OP(=O)(O1)CCC)CCC>CC(C)(c1ccccc1)C(=O)Nc2ccc(cn2)[N+](=O)[O-] CCCP1(=O)OP(=O)(OP(=O)(O1)CCC)CCC 240 80 0.00
Test Exp_823 CC(C)(c1ccccc1)C(=O)O.c1cc(ncc1[N+](=O)[O-])N>CCCP1(=O)OP(=O)(OP(=O)(O1)CCC)CCC>CC(C)(c1ccccc1)C(=O)Nc2ccc(cn2)[N+](=O)[O-] CCCP1(=O)OP(=O)(OP(=O)(O1)CCC)CCC 480 80 0.00
Test Exp_824 CC(C)(c1ccccc1)C(=O)O.c1cc(ncc1[N+](=O)[O-])N>CCCP1(=O)OP(=O)(OP(=O)(O1)CCC)CCC>CC(C)(c1ccccc1)C(=O)Nc2ccc(cn2)[N+](=O)[O-] CCCP1(=O)OP(=O)(OP(=O)(O1)CCC)CCC 360 120 0.00
Test Exp_825 CC(C)(c1ccccc1)C(=O)O.c1cc(ncc1[N+](=O)[O-])N>CCCP1(=O)OP(=O)(OP(=O)(O1)CCC)CCC>CC(C)(c1ccccc1)C(=O)Nc2ccc(cn2)[N+](=O)[O-] CCCP1(=O)OP(=O)(OP(=O)(O1)CCC)CCC 240 160 0.00
Test Exp_826 CC(C)(c1ccccc1)C(=O)O.c1cc(ncc1[N+](=O)[O-])N>CCCP1(=O)OP(=O)(OP(=O)(O1)CCC)CCC>CC(C)(c1ccccc1)C(=O)Nc2ccc(cn2)[N+](=O)[O-] CCCP1(=O)OP(=O)(OP(=O)(O1)CCC)CCC 480 160 0.00
Test Exp_827 CC(C)(c1ccccc1)C(=O)O.c1cc(ncc1[N+](=O)[O-])N>CCCP1(=O)OP(=O)(OP(=O)(O1)CCC)CCC>CC(C)(c1ccccc1)C(=O)Nc2ccc(cn2)[N+](=O)[O-] CCCP1(=O)OP(=O)(OP(=O)(O1)CCC)CCC 120 200 0.00
Test Exp_828 CC(C)(c1ccccc1)C(=O)O.c1cc(ncc1[N+](=O)[O-])N>CCCP1(=O)OP(=O)(OP(=O)(O1)CCC)CCC>CC(C)(c1ccccc1)C(=O)Nc2ccc(cn2)[N+](=O)[O-] CCCP1(=O)OP(=O)(OP(=O)(O1)CCC)CCC 600 200 0.00
Test Exp_838 c1ccnc(c1)C(=O)O.c1cc(ncc1[N+](=O)[O-])N>CCCP1(=O)OP(=O)(OP(=O)(O1)CCC)CCC>c1ccnc(c1)C(=O)Nc2ccc(cn2)[N+](=O)[O-] CCCP1(=O)OP(=O)(OP(=O)(O1)CCC)CCC 120 50 0.00
Test Exp_839 c1ccnc(c1)C(=O)O.c1cc(ncc1[N+](=O)[O-])N>CCCP1(=O)OP(=O)(OP(=O)(O1)CCC)CCC>c1ccnc(c1)C(=O)Nc2ccc(cn2)[N+](=O)[O-] CCCP1(=O)OP(=O)(OP(=O)(O1)CCC)CCC 600 50 0.00
Test Exp_840 c1ccnc(c1)C(=O)O.c1cc(ncc1[N+](=O)[O-])N>CCCP1(=O)OP(=O)(OP(=O)(O1)CCC)CCC>c1ccnc(c1)C(=O)Nc2ccc(cn2)[N+](=O)[O-] CCCP1(=O)OP(=O)(OP(=O)(O1)CCC)CCC 240 80 0.00
Test Exp_841 c1ccnc(c1)C(=O)O.c1cc(ncc1[N+](=O)[O-])N>CCCP1(=O)OP(=O)(OP(=O)(O1)CCC)CCC>c1ccnc(c1)C(=O)Nc2ccc(cn2)[N+](=O)[O-] CCCP1(=O)OP(=O)(OP(=O)(O1)CCC)CCC 480 80 0.00
Test Exp_842 c1ccnc(c1)C(=O)O.c1cc(ncc1[N+](=O)[O-])N>CCCP1(=O)OP(=O)(OP(=O)(O1)CCC)CCC>c1ccnc(c1)C(=O)Nc2ccc(cn2)[N+](=O)[O-] CCCP1(=O)OP(=O)(OP(=O)(O1)CCC)CCC 360 120 0.00
Test Exp_843 c1ccnc(c1)C(=O)O.c1cc(ncc1[N+](=O)[O-])N>CCCP1(=O)OP(=O)(OP(=O)(O1)CCC)CCC>c1ccnc(c1)C(=O)Nc2ccc(cn2)[N+](=O)[O-] CCCP1(=O)OP(=O)(OP(=O)(O1)CCC)CCC 240 160 0.43
Test Exp_844 c1ccnc(c1)C(=O)O.c1cc(ncc1[N+](=O)[O-])N>CCCP1(=O)OP(=O)(OP(=O)(O1)CCC)CCC>c1ccnc(c1)C(=O)Nc2ccc(cn2)[N+](=O)[O-] CCCP1(=O)OP(=O)(OP(=O)(O1)CCC)CCC 480 160 0.59
Test Exp_845 c1ccnc(c1)C(=O)O.c1cc(ncc1[N+](=O)[O-])N>CCCP1(=O)OP(=O)(OP(=O)(O1)CCC)CCC>c1ccnc(c1)C(=O)Nc2ccc(cn2)[N+](=O)[O-] CCCP1(=O)OP(=O)(OP(=O)(O1)CCC)CCC 120 200 0.70
Test Exp_846 c1ccnc(c1)C(=O)O.c1cc(ncc1[N+](=O)[O-])N>CCCP1(=O)OP(=O)(OP(=O)(O1)CCC)CCC>c1ccnc(c1)C(=O)Nc2ccc(cn2)[N+](=O)[O-] CCCP1(=O)OP(=O)(OP(=O)(O1)CCC)CCC 600 200 0.80
Test Exp_847 CC(c1ccccc1)(c2ccccc2)C(=O)O.c1cc(ncc1[N+](=O)[O-])N>CCCP1(=O)OP(=O)(OP(=O)(O1)CCC)CCC>CC(c1ccccc1)(c2ccccc2)C(=O)Nc3ccc(cn3)[N+](=O)[O-] CCCP1(=O)OP(=O)(OP(=O)(O1)CCC)CCC 120 50 0.00
Test Exp_848 CC(c1ccccc1)(c2ccccc2)C(=O)O.c1cc(ncc1[N+](=O)[O-])N>CCCP1(=O)OP(=O)(OP(=O)(O1)CCC)CCC>CC(c1ccccc1)(c2ccccc2)C(=O)Nc3ccc(cn3)[N+](=O)[O-] CCCP1(=O)OP(=O)(OP(=O)(O1)CCC)CCC 600 50 0.00
Test Exp_849 CC(c1ccccc1)(c2ccccc2)C(=O)O.c1cc(ncc1[N+](=O)[O-])N>CCCP1(=O)OP(=O)(OP(=O)(O1)CCC)CCC>CC(c1ccccc1)(c2ccccc2)C(=O)Nc3ccc(cn3)[N+](=O)[O-] CCCP1(=O)OP(=O)(OP(=O)(O1)CCC)CCC 240 80 0.00
Test Exp_850 CC(c1ccccc1)(c2ccccc2)C(=O)O.c1cc(ncc1[N+](=O)[O-])N>CCCP1(=O)OP(=O)(OP(=O)(O1)CCC)CCC>CC(c1ccccc1)(c2ccccc2)C(=O)Nc3ccc(cn3)[N+](=O)[O-] CCCP1(=O)OP(=O)(OP(=O)(O1)CCC)CCC 480 80 0.00
Test Exp_851 CC(c1ccccc1)(c2ccccc2)C(=O)O.c1cc(ncc1[N+](=O)[O-])N>CCCP1(=O)OP(=O)(OP(=O)(O1)CCC)CCC>CC(c1ccccc1)(c2ccccc2)C(=O)Nc3ccc(cn3)[N+](=O)[O-] CCCP1(=O)OP(=O)(OP(=O)(O1)CCC)CCC 360 120 0.00
Test Exp_852 CC(c1ccccc1)(c2ccccc2)C(=O)O.c1cc(ncc1[N+](=O)[O-])N>CCCP1(=O)OP(=O)(OP(=O)(O1)CCC)CCC>CC(c1ccccc1)(c2ccccc2)C(=O)Nc3ccc(cn3)[N+](=O)[O-] CCCP1(=O)OP(=O)(OP(=O)(O1)CCC)CCC 240 160 0.85
Test Exp_853 CC(c1ccccc1)(c2ccccc2)C(=O)O.c1cc(ncc1[N+](=O)[O-])N>CCCP1(=O)OP(=O)(OP(=O)(O1)CCC)CCC>CC(c1ccccc1)(c2ccccc2)C(=O)Nc3ccc(cn3)[N+](=O)[O-] CCCP1(=O)OP(=O)(OP(=O)(O1)CCC)CCC 480 160 0.59
Test Exp_854 CC(c1ccccc1)(c2ccccc2)C(=O)O.c1cc(ncc1[N+](=O)[O-])N>CCCP1(=O)OP(=O)(OP(=O)(O1)CCC)CCC>CC(c1ccccc1)(c2ccccc2)C(=O)Nc3ccc(cn3)[N+](=O)[O-] CCCP1(=O)OP(=O)(OP(=O)(O1)CCC)CCC 120 200 0.79
Train Exp_856 c1ccc(cc1)C(=O)O.Cc1cc(nc(n1)N)C>CCCP1(=O)OP(=O)(OP(=O)(O1)CCC)CCC>Cc1cc(nc(n1)NC(=O)c2ccccc2)C CCCP1(=O)OP(=O)(OP(=O)(O1)CCC)CCC 120 50 0.00
Train Exp_857 c1ccc(cc1)C(=O)O.Cc1cc(nc(n1)N)C>CCCP1(=O)OP(=O)(OP(=O)(O1)CCC)CCC>Cc1cc(nc(n1)NC(=O)c2ccccc2)C CCCP1(=O)OP(=O)(OP(=O)(O1)CCC)CCC 600 50 3.29
Train Exp_858 c1ccc(cc1)C(=O)O.Cc1cc(nc(n1)N)C>CCCP1(=O)OP(=O)(OP(=O)(O1)CCC)CCC>Cc1cc(nc(n1)NC(=O)c2ccccc2)C CCCP1(=O)OP(=O)(OP(=O)(O1)CCC)CCC 240 80 3.32
Train Exp_859 c1ccc(cc1)C(=O)O.Cc1cc(nc(n1)N)C>CCCP1(=O)OP(=O)(OP(=O)(O1)CCC)CCC>Cc1cc(nc(n1)NC(=O)c2ccccc2)C CCCP1(=O)OP(=O)(OP(=O)(O1)CCC)CCC 480 80 3.65
Train Exp_860 c1ccc(cc1)C(=O)O.Cc1cc(nc(n1)N)C>CCCP1(=O)OP(=O)(OP(=O)(O1)CCC)CCC>Cc1cc(nc(n1)NC(=O)c2ccccc2)C CCCP1(=O)OP(=O)(OP(=O)(O1)CCC)CCC 360 120 13.26
Train Exp_861 c1ccc(cc1)C(=O)O.Cc1cc(nc(n1)N)C>CCCP1(=O)OP(=O)(OP(=O)(O1)CCC)CCC>Cc1cc(nc(n1)NC(=O)c2ccccc2)C CCCP1(=O)OP(=O)(OP(=O)(O1)CCC)CCC 240 160 28.07
Train Exp_862 c1ccc(cc1)C(=O)O.Cc1cc(nc(n1)N)C>CCCP1(=O)OP(=O)(OP(=O)(O1)CCC)CCC>Cc1cc(nc(n1)NC(=O)c2ccccc2)C CCCP1(=O)OP(=O)(OP(=O)(O1)CCC)CCC 480 160 36.62
Train Exp_863 c1ccc(cc1)C(=O)O.Cc1cc(nc(n1)N)C>CCCP1(=O)OP(=O)(OP(=O)(O1)CCC)CCC>Cc1cc(nc(n1)NC(=O)c2ccccc2)C CCCP1(=O)OP(=O)(OP(=O)(O1)CCC)CCC 120 200 44.70
Train Exp_864 c1ccc(cc1)C(=O)O.Cc1cc(nc(n1)N)C>CCCP1(=O)OP(=O)(OP(=O)(O1)CCC)CCC>Cc1cc(nc(n1)NC(=O)c2ccccc2)C CCCP1(=O)OP(=O)(OP(=O)(O1)CCC)CCC 600 200 54.30
Train Exp_866 CC(C)(c1ccccc1)C(=O)O.Cc1cc(nc(n1)N)C>CCCP1(=O)OP(=O)(OP(=O)(O1)CCC)CCC>Cc1cc(nc(n1)NC(=O)C(C)(C)c2ccccc2)C CCCP1(=O)OP(=O)(OP(=O)(O1)CCC)CCC 600 50 3.77
Train Exp_867 CC(C)(c1ccccc1)C(=O)O.Cc1cc(nc(n1)N)C>CCCP1(=O)OP(=O)(OP(=O)(O1)CCC)CCC>Cc1cc(nc(n1)NC(=O)C(C)(C)c2ccccc2)C CCCP1(=O)OP(=O)(OP(=O)(O1)CCC)CCC 240 80 2.83
Train Exp_868 CC(C)(c1ccccc1)C(=O)O.Cc1cc(nc(n1)N)C>CCCP1(=O)OP(=O)(OP(=O)(O1)CCC)CCC>Cc1cc(nc(n1)NC(=O)C(C)(C)c2ccccc2)C CCCP1(=O)OP(=O)(OP(=O)(O1)CCC)CCC 480 80 2.72
Train Exp_869 CC(C)(c1ccccc1)C(=O)O.Cc1cc(nc(n1)N)C>CCCP1(=O)OP(=O)(OP(=O)(O1)CCC)CCC>Cc1cc(nc(n1)NC(=O)C(C)(C)c2ccccc2)C CCCP1(=O)OP(=O)(OP(=O)(O1)CCC)CCC 360 120 6.25
Train Exp_870 CC(C)(c1ccccc1)C(=O)O.Cc1cc(nc(n1)N)C>CCCP1(=O)OP(=O)(OP(=O)(O1)CCC)CCC>Cc1cc(nc(n1)NC(=O)C(C)(C)c2ccccc2)C CCCP1(=O)OP(=O)(OP(=O)(O1)CCC)CCC 240 160 13.06
Train Exp_871 CC(C)(c1ccccc1)C(=O)O.Cc1cc(nc(n1)N)C>CCCP1(=O)OP(=O)(OP(=O)(O1)CCC)CCC>Cc1cc(nc(n1)NC(=O)C(C)(C)c2ccccc2)C CCCP1(=O)OP(=O)(OP(=O)(O1)CCC)CCC 480 160 15.92
Train Exp_872 CC(C)(c1ccccc1)C(=O)O.Cc1cc(nc(n1)N)C>CCCP1(=O)OP(=O)(OP(=O)(O1)CCC)CCC>Cc1cc(nc(n1)NC(=O)C(C)(C)c2ccccc2)C CCCP1(=O)OP(=O)(OP(=O)(O1)CCC)CCC 120 200 19.10
Train Exp_873 CC(C)(c1ccccc1)C(=O)O.Cc1cc(nc(n1)N)C>CCCP1(=O)OP(=O)(OP(=O)(O1)CCC)CCC>Cc1cc(nc(n1)NC(=O)C(C)(C)c2ccccc2)C CCCP1(=O)OP(=O)(OP(=O)(O1)CCC)CCC 600 200 22.30
Train Exp_874 c1ccc(cc1)C(c2ccccc2)C(=O)O.Cc1cc(nc(n1)N)C>CCCP1(=O)OP(=O)(OP(=O)(O1)CCC)CCC>Cc1cc(nc(n1)NC(=O)C(c2ccccc2)c3ccccc3)C CCCP1(=O)OP(=O)(OP(=O)(O1)CCC)CCC 120 50 4.74
Train Exp_875 c1ccc(cc1)C(c2ccccc2)C(=O)O.Cc1cc(nc(n1)N)C>CCCP1(=O)OP(=O)(OP(=O)(O1)CCC)CCC>Cc1cc(nc(n1)NC(=O)C(c2ccccc2)c3ccccc3)C CCCP1(=O)OP(=O)(OP(=O)(O1)CCC)CCC 600 50 7.77
Train Exp_876 c1ccc(cc1)C(c2ccccc2)C(=O)O.Cc1cc(nc(n1)N)C>CCCP1(=O)OP(=O)(OP(=O)(O1)CCC)CCC>Cc1cc(nc(n1)NC(=O)C(c2ccccc2)c3ccccc3)C CCCP1(=O)OP(=O)(OP(=O)(O1)CCC)CCC 240 80 9.61
Train Exp_877 c1ccc(cc1)C(c2ccccc2)C(=O)O.Cc1cc(nc(n1)N)C>CCCP1(=O)OP(=O)(OP(=O)(O1)CCC)CCC>Cc1cc(nc(n1)NC(=O)C(c2ccccc2)c3ccccc3)C CCCP1(=O)OP(=O)(OP(=O)(O1)CCC)CCC 480 80 10.36
Train Exp_878 c1ccc(cc1)C(c2ccccc2)C(=O)O.Cc1cc(nc(n1)N)C>CCCP1(=O)OP(=O)(OP(=O)(O1)CCC)CCC>Cc1cc(nc(n1)NC(=O)C(c2ccccc2)c3ccccc3)C CCCP1(=O)OP(=O)(OP(=O)(O1)CCC)CCC 360 120 16.04
Train Exp_879 c1ccc(cc1)C(c2ccccc2)C(=O)O.Cc1cc(nc(n1)N)C>CCCP1(=O)OP(=O)(OP(=O)(O1)CCC)CCC>Cc1cc(nc(n1)NC(=O)C(c2ccccc2)c3ccccc3)C CCCP1(=O)OP(=O)(OP(=O)(O1)CCC)CCC 240 160 19.63
Train Exp_880 c1ccc(cc1)C(c2ccccc2)C(=O)O.Cc1cc(nc(n1)N)C>CCCP1(=O)OP(=O)(OP(=O)(O1)CCC)CCC>Cc1cc(nc(n1)NC(=O)C(c2ccccc2)c3ccccc3)C CCCP1(=O)OP(=O)(OP(=O)(O1)CCC)CCC 480 160 20.52
Train Exp_881 c1ccc(cc1)C(c2ccccc2)C(=O)O.Cc1cc(nc(n1)N)C>CCCP1(=O)OP(=O)(OP(=O)(O1)CCC)CCC>Cc1cc(nc(n1)NC(=O)C(c2ccccc2)c3ccccc3)C CCCP1(=O)OP(=O)(OP(=O)(O1)CCC)CCC 120 200 15.13
Train Exp_882 c1ccc(cc1)C(c2ccccc2)C(=O)O.Cc1cc(nc(n1)N)C>CCCP1(=O)OP(=O)(OP(=O)(O1)CCC)CCC>Cc1cc(nc(n1)NC(=O)C(c2ccccc2)c3ccccc3)C CCCP1(=O)OP(=O)(OP(=O)(O1)CCC)CCC 600 200 10.48
Train Exp_883 c1ccnc(c1)C(=O)O.Cc1cc(nc(n1)N)C>CCCP1(=O)OP(=O)(OP(=O)(O1)CCC)CCC>Cc1cc(nc(n1)NC(=O)c2ccccn2)C CCCP1(=O)OP(=O)(OP(=O)(O1)CCC)CCC 120 50 0.00
Train Exp_884 c1ccnc(c1)C(=O)O.Cc1cc(nc(n1)N)C>CCCP1(=O)OP(=O)(OP(=O)(O1)CCC)CCC>Cc1cc(nc(n1)NC(=O)c2ccccn2)C CCCP1(=O)OP(=O)(OP(=O)(O1)CCC)CCC 600 50 0.00
Train Exp_885 c1ccnc(c1)C(=O)O.Cc1cc(nc(n1)N)C>CCCP1(=O)OP(=O)(OP(=O)(O1)CCC)CCC>Cc1cc(nc(n1)NC(=O)c2ccccn2)C CCCP1(=O)OP(=O)(OP(=O)(O1)CCC)CCC 240 80 0.00
Train Exp_886 c1ccnc(c1)C(=O)O.Cc1cc(nc(n1)N)C>CCCP1(=O)OP(=O)(OP(=O)(O1)CCC)CCC>Cc1cc(nc(n1)NC(=O)c2ccccn2)C CCCP1(=O)OP(=O)(OP(=O)(O1)CCC)CCC 480 80 0.00
Train Exp_887 c1ccnc(c1)C(=O)O.Cc1cc(nc(n1)N)C>CCCP1(=O)OP(=O)(OP(=O)(O1)CCC)CCC>Cc1cc(nc(n1)NC(=O)c2ccccn2)C CCCP1(=O)OP(=O)(OP(=O)(O1)CCC)CCC 360 120 0.47
Train Exp_888 c1ccnc(c1)C(=O)O.Cc1cc(nc(n1)N)C>CCCP1(=O)OP(=O)(OP(=O)(O1)CCC)CCC>Cc1cc(nc(n1)NC(=O)c2ccccn2)C CCCP1(=O)OP(=O)(OP(=O)(O1)CCC)CCC 240 160 1.24
Train Exp_889 c1ccnc(c1)C(=O)O.Cc1cc(nc(n1)N)C>CCCP1(=O)OP(=O)(OP(=O)(O1)CCC)CCC>Cc1cc(nc(n1)NC(=O)c2ccccn2)C CCCP1(=O)OP(=O)(OP(=O)(O1)CCC)CCC 480 160 2.38
Train Exp_890 c1ccnc(c1)C(=O)O.Cc1cc(nc(n1)N)C>CCCP1(=O)OP(=O)(OP(=O)(O1)CCC)CCC>Cc1cc(nc(n1)NC(=O)c2ccccn2)C CCCP1(=O)OP(=O)(OP(=O)(O1)CCC)CCC 120 200 2.18
Train Exp_891 c1ccnc(c1)C(=O)O.Cc1cc(nc(n1)N)C>CCCP1(=O)OP(=O)(OP(=O)(O1)CCC)CCC>Cc1cc(nc(n1)NC(=O)c2ccccn2)C CCCP1(=O)OP(=O)(OP(=O)(O1)CCC)CCC 600 200 1.81
Train Exp_892 CC(c1ccccc1)(c2ccccc2)C(=O)O.Cc1cc(nc(n1)N)C>CCCP1(=O)OP(=O)(OP(=O)(O1)CCC)CCC>Cc1cc(nc(n1)NC(=O)C(C)(c2ccccc2)c3ccccc3)C CCCP1(=O)OP(=O)(OP(=O)(O1)CCC)CCC 120 50 0.00
Train Exp_893 CC(c1ccccc1)(c2ccccc2)C(=O)O.Cc1cc(nc(n1)N)C>CCCP1(=O)OP(=O)(OP(=O)(O1)CCC)CCC>Cc1cc(nc(n1)NC(=O)C(C)(c2ccccc2)c3ccccc3)C CCCP1(=O)OP(=O)(OP(=O)(O1)CCC)CCC 600 50 0.00
Train Exp_894 CC(c1ccccc1)(c2ccccc2)C(=O)O.Cc1cc(nc(n1)N)C>CCCP1(=O)OP(=O)(OP(=O)(O1)CCC)CCC>Cc1cc(nc(n1)NC(=O)C(C)(c2ccccc2)c3ccccc3)C CCCP1(=O)OP(=O)(OP(=O)(O1)CCC)CCC 240 80 0.00
Train Exp_895 CC(c1ccccc1)(c2ccccc2)C(=O)O.Cc1cc(nc(n1)N)C>CCCP1(=O)OP(=O)(OP(=O)(O1)CCC)CCC>Cc1cc(nc(n1)NC(=O)C(C)(c2ccccc2)c3ccccc3)C CCCP1(=O)OP(=O)(OP(=O)(O1)CCC)CCC 480 80 0.00
Train Exp_896 CC(c1ccccc1)(c2ccccc2)C(=O)O.Cc1cc(nc(n1)N)C>CCCP1(=O)OP(=O)(OP(=O)(O1)CCC)CCC>Cc1cc(nc(n1)NC(=O)C(C)(c2ccccc2)c3ccccc3)C CCCP1(=O)OP(=O)(OP(=O)(O1)CCC)CCC 360 120 0.00
Train Exp_897 CC(c1ccccc1)(c2ccccc2)C(=O)O.Cc1cc(nc(n1)N)C>CCCP1(=O)OP(=O)(OP(=O)(O1)CCC)CCC>Cc1cc(nc(n1)NC(=O)C(C)(c2ccccc2)c3ccccc3)C CCCP1(=O)OP(=O)(OP(=O)(O1)CCC)CCC 240 160 0.00
Train Exp_898 CC(c1ccccc1)(c2ccccc2)C(=O)O.Cc1cc(nc(n1)N)C>CCCP1(=O)OP(=O)(OP(=O)(O1)CCC)CCC>Cc1cc(nc(n1)NC(=O)C(C)(c2ccccc2)c3ccccc3)C CCCP1(=O)OP(=O)(OP(=O)(O1)CCC)CCC 480 160 0.00
Train Exp_899 CC(c1ccccc1)(c2ccccc2)C(=O)O.Cc1cc(nc(n1)N)C>CCCP1(=O)OP(=O)(OP(=O)(O1)CCC)CCC>Cc1cc(nc(n1)NC(=O)C(C)(c2ccccc2)c3ccccc3)C CCCP1(=O)OP(=O)(OP(=O)(O1)CCC)CCC 120 200 0.00
Train Exp_900 CC(c1ccccc1)(c2ccccc2)C(=O)O.Cc1cc(nc(n1)N)C>CCCP1(=O)OP(=O)(OP(=O)(O1)CCC)CCC>Cc1cc(nc(n1)NC(=O)C(C)(c2ccccc2)c3ccccc3)C CCCP1(=O)OP(=O)(OP(=O)(O1)CCC)CCC 600 200 0.00
