# Supplementary material for: Automated stopped-flow library synthesis for rapid optimisation and machine learning directed experimentation
Source: Chem Sci. 2022 Sep 13;13(41):12087–99. doi: 10.1039/d2sc03016k (PMC9601405; doi:10.1039/d2sc03016k)
Supplement: SC-013-D2SC03016K-s006 [file SC-013-D2SC03016K-s006.txt]

Exp_name RXN CA Time Temperature Success
Exp_1 c1ccc(cc1)C(=O)O.c1ccc(cc1)CN>CN(C)C(=[N+](C)C)On1c2c(cccn2)nn1.F[P-](F)(F)(F)(F)F>c1ccc(cc1)CNC(=O)c2ccccc2 CN(C)C(=[N+](C)C)On1c2c(cccn2)nn1.F[P-](F)(F)(F)(F)F 120 50 21.53
Exp_2 c1ccc(cc1)C(=O)O.c1ccc(cc1)CN>CN(C)C(=[N+](C)C)On1c2c(cccn2)nn1.F[P-](F)(F)(F)(F)F>c1ccc(cc1)CNC(=O)c2ccccc2 CN(C)C(=[N+](C)C)On1c2c(cccn2)nn1.F[P-](F)(F)(F)(F)F 600 50 22.00
Exp_3 c1ccc(cc1)C(=O)O.c1ccc(cc1)CN>CN(C)C(=[N+](C)C)On1c2c(cccn2)nn1.F[P-](F)(F)(F)(F)F>c1ccc(cc1)CNC(=O)c2ccccc2 CN(C)C(=[N+](C)C)On1c2c(cccn2)nn1.F[P-](F)(F)(F)(F)F 240 80 23.05
Exp_4 c1ccc(cc1)C(=O)O.c1ccc(cc1)CN>CN(C)C(=[N+](C)C)On1c2c(cccn2)nn1.F[P-](F)(F)(F)(F)F>c1ccc(cc1)CNC(=O)c2ccccc2 CN(C)C(=[N+](C)C)On1c2c(cccn2)nn1.F[P-](F)(F)(F)(F)F 480 80 23.51
Exp_5 c1ccc(cc1)C(=O)O.c1ccc(cc1)CN>CN(C)C(=[N+](C)C)On1c2c(cccn2)nn1.F[P-](F)(F)(F)(F)F>c1ccc(cc1)CNC(=O)c2ccccc2 CN(C)C(=[N+](C)C)On1c2c(cccn2)nn1.F[P-](F)(F)(F)(F)F 360 120 27.24
Exp_6 c1ccc(cc1)C(=O)O.c1ccc(cc1)CN>CN(C)C(=[N+](C)C)On1c2c(cccn2)nn1.F[P-](F)(F)(F)(F)F>c1ccc(cc1)CNC(=O)c2ccccc2 CN(C)C(=[N+](C)C)On1c2c(cccn2)nn1.F[P-](F)(F)(F)(F)F 240 160 33.64
Exp_7 c1ccc(cc1)C(=O)O.c1ccc(cc1)CN>CN(C)C(=[N+](C)C)On1c2c(cccn2)nn1.F[P-](F)(F)(F)(F)F>c1ccc(cc1)CNC(=O)c2ccccc2 CN(C)C(=[N+](C)C)On1c2c(cccn2)nn1.F[P-](F)(F)(F)(F)F 480 160 34.46
Exp_8 c1ccc(cc1)C(=O)O.c1ccc(cc1)CN>CN(C)C(=[N+](C)C)On1c2c(cccn2)nn1.F[P-](F)(F)(F)(F)F>c1ccc(cc1)CNC(=O)c2ccccc2 CN(C)C(=[N+](C)C)On1c2c(cccn2)nn1.F[P-](F)(F)(F)(F)F 120 200 35.51
Exp_9 c1ccc(cc1)C(=O)O.c1ccc(cc1)CN>CN(C)C(=[N+](C)C)On1c2c(cccn2)nn1.F[P-](F)(F)(F)(F)F>c1ccc(cc1)CNC(=O)c2ccccc2 CN(C)C(=[N+](C)C)On1c2c(cccn2)nn1.F[P-](F)(F)(F)(F)F 600 200 37.10
Exp_10 CC(C)(c1ccccc1)C(=O)O.c1ccc(cc1)CN>CN(C)C(=[N+](C)C)On1c2c(cccn2)nn1.F[P-](F)(F)(F)(F)F>CC(C)(c1ccccc1)C(=O)NCc2ccccc2 CN(C)C(=[N+](C)C)On1c2c(cccn2)nn1.F[P-](F)(F)(F)(F)F 120 50 4.50
Exp_11 CC(C)(c1ccccc1)C(=O)O.c1ccc(cc1)CN>CN(C)C(=[N+](C)C)On1c2c(cccn2)nn1.F[P-](F)(F)(F)(F)F>CC(C)(c1ccccc1)C(=O)NCc2ccccc2 CN(C)C(=[N+](C)C)On1c2c(cccn2)nn1.F[P-](F)(F)(F)(F)F 600 50 4.76
Exp_12 CC(C)(c1ccccc1)C(=O)O.c1ccc(cc1)CN>CN(C)C(=[N+](C)C)On1c2c(cccn2)nn1.F[P-](F)(F)(F)(F)F>CC(C)(c1ccccc1)C(=O)NCc2ccccc2 CN(C)C(=[N+](C)C)On1c2c(cccn2)nn1.F[P-](F)(F)(F)(F)F 240 80 4.97
Exp_13 CC(C)(c1ccccc1)C(=O)O.c1ccc(cc1)CN>CN(C)C(=[N+](C)C)On1c2c(cccn2)nn1.F[P-](F)(F)(F)(F)F>CC(C)(c1ccccc1)C(=O)NCc2ccccc2 CN(C)C(=[N+](C)C)On1c2c(cccn2)nn1.F[P-](F)(F)(F)(F)F 480 80 5.01
Exp_14 CC(C)(c1ccccc1)C(=O)O.c1ccc(cc1)CN>CN(C)C(=[N+](C)C)On1c2c(cccn2)nn1.F[P-](F)(F)(F)(F)F>CC(C)(c1ccccc1)C(=O)NCc2ccccc2 CN(C)C(=[N+](C)C)On1c2c(cccn2)nn1.F[P-](F)(F)(F)(F)F 360 120 4.51
Exp_15 CC(C)(c1ccccc1)C(=O)O.c1ccc(cc1)CN>CN(C)C(=[N+](C)C)On1c2c(cccn2)nn1.F[P-](F)(F)(F)(F)F>CC(C)(c1ccccc1)C(=O)NCc2ccccc2 CN(C)C(=[N+](C)C)On1c2c(cccn2)nn1.F[P-](F)(F)(F)(F)F 240 160 4.15
Exp_16 CC(C)(c1ccccc1)C(=O)O.c1ccc(cc1)CN>CN(C)C(=[N+](C)C)On1c2c(cccn2)nn1.F[P-](F)(F)(F)(F)F>CC(C)(c1ccccc1)C(=O)NCc2ccccc2 CN(C)C(=[N+](C)C)On1c2c(cccn2)nn1.F[P-](F)(F)(F)(F)F 480 160 3.84
Exp_17 CC(C)(c1ccccc1)C(=O)O.c1ccc(cc1)CN>CN(C)C(=[N+](C)C)On1c2c(cccn2)nn1.F[P-](F)(F)(F)(F)F>CC(C)(c1ccccc1)C(=O)NCc2ccccc2 CN(C)C(=[N+](C)C)On1c2c(cccn2)nn1.F[P-](F)(F)(F)(F)F 120 200 4.75
Exp_18 CC(C)(c1ccccc1)C(=O)O.c1ccc(cc1)CN>CN(C)C(=[N+](C)C)On1c2c(cccn2)nn1.F[P-](F)(F)(F)(F)F>CC(C)(c1ccccc1)C(=O)NCc2ccccc2 CN(C)C(=[N+](C)C)On1c2c(cccn2)nn1.F[P-](F)(F)(F)(F)F 600 200 5.11
Exp_19 c1ccc(cc1)C(c2ccccc2)C(=O)O.c1ccc(cc1)CN>CN(C)C(=[N+](C)C)On1c2c(cccn2)nn1.F[P-](F)(F)(F)(F)F>c1ccc(cc1)CNC(=O)C(c2ccccc2)c3ccccc3 CN(C)C(=[N+](C)C)On1c2c(cccn2)nn1.F[P-](F)(F)(F)(F)F 120 50 5.92
Exp_20 c1ccc(cc1)C(c2ccccc2)C(=O)O.c1ccc(cc1)CN>CN(C)C(=[N+](C)C)On1c2c(cccn2)nn1.F[P-](F)(F)(F)(F)F>c1ccc(cc1)CNC(=O)C(c2ccccc2)c3ccccc3 CN(C)C(=[N+](C)C)On1c2c(cccn2)nn1.F[P-](F)(F)(F)(F)F 600 50 6.50
Exp_21 c1ccc(cc1)C(c2ccccc2)C(=O)O.c1ccc(cc1)CN>CN(C)C(=[N+](C)C)On1c2c(cccn2)nn1.F[P-](F)(F)(F)(F)F>c1ccc(cc1)CNC(=O)C(c2ccccc2)c3ccccc3 CN(C)C(=[N+](C)C)On1c2c(cccn2)nn1.F[P-](F)(F)(F)(F)F 240 80 5.69
Exp_22 c1ccc(cc1)C(c2ccccc2)C(=O)O.c1ccc(cc1)CN>CN(C)C(=[N+](C)C)On1c2c(cccn2)nn1.F[P-](F)(F)(F)(F)F>c1ccc(cc1)CNC(=O)C(c2ccccc2)c3ccccc3 CN(C)C(=[N+](C)C)On1c2c(cccn2)nn1.F[P-](F)(F)(F)(F)F 480 80 5.74
Exp_23 c1ccc(cc1)C(c2ccccc2)C(=O)O.c1ccc(cc1)CN>CN(C)C(=[N+](C)C)On1c2c(cccn2)nn1.F[P-](F)(F)(F)(F)F>c1ccc(cc1)CNC(=O)C(c2ccccc2)c3ccccc3 CN(C)C(=[N+](C)C)On1c2c(cccn2)nn1.F[P-](F)(F)(F)(F)F 360 120 5.47
Exp_24 c1ccc(cc1)C(c2ccccc2)C(=O)O.c1ccc(cc1)CN>CN(C)C(=[N+](C)C)On1c2c(cccn2)nn1.F[P-](F)(F)(F)(F)F>c1ccc(cc1)CNC(=O)C(c2ccccc2)c3ccccc3 CN(C)C(=[N+](C)C)On1c2c(cccn2)nn1.F[P-](F)(F)(F)(F)F 240 160 6.21
Exp_25 c1ccc(cc1)C(c2ccccc2)C(=O)O.c1ccc(cc1)CN>CN(C)C(=[N+](C)C)On1c2c(cccn2)nn1.F[P-](F)(F)(F)(F)F>c1ccc(cc1)CNC(=O)C(c2ccccc2)c3ccccc3 CN(C)C(=[N+](C)C)On1c2c(cccn2)nn1.F[P-](F)(F)(F)(F)F 480 160 6.21
Exp_26 c1ccc(cc1)C(c2ccccc2)C(=O)O.c1ccc(cc1)CN>CN(C)C(=[N+](C)C)On1c2c(cccn2)nn1.F[P-](F)(F)(F)(F)F>c1ccc(cc1)CNC(=O)C(c2ccccc2)c3ccccc3 CN(C)C(=[N+](C)C)On1c2c(cccn2)nn1.F[P-](F)(F)(F)(F)F 120 200 7.33
Exp_27 c1ccc(cc1)C(c2ccccc2)C(=O)O.c1ccc(cc1)CN>CN(C)C(=[N+](C)C)On1c2c(cccn2)nn1.F[P-](F)(F)(F)(F)F>c1ccc(cc1)CNC(=O)C(c2ccccc2)c3ccccc3 CN(C)C(=[N+](C)C)On1c2c(cccn2)nn1.F[P-](F)(F)(F)(F)F 600 200 8.36
Exp_28 c1ccnc(c1)C(=O)O.c1ccc(cc1)CN>CN(C)C(=[N+](C)C)On1c2c(cccn2)nn1.F[P-](F)(F)(F)(F)F>c1ccc(cc1)CNC(=O)c2ccccn2 CN(C)C(=[N+](C)C)On1c2c(cccn2)nn1.F[P-](F)(F)(F)(F)F 120 50 38.43
Exp_29 c1ccnc(c1)C(=O)O.c1ccc(cc1)CN>CN(C)C(=[N+](C)C)On1c2c(cccn2)nn1.F[P-](F)(F)(F)(F)F>c1ccc(cc1)CNC(=O)c2ccccn2 CN(C)C(=[N+](C)C)On1c2c(cccn2)nn1.F[P-](F)(F)(F)(F)F 600 50 38.77
Exp_30 c1ccnc(c1)C(=O)O.c1ccc(cc1)CN>CN(C)C(=[N+](C)C)On1c2c(cccn2)nn1.F[P-](F)(F)(F)(F)F>c1ccc(cc1)CNC(=O)c2ccccn2 CN(C)C(=[N+](C)C)On1c2c(cccn2)nn1.F[P-](F)(F)(F)(F)F 240 80 40.49
Exp_31 c1ccnc(c1)C(=O)O.c1ccc(cc1)CN>CN(C)C(=[N+](C)C)On1c2c(cccn2)nn1.F[P-](F)(F)(F)(F)F>c1ccc(cc1)CNC(=O)c2ccccn2 CN(C)C(=[N+](C)C)On1c2c(cccn2)nn1.F[P-](F)(F)(F)(F)F 480 80 44.58
Exp_32 c1ccnc(c1)C(=O)O.c1ccc(cc1)CN>CN(C)C(=[N+](C)C)On1c2c(cccn2)nn1.F[P-](F)(F)(F)(F)F>c1ccc(cc1)CNC(=O)c2ccccn2 CN(C)C(=[N+](C)C)On1c2c(cccn2)nn1.F[P-](F)(F)(F)(F)F 360 120 43.87
Exp_33 c1ccnc(c1)C(=O)O.c1ccc(cc1)CN>CN(C)C(=[N+](C)C)On1c2c(cccn2)nn1.F[P-](F)(F)(F)(F)F>c1ccc(cc1)CNC(=O)c2ccccn2 CN(C)C(=[N+](C)C)On1c2c(cccn2)nn1.F[P-](F)(F)(F)(F)F 240 160 44.70
Exp_34 c1ccnc(c1)C(=O)O.c1ccc(cc1)CN>CN(C)C(=[N+](C)C)On1c2c(cccn2)nn1.F[P-](F)(F)(F)(F)F>c1ccc(cc1)CNC(=O)c2ccccn2 CN(C)C(=[N+](C)C)On1c2c(cccn2)nn1.F[P-](F)(F)(F)(F)F 480 160 37.87
Exp_35 c1ccnc(c1)C(=O)O.c1ccc(cc1)CN>CN(C)C(=[N+](C)C)On1c2c(cccn2)nn1.F[P-](F)(F)(F)(F)F>c1ccc(cc1)CNC(=O)c2ccccn2 CN(C)C(=[N+](C)C)On1c2c(cccn2)nn1.F[P-](F)(F)(F)(F)F 120 200 45.14
Exp_36 c1ccnc(c1)C(=O)O.c1ccc(cc1)CN>CN(C)C(=[N+](C)C)On1c2c(cccn2)nn1.F[P-](F)(F)(F)(F)F>c1ccc(cc1)CNC(=O)c2ccccn2 CN(C)C(=[N+](C)C)On1c2c(cccn2)nn1.F[P-](F)(F)(F)(F)F 600 200 45.41
Exp_37 CC(c1ccccc1)(c2ccccc2)C(=O)O.c1ccc(cc1)CN>CN(C)C(=[N+](C)C)On1c2c(cccn2)nn1.F[P-](F)(F)(F)(F)F>CC(c1ccccc1)(c2ccccc2)C(=O)NCc3ccccc3 CN(C)C(=[N+](C)C)On1c2c(cccn2)nn1.F[P-](F)(F)(F)(F)F 120 50 5.97
Exp_38 CC(c1ccccc1)(c2ccccc2)C(=O)O.c1ccc(cc1)CN>CN(C)C(=[N+](C)C)On1c2c(cccn2)nn1.F[P-](F)(F)(F)(F)F>CC(c1ccccc1)(c2ccccc2)C(=O)NCc3ccccc3 CN(C)C(=[N+](C)C)On1c2c(cccn2)nn1.F[P-](F)(F)(F)(F)F 600 50 6.23
Exp_39 CC(c1ccccc1)(c2ccccc2)C(=O)O.c1ccc(cc1)CN>CN(C)C(=[N+](C)C)On1c2c(cccn2)nn1.F[P-](F)(F)(F)(F)F>CC(c1ccccc1)(c2ccccc2)C(=O)NCc3ccccc3 CN(C)C(=[N+](C)C)On1c2c(cccn2)nn1.F[P-](F)(F)(F)(F)F 240 80 6.48
Exp_40 CC(c1ccccc1)(c2ccccc2)C(=O)O.c1ccc(cc1)CN>CN(C)C(=[N+](C)C)On1c2c(cccn2)nn1.F[P-](F)(F)(F)(F)F>CC(c1ccccc1)(c2ccccc2)C(=O)NCc3ccccc3 CN(C)C(=[N+](C)C)On1c2c(cccn2)nn1.F[P-](F)(F)(F)(F)F 480 80 6.22
Exp_41 CC(c1ccccc1)(c2ccccc2)C(=O)O.c1ccc(cc1)CN>CN(C)C(=[N+](C)C)On1c2c(cccn2)nn1.F[P-](F)(F)(F)(F)F>CC(c1ccccc1)(c2ccccc2)C(=O)NCc3ccccc3 CN(C)C(=[N+](C)C)On1c2c(cccn2)nn1.F[P-](F)(F)(F)(F)F 360 120 6.83
Exp_42 CC(c1ccccc1)(c2ccccc2)C(=O)O.c1ccc(cc1)CN>CN(C)C(=[N+](C)C)On1c2c(cccn2)nn1.F[P-](F)(F)(F)(F)F>CC(c1ccccc1)(c2ccccc2)C(=O)NCc3ccccc3 CN(C)C(=[N+](C)C)On1c2c(cccn2)nn1.F[P-](F)(F)(F)(F)F 240 160 7.57
Exp_43 CC(c1ccccc1)(c2ccccc2)C(=O)O.c1ccc(cc1)CN>CN(C)C(=[N+](C)C)On1c2c(cccn2)nn1.F[P-](F)(F)(F)(F)F>CC(c1ccccc1)(c2ccccc2)C(=O)NCc3ccccc3 CN(C)C(=[N+](C)C)On1c2c(cccn2)nn1.F[P-](F)(F)(F)(F)F 480 160 8.12
Exp_44 CC(c1ccccc1)(c2ccccc2)C(=O)O.c1ccc(cc1)CN>CN(C)C(=[N+](C)C)On1c2c(cccn2)nn1.F[P-](F)(F)(F)(F)F>CC(c1ccccc1)(c2ccccc2)C(=O)NCc3ccccc3 CN(C)C(=[N+](C)C)On1c2c(cccn2)nn1.F[P-](F)(F)(F)(F)F 120 200 8.91
Exp_45 CC(c1ccccc1)(c2ccccc2)C(=O)O.c1ccc(cc1)CN>CN(C)C(=[N+](C)C)On1c2c(cccn2)nn1.F[P-](F)(F)(F)(F)F>CC(c1ccccc1)(c2ccccc2)C(=O)NCc3ccccc3 CN(C)C(=[N+](C)C)On1c2c(cccn2)nn1.F[P-](F)(F)(F)(F)F 600 200 9.64
Exp_46 c1ccc(cc1)C(=O)O.c1cc(cnc1)N>CN(C)C(=[N+](C)C)On1c2c(cccn2)nn1.F[P-](F)(F)(F)(F)F>c1ccc(cc1)C(=O)Nc2cccnc2 CN(C)C(=[N+](C)C)On1c2c(cccn2)nn1.F[P-](F)(F)(F)(F)F 120 50 0.31
Exp_47 c1ccc(cc1)C(=O)O.c1cc(cnc1)N>CN(C)C(=[N+](C)C)On1c2c(cccn2)nn1.F[P-](F)(F)(F)(F)F>c1ccc(cc1)C(=O)Nc2cccnc2 CN(C)C(=[N+](C)C)On1c2c(cccn2)nn1.F[P-](F)(F)(F)(F)F 600 50 1.64
Exp_48 c1ccc(cc1)C(=O)O.c1cc(cnc1)N>CN(C)C(=[N+](C)C)On1c2c(cccn2)nn1.F[P-](F)(F)(F)(F)F>c1ccc(cc1)C(=O)Nc2cccnc2 CN(C)C(=[N+](C)C)On1c2c(cccn2)nn1.F[P-](F)(F)(F)(F)F 240 80 1.64
Exp_49 c1ccc(cc1)C(=O)O.c1cc(cnc1)N>CN(C)C(=[N+](C)C)On1c2c(cccn2)nn1.F[P-](F)(F)(F)(F)F>c1ccc(cc1)C(=O)Nc2cccnc2 CN(C)C(=[N+](C)C)On1c2c(cccn2)nn1.F[P-](F)(F)(F)(F)F 480 80 3.19
Exp_50 c1ccc(cc1)C(=O)O.c1cc(cnc1)N>CN(C)C(=[N+](C)C)On1c2c(cccn2)nn1.F[P-](F)(F)(F)(F)F>c1ccc(cc1)C(=O)Nc2cccnc2 CN(C)C(=[N+](C)C)On1c2c(cccn2)nn1.F[P-](F)(F)(F)(F)F 360 120 8.20
Exp_51 c1ccc(cc1)C(=O)O.c1cc(cnc1)N>CN(C)C(=[N+](C)C)On1c2c(cccn2)nn1.F[P-](F)(F)(F)(F)F>c1ccc(cc1)C(=O)Nc2cccnc2 CN(C)C(=[N+](C)C)On1c2c(cccn2)nn1.F[P-](F)(F)(F)(F)F 240 160 14.27
Exp_52 c1ccc(cc1)C(=O)O.c1cc(cnc1)N>CN(C)C(=[N+](C)C)On1c2c(cccn2)nn1.F[P-](F)(F)(F)(F)F>c1ccc(cc1)C(=O)Nc2cccnc2 CN(C)C(=[N+](C)C)On1c2c(cccn2)nn1.F[P-](F)(F)(F)(F)F 480 160 24.82
Exp_53 c1ccc(cc1)C(=O)O.c1cc(cnc1)N>CN(C)C(=[N+](C)C)On1c2c(cccn2)nn1.F[P-](F)(F)(F)(F)F>c1ccc(cc1)C(=O)Nc2cccnc2 CN(C)C(=[N+](C)C)On1c2c(cccn2)nn1.F[P-](F)(F)(F)(F)F 120 200 16.25
Exp_54 c1ccc(cc1)C(=O)O.c1cc(cnc1)N>CN(C)C(=[N+](C)C)On1c2c(cccn2)nn1.F[P-](F)(F)(F)(F)F>c1ccc(cc1)C(=O)Nc2cccnc2 CN(C)C(=[N+](C)C)On1c2c(cccn2)nn1.F[P-](F)(F)(F)(F)F 600 200 24.76
Exp_55 CC(C)(c1ccccc1)C(=O)O.c1cc(cnc1)N>CN(C)C(=[N+](C)C)On1c2c(cccn2)nn1.F[P-](F)(F)(F)(F)F>CC(C)(c1ccccc1)C(=O)Nc2cccnc2 CN(C)C(=[N+](C)C)On1c2c(cccn2)nn1.F[P-](F)(F)(F)(F)F 120 50 0.12
Exp_56 CC(C)(c1ccccc1)C(=O)O.c1cc(cnc1)N>CN(C)C(=[N+](C)C)On1c2c(cccn2)nn1.F[P-](F)(F)(F)(F)F>CC(C)(c1ccccc1)C(=O)Nc2cccnc2 CN(C)C(=[N+](C)C)On1c2c(cccn2)nn1.F[P-](F)(F)(F)(F)F 600 50 0.25
Exp_57 CC(C)(c1ccccc1)C(=O)O.c1cc(cnc1)N>CN(C)C(=[N+](C)C)On1c2c(cccn2)nn1.F[P-](F)(F)(F)(F)F>CC(C)(c1ccccc1)C(=O)Nc2cccnc2 CN(C)C(=[N+](C)C)On1c2c(cccn2)nn1.F[P-](F)(F)(F)(F)F 240 80 0.26
Exp_58 CC(C)(c1ccccc1)C(=O)O.c1cc(cnc1)N>CN(C)C(=[N+](C)C)On1c2c(cccn2)nn1.F[P-](F)(F)(F)(F)F>CC(C)(c1ccccc1)C(=O)Nc2cccnc2 CN(C)C(=[N+](C)C)On1c2c(cccn2)nn1.F[P-](F)(F)(F)(F)F 480 80 0.49
Exp_59 CC(C)(c1ccccc1)C(=O)O.c1cc(cnc1)N>CN(C)C(=[N+](C)C)On1c2c(cccn2)nn1.F[P-](F)(F)(F)(F)F>CC(C)(c1ccccc1)C(=O)Nc2cccnc2 CN(C)C(=[N+](C)C)On1c2c(cccn2)nn1.F[P-](F)(F)(F)(F)F 360 120 1.50
Exp_60 CC(C)(c1ccccc1)C(=O)O.c1cc(cnc1)N>CN(C)C(=[N+](C)C)On1c2c(cccn2)nn1.F[P-](F)(F)(F)(F)F>CC(C)(c1ccccc1)C(=O)Nc2cccnc2 CN(C)C(=[N+](C)C)On1c2c(cccn2)nn1.F[P-](F)(F)(F)(F)F 240 160 3.10
Exp_61 CC(C)(c1ccccc1)C(=O)O.c1cc(cnc1)N>CN(C)C(=[N+](C)C)On1c2c(cccn2)nn1.F[P-](F)(F)(F)(F)F>CC(C)(c1ccccc1)C(=O)Nc2cccnc2 CN(C)C(=[N+](C)C)On1c2c(cccn2)nn1.F[P-](F)(F)(F)(F)F 480 160 6.57
Exp_62 CC(C)(c1ccccc1)C(=O)O.c1cc(cnc1)N>CN(C)C(=[N+](C)C)On1c2c(cccn2)nn1.F[P-](F)(F)(F)(F)F>CC(C)(c1ccccc1)C(=O)Nc2cccnc2 CN(C)C(=[N+](C)C)On1c2c(cccn2)nn1.F[P-](F)(F)(F)(F)F 120 200 3.89
Exp_63 CC(C)(c1ccccc1)C(=O)O.c1cc(cnc1)N>CN(C)C(=[N+](C)C)On1c2c(cccn2)nn1.F[P-](F)(F)(F)(F)F>CC(C)(c1ccccc1)C(=O)Nc2cccnc2 CN(C)C(=[N+](C)C)On1c2c(cccn2)nn1.F[P-](F)(F)(F)(F)F 600 200 14.54
Exp_64 c1ccc(cc1)C(c2ccccc2)C(=O)O.c1cc(cnc1)N>CN(C)C(=[N+](C)C)On1c2c(cccn2)nn1.F[P-](F)(F)(F)(F)F>c1ccc(cc1)C(c2ccccc2)C(=O)Nc3cccnc3 CN(C)C(=[N+](C)C)On1c2c(cccn2)nn1.F[P-](F)(F)(F)(F)F 120 50 26.87
Exp_65 c1ccc(cc1)C(c2ccccc2)C(=O)O.c1cc(cnc1)N>CN(C)C(=[N+](C)C)On1c2c(cccn2)nn1.F[P-](F)(F)(F)(F)F>c1ccc(cc1)C(c2ccccc2)C(=O)Nc3cccnc3 CN(C)C(=[N+](C)C)On1c2c(cccn2)nn1.F[P-](F)(F)(F)(F)F 600 50 45.25
Exp_66 c1ccc(cc1)C(c2ccccc2)C(=O)O.c1cc(cnc1)N>CN(C)C(=[N+](C)C)On1c2c(cccn2)nn1.F[P-](F)(F)(F)(F)F>c1ccc(cc1)C(c2ccccc2)C(=O)Nc3cccnc3 CN(C)C(=[N+](C)C)On1c2c(cccn2)nn1.F[P-](F)(F)(F)(F)F 240 80 40.79
Exp_67 c1ccc(cc1)C(c2ccccc2)C(=O)O.c1cc(cnc1)N>CN(C)C(=[N+](C)C)On1c2c(cccn2)nn1.F[P-](F)(F)(F)(F)F>c1ccc(cc1)C(c2ccccc2)C(=O)Nc3cccnc3 CN(C)C(=[N+](C)C)On1c2c(cccn2)nn1.F[P-](F)(F)(F)(F)F 480 80 46.32
Exp_68 c1ccc(cc1)C(c2ccccc2)C(=O)O.c1cc(cnc1)N>CN(C)C(=[N+](C)C)On1c2c(cccn2)nn1.F[P-](F)(F)(F)(F)F>c1ccc(cc1)C(c2ccccc2)C(=O)Nc3cccnc3 CN(C)C(=[N+](C)C)On1c2c(cccn2)nn1.F[P-](F)(F)(F)(F)F 360 120 43.30
Exp_69 c1ccc(cc1)C(c2ccccc2)C(=O)O.c1cc(cnc1)N>CN(C)C(=[N+](C)C)On1c2c(cccn2)nn1.F[P-](F)(F)(F)(F)F>c1ccc(cc1)C(c2ccccc2)C(=O)Nc3cccnc3 CN(C)C(=[N+](C)C)On1c2c(cccn2)nn1.F[P-](F)(F)(F)(F)F 240 160 36.90
Exp_70 c1ccc(cc1)C(c2ccccc2)C(=O)O.c1cc(cnc1)N>CN(C)C(=[N+](C)C)On1c2c(cccn2)nn1.F[P-](F)(F)(F)(F)F>c1ccc(cc1)C(c2ccccc2)C(=O)Nc3cccnc3 CN(C)C(=[N+](C)C)On1c2c(cccn2)nn1.F[P-](F)(F)(F)(F)F 480 160 33.56
Exp_71 c1ccc(cc1)C(c2ccccc2)C(=O)O.c1cc(cnc1)N>CN(C)C(=[N+](C)C)On1c2c(cccn2)nn1.F[P-](F)(F)(F)(F)F>c1ccc(cc1)C(c2ccccc2)C(=O)Nc3cccnc3 CN(C)C(=[N+](C)C)On1c2c(cccn2)nn1.F[P-](F)(F)(F)(F)F 120 200 25.77
Exp_72 c1ccc(cc1)C(c2ccccc2)C(=O)O.c1cc(cnc1)N>CN(C)C(=[N+](C)C)On1c2c(cccn2)nn1.F[P-](F)(F)(F)(F)F>c1ccc(cc1)C(c2ccccc2)C(=O)Nc3cccnc3 CN(C)C(=[N+](C)C)On1c2c(cccn2)nn1.F[P-](F)(F)(F)(F)F 600 200 21.60
Exp_73 c1ccnc(c1)C(=O)O.c1cc(cnc1)N>CN(C)C(=[N+](C)C)On1c2c(cccn2)nn1.F[P-](F)(F)(F)(F)F>c1ccnc(c1)C(=O)Nc2cccnc2 CN(C)C(=[N+](C)C)On1c2c(cccn2)nn1.F[P-](F)(F)(F)(F)F 120 50 56.92
Exp_74 c1ccnc(c1)C(=O)O.c1cc(cnc1)N>CN(C)C(=[N+](C)C)On1c2c(cccn2)nn1.F[P-](F)(F)(F)(F)F>c1ccnc(c1)C(=O)Nc2cccnc2 CN(C)C(=[N+](C)C)On1c2c(cccn2)nn1.F[P-](F)(F)(F)(F)F 600 50 62.30
Exp_75 c1ccnc(c1)C(=O)O.c1cc(cnc1)N>CN(C)C(=[N+](C)C)On1c2c(cccn2)nn1.F[P-](F)(F)(F)(F)F>c1ccnc(c1)C(=O)Nc2cccnc2 CN(C)C(=[N+](C)C)On1c2c(cccn2)nn1.F[P-](F)(F)(F)(F)F 240 80 63.71
Exp_76 c1ccnc(c1)C(=O)O.c1cc(cnc1)N>CN(C)C(=[N+](C)C)On1c2c(cccn2)nn1.F[P-](F)(F)(F)(F)F>c1ccnc(c1)C(=O)Nc2cccnc2 CN(C)C(=[N+](C)C)On1c2c(cccn2)nn1.F[P-](F)(F)(F)(F)F 480 80 63.53
Exp_77 c1ccnc(c1)C(=O)O.c1cc(cnc1)N>CN(C)C(=[N+](C)C)On1c2c(cccn2)nn1.F[P-](F)(F)(F)(F)F>c1ccnc(c1)C(=O)Nc2cccnc2 CN(C)C(=[N+](C)C)On1c2c(cccn2)nn1.F[P-](F)(F)(F)(F)F 360 120 62.36
Exp_78 c1ccnc(c1)C(=O)O.c1cc(cnc1)N>CN(C)C(=[N+](C)C)On1c2c(cccn2)nn1.F[P-](F)(F)(F)(F)F>c1ccnc(c1)C(=O)Nc2cccnc2 CN(C)C(=[N+](C)C)On1c2c(cccn2)nn1.F[P-](F)(F)(F)(F)F 240 160 61.70
Exp_79 c1ccnc(c1)C(=O)O.c1cc(cnc1)N>CN(C)C(=[N+](C)C)On1c2c(cccn2)nn1.F[P-](F)(F)(F)(F)F>c1ccnc(c1)C(=O)Nc2cccnc2 CN(C)C(=[N+](C)C)On1c2c(cccn2)nn1.F[P-](F)(F)(F)(F)F 480 160 60.53
Exp_80 c1ccnc(c1)C(=O)O.c1cc(cnc1)N>CN(C)C(=[N+](C)C)On1c2c(cccn2)nn1.F[P-](F)(F)(F)(F)F>c1ccnc(c1)C(=O)Nc2cccnc2 CN(C)C(=[N+](C)C)On1c2c(cccn2)nn1.F[P-](F)(F)(F)(F)F 120 200 59.95
Exp_81 c1ccnc(c1)C(=O)O.c1cc(cnc1)N>CN(C)C(=[N+](C)C)On1c2c(cccn2)nn1.F[P-](F)(F)(F)(F)F>c1ccnc(c1)C(=O)Nc2cccnc2 CN(C)C(=[N+](C)C)On1c2c(cccn2)nn1.F[P-](F)(F)(F)(F)F 600 200 58.15
Exp_82 CC(c1ccccc1)(c2ccccc2)C(=O)O.c1cc(cnc1)N>CN(C)C(=[N+](C)C)On1c2c(cccn2)nn1.F[P-](F)(F)(F)(F)F>CC(c1ccccc1)(c2ccccc2)C(=O)Nc3cccnc3 CN(C)C(=[N+](C)C)On1c2c(cccn2)nn1.F[P-](F)(F)(F)(F)F 120 50 0.00
Exp_83 CC(c1ccccc1)(c2ccccc2)C(=O)O.c1cc(cnc1)N>CN(C)C(=[N+](C)C)On1c2c(cccn2)nn1.F[P-](F)(F)(F)(F)F>CC(c1ccccc1)(c2ccccc2)C(=O)Nc3cccnc3 CN(C)C(=[N+](C)C)On1c2c(cccn2)nn1.F[P-](F)(F)(F)(F)F 600 50 0.12
Exp_84 CC(c1ccccc1)(c2ccccc2)C(=O)O.c1cc(cnc1)N>CN(C)C(=[N+](C)C)On1c2c(cccn2)nn1.F[P-](F)(F)(F)(F)F>CC(c1ccccc1)(c2ccccc2)C(=O)Nc3cccnc3 CN(C)C(=[N+](C)C)On1c2c(cccn2)nn1.F[P-](F)(F)(F)(F)F 240 80 0.13
Exp_85 CC(c1ccccc1)(c2ccccc2)C(=O)O.c1cc(cnc1)N>CN(C)C(=[N+](C)C)On1c2c(cccn2)nn1.F[P-](F)(F)(F)(F)F>CC(c1ccccc1)(c2ccccc2)C(=O)Nc3cccnc3 CN(C)C(=[N+](C)C)On1c2c(cccn2)nn1.F[P-](F)(F)(F)(F)F 480 80 0.21
Exp_86 CC(c1ccccc1)(c2ccccc2)C(=O)O.c1cc(cnc1)N>CN(C)C(=[N+](C)C)On1c2c(cccn2)nn1.F[P-](F)(F)(F)(F)F>CC(c1ccccc1)(c2ccccc2)C(=O)Nc3cccnc3 CN(C)C(=[N+](C)C)On1c2c(cccn2)nn1.F[P-](F)(F)(F)(F)F 360 120 0.68
Exp_87 CC(c1ccccc1)(c2ccccc2)C(=O)O.c1cc(cnc1)N>CN(C)C(=[N+](C)C)On1c2c(cccn2)nn1.F[P-](F)(F)(F)(F)F>CC(c1ccccc1)(c2ccccc2)C(=O)Nc3cccnc3 CN(C)C(=[N+](C)C)On1c2c(cccn2)nn1.F[P-](F)(F)(F)(F)F 240 160 1.46
Exp_88 CC(c1ccccc1)(c2ccccc2)C(=O)O.c1cc(cnc1)N>CN(C)C(=[N+](C)C)On1c2c(cccn2)nn1.F[P-](F)(F)(F)(F)F>CC(c1ccccc1)(c2ccccc2)C(=O)Nc3cccnc3 CN(C)C(=[N+](C)C)On1c2c(cccn2)nn1.F[P-](F)(F)(F)(F)F 480 160 3.18
Exp_89 CC(c1ccccc1)(c2ccccc2)C(=O)O.c1cc(cnc1)N>CN(C)C(=[N+](C)C)On1c2c(cccn2)nn1.F[P-](F)(F)(F)(F)F>CC(c1ccccc1)(c2ccccc2)C(=O)Nc3cccnc3 CN(C)C(=[N+](C)C)On1c2c(cccn2)nn1.F[P-](F)(F)(F)(F)F 120 200 1.93
Exp_90 CC(c1ccccc1)(c2ccccc2)C(=O)O.c1cc(cnc1)N>CN(C)C(=[N+](C)C)On1c2c(cccn2)nn1.F[P-](F)(F)(F)(F)F>CC(c1ccccc1)(c2ccccc2)C(=O)Nc3cccnc3 CN(C)C(=[N+](C)C)On1c2c(cccn2)nn1.F[P-](F)(F)(F)(F)F 600 200 6.45
Exp_91 c1ccc(cc1)C(=O)O.Cc1c(cccn1)N>CN(C)C(=[N+](C)C)On1c2c(cccn2)nn1.F[P-](F)(F)(F)(F)F>Cc1c(cccn1)NC(=O)c2ccccc2 CN(C)C(=[N+](C)C)On1c2c(cccn2)nn1.F[P-](F)(F)(F)(F)F 120 50 0.09
Exp_92 c1ccc(cc1)C(=O)O.Cc1c(cccn1)N>CN(C)C(=[N+](C)C)On1c2c(cccn2)nn1.F[P-](F)(F)(F)(F)F>Cc1c(cccn1)NC(=O)c2ccccc2 CN(C)C(=[N+](C)C)On1c2c(cccn2)nn1.F[P-](F)(F)(F)(F)F 600 50 0.21
Exp_93 c1ccc(cc1)C(=O)O.Cc1c(cccn1)N>CN(C)C(=[N+](C)C)On1c2c(cccn2)nn1.F[P-](F)(F)(F)(F)F>Cc1c(cccn1)NC(=O)c2ccccc2 CN(C)C(=[N+](C)C)On1c2c(cccn2)nn1.F[P-](F)(F)(F)(F)F 240 80 0.26
Exp_94 c1ccc(cc1)C(=O)O.Cc1c(cccn1)N>CN(C)C(=[N+](C)C)On1c2c(cccn2)nn1.F[P-](F)(F)(F)(F)F>Cc1c(cccn1)NC(=O)c2ccccc2 CN(C)C(=[N+](C)C)On1c2c(cccn2)nn1.F[P-](F)(F)(F)(F)F 480 80 0.61
Exp_95 c1ccc(cc1)C(=O)O.Cc1c(cccn1)N>CN(C)C(=[N+](C)C)On1c2c(cccn2)nn1.F[P-](F)(F)(F)(F)F>Cc1c(cccn1)NC(=O)c2ccccc2 CN(C)C(=[N+](C)C)On1c2c(cccn2)nn1.F[P-](F)(F)(F)(F)F 360 120 2.07
Exp_96 c1ccc(cc1)C(=O)O.Cc1c(cccn1)N>CN(C)C(=[N+](C)C)On1c2c(cccn2)nn1.F[P-](F)(F)(F)(F)F>Cc1c(cccn1)NC(=O)c2ccccc2 CN(C)C(=[N+](C)C)On1c2c(cccn2)nn1.F[P-](F)(F)(F)(F)F 240 160 4.25
Exp_97 c1ccc(cc1)C(=O)O.Cc1c(cccn1)N>CN(C)C(=[N+](C)C)On1c2c(cccn2)nn1.F[P-](F)(F)(F)(F)F>Cc1c(cccn1)NC(=O)c2ccccc2 CN(C)C(=[N+](C)C)On1c2c(cccn2)nn1.F[P-](F)(F)(F)(F)F 480 160 8.70
Exp_98 c1ccc(cc1)C(=O)O.Cc1c(cccn1)N>CN(C)C(=[N+](C)C)On1c2c(cccn2)nn1.F[P-](F)(F)(F)(F)F>Cc1c(cccn1)NC(=O)c2ccccc2 CN(C)C(=[N+](C)C)On1c2c(cccn2)nn1.F[P-](F)(F)(F)(F)F 120 200 5.48
Exp_99 c1ccc(cc1)C(=O)O.Cc1c(cccn1)N>CN(C)C(=[N+](C)C)On1c2c(cccn2)nn1.F[P-](F)(F)(F)(F)F>Cc1c(cccn1)NC(=O)c2ccccc2 CN(C)C(=[N+](C)C)On1c2c(cccn2)nn1.F[P-](F)(F)(F)(F)F 600 200 10.57
Exp_100 CC(C)(c1ccccc1)C(=O)O.Cc1c(cccn1)N>CN(C)C(=[N+](C)C)On1c2c(cccn2)nn1.F[P-](F)(F)(F)(F)F>Cc1c(cccn1)NC(=O)C(C)(C)c2ccccc2 CN(C)C(=[N+](C)C)On1c2c(cccn2)nn1.F[P-](F)(F)(F)(F)F 120 50 0.00
Exp_101 CC(C)(c1ccccc1)C(=O)O.Cc1c(cccn1)N>CN(C)C(=[N+](C)C)On1c2c(cccn2)nn1.F[P-](F)(F)(F)(F)F>Cc1c(cccn1)NC(=O)C(C)(C)c2ccccc2 CN(C)C(=[N+](C)C)On1c2c(cccn2)nn1.F[P-](F)(F)(F)(F)F 600 50 0.00
Exp_102 CC(C)(c1ccccc1)C(=O)O.Cc1c(cccn1)N>CN(C)C(=[N+](C)C)On1c2c(cccn2)nn1.F[P-](F)(F)(F)(F)F>Cc1c(cccn1)NC(=O)C(C)(C)c2ccccc2 CN(C)C(=[N+](C)C)On1c2c(cccn2)nn1.F[P-](F)(F)(F)(F)F 240 80 0.00
Exp_103 CC(C)(c1ccccc1)C(=O)O.Cc1c(cccn1)N>CN(C)C(=[N+](C)C)On1c2c(cccn2)nn1.F[P-](F)(F)(F)(F)F>Cc1c(cccn1)NC(=O)C(C)(C)c2ccccc2 CN(C)C(=[N+](C)C)On1c2c(cccn2)nn1.F[P-](F)(F)(F)(F)F 480 80 0.00
Exp_104 CC(C)(c1ccccc1)C(=O)O.Cc1c(cccn1)N>CN(C)C(=[N+](C)C)On1c2c(cccn2)nn1.F[P-](F)(F)(F)(F)F>Cc1c(cccn1)NC(=O)C(C)(C)c2ccccc2 CN(C)C(=[N+](C)C)On1c2c(cccn2)nn1.F[P-](F)(F)(F)(F)F 360 120 0.08
Exp_105 CC(C)(c1ccccc1)C(=O)O.Cc1c(cccn1)N>CN(C)C(=[N+](C)C)On1c2c(cccn2)nn1.F[P-](F)(F)(F)(F)F>Cc1c(cccn1)NC(=O)C(C)(C)c2ccccc2 CN(C)C(=[N+](C)C)On1c2c(cccn2)nn1.F[P-](F)(F)(F)(F)F 240 160 0.24
Exp_106 CC(C)(c1ccccc1)C(=O)O.Cc1c(cccn1)N>CN(C)C(=[N+](C)C)On1c2c(cccn2)nn1.F[P-](F)(F)(F)(F)F>Cc1c(cccn1)NC(=O)C(C)(C)c2ccccc2 CN(C)C(=[N+](C)C)On1c2c(cccn2)nn1.F[P-](F)(F)(F)(F)F 480 160 0.58
Exp_107 CC(C)(c1ccccc1)C(=O)O.Cc1c(cccn1)N>CN(C)C(=[N+](C)C)On1c2c(cccn2)nn1.F[P-](F)(F)(F)(F)F>Cc1c(cccn1)NC(=O)C(C)(C)c2ccccc2 CN(C)C(=[N+](C)C)On1c2c(cccn2)nn1.F[P-](F)(F)(F)(F)F 120 200 0.43
Exp_108 CC(C)(c1ccccc1)C(=O)O.Cc1c(cccn1)N>CN(C)C(=[N+](C)C)On1c2c(cccn2)nn1.F[P-](F)(F)(F)(F)F>Cc1c(cccn1)NC(=O)C(C)(C)c2ccccc2 CN(C)C(=[N+](C)C)On1c2c(cccn2)nn1.F[P-](F)(F)(F)(F)F 600 200 2.51
Exp_109 c1ccc(cc1)C(c2ccccc2)C(=O)O.Cc1c(cccn1)N>CN(C)C(=[N+](C)C)On1c2c(cccn2)nn1.F[P-](F)(F)(F)(F)F>Cc1c(cccn1)NC(=O)C(c2ccccc2)c3ccccc3 CN(C)C(=[N+](C)C)On1c2c(cccn2)nn1.F[P-](F)(F)(F)(F)F 120 50 11.20
Exp_110 c1ccc(cc1)C(c2ccccc2)C(=O)O.Cc1c(cccn1)N>CN(C)C(=[N+](C)C)On1c2c(cccn2)nn1.F[P-](F)(F)(F)(F)F>Cc1c(cccn1)NC(=O)C(c2ccccc2)c3ccccc3 CN(C)C(=[N+](C)C)On1c2c(cccn2)nn1.F[P-](F)(F)(F)(F)F 600 50 21.55
Exp_111 c1ccc(cc1)C(c2ccccc2)C(=O)O.Cc1c(cccn1)N>CN(C)C(=[N+](C)C)On1c2c(cccn2)nn1.F[P-](F)(F)(F)(F)F>Cc1c(cccn1)NC(=O)C(c2ccccc2)c3ccccc3 CN(C)C(=[N+](C)C)On1c2c(cccn2)nn1.F[P-](F)(F)(F)(F)F 240 80 17.87
Exp_112 c1ccc(cc1)C(c2ccccc2)C(=O)O.Cc1c(cccn1)N>CN(C)C(=[N+](C)C)On1c2c(cccn2)nn1.F[P-](F)(F)(F)(F)F>Cc1c(cccn1)NC(=O)C(c2ccccc2)c3ccccc3 CN(C)C(=[N+](C)C)On1c2c(cccn2)nn1.F[P-](F)(F)(F)(F)F 480 80 23.42
Exp_113 c1ccc(cc1)C(c2ccccc2)C(=O)O.Cc1c(cccn1)N>CN(C)C(=[N+](C)C)On1c2c(cccn2)nn1.F[P-](F)(F)(F)(F)F>Cc1c(cccn1)NC(=O)C(c2ccccc2)c3ccccc3 CN(C)C(=[N+](C)C)On1c2c(cccn2)nn1.F[P-](F)(F)(F)(F)F 360 120 26.07
Exp_114 c1ccc(cc1)C(c2ccccc2)C(=O)O.Cc1c(cccn1)N>CN(C)C(=[N+](C)C)On1c2c(cccn2)nn1.F[P-](F)(F)(F)(F)F>Cc1c(cccn1)NC(=O)C(c2ccccc2)c3ccccc3 CN(C)C(=[N+](C)C)On1c2c(cccn2)nn1.F[P-](F)(F)(F)(F)F 240 160 35.03
Exp_115 c1ccc(cc1)C(c2ccccc2)C(=O)O.Cc1c(cccn1)N>CN(C)C(=[N+](C)C)On1c2c(cccn2)nn1.F[P-](F)(F)(F)(F)F>Cc1c(cccn1)NC(=O)C(c2ccccc2)c3ccccc3 CN(C)C(=[N+](C)C)On1c2c(cccn2)nn1.F[P-](F)(F)(F)(F)F 480 160 37.74
Exp_116 c1ccc(cc1)C(c2ccccc2)C(=O)O.Cc1c(cccn1)N>CN(C)C(=[N+](C)C)On1c2c(cccn2)nn1.F[P-](F)(F)(F)(F)F>Cc1c(cccn1)NC(=O)C(c2ccccc2)c3ccccc3 CN(C)C(=[N+](C)C)On1c2c(cccn2)nn1.F[P-](F)(F)(F)(F)F 120 200 40.02
Exp_117 c1ccc(cc1)C(c2ccccc2)C(=O)O.Cc1c(cccn1)N>CN(C)C(=[N+](C)C)On1c2c(cccn2)nn1.F[P-](F)(F)(F)(F)F>Cc1c(cccn1)NC(=O)C(c2ccccc2)c3ccccc3 CN(C)C(=[N+](C)C)On1c2c(cccn2)nn1.F[P-](F)(F)(F)(F)F 600 200 41.70
Exp_118 c1ccnc(c1)C(=O)O.Cc1c(cccn1)N>CN(C)C(=[N+](C)C)On1c2c(cccn2)nn1.F[P-](F)(F)(F)(F)F>Cc1c(cccn1)NC(=O)c2ccccn2 CN(C)C(=[N+](C)C)On1c2c(cccn2)nn1.F[P-](F)(F)(F)(F)F 120 50 41.03
Exp_119 c1ccnc(c1)C(=O)O.Cc1c(cccn1)N>CN(C)C(=[N+](C)C)On1c2c(cccn2)nn1.F[P-](F)(F)(F)(F)F>Cc1c(cccn1)NC(=O)c2ccccn2 CN(C)C(=[N+](C)C)On1c2c(cccn2)nn1.F[P-](F)(F)(F)(F)F 600 50 53.46
Exp_120 c1ccnc(c1)C(=O)O.Cc1c(cccn1)N>CN(C)C(=[N+](C)C)On1c2c(cccn2)nn1.F[P-](F)(F)(F)(F)F>Cc1c(cccn1)NC(=O)c2ccccn2 CN(C)C(=[N+](C)C)On1c2c(cccn2)nn1.F[P-](F)(F)(F)(F)F 240 80 54.78
Exp_121 c1ccnc(c1)C(=O)O.Cc1c(cccn1)N>CN(C)C(=[N+](C)C)On1c2c(cccn2)nn1.F[P-](F)(F)(F)(F)F>Cc1c(cccn1)NC(=O)c2ccccn2 CN(C)C(=[N+](C)C)On1c2c(cccn2)nn1.F[P-](F)(F)(F)(F)F 480 80 56.67
Exp_122 c1ccnc(c1)C(=O)O.Cc1c(cccn1)N>CN(C)C(=[N+](C)C)On1c2c(cccn2)nn1.F[P-](F)(F)(F)(F)F>Cc1c(cccn1)NC(=O)c2ccccn2 CN(C)C(=[N+](C)C)On1c2c(cccn2)nn1.F[P-](F)(F)(F)(F)F 360 120 56.64
Exp_123 c1ccnc(c1)C(=O)O.Cc1c(cccn1)N>CN(C)C(=[N+](C)C)On1c2c(cccn2)nn1.F[P-](F)(F)(F)(F)F>Cc1c(cccn1)NC(=O)c2ccccn2 CN(C)C(=[N+](C)C)On1c2c(cccn2)nn1.F[P-](F)(F)(F)(F)F 240 160 56.82
Exp_124 c1ccnc(c1)C(=O)O.Cc1c(cccn1)N>CN(C)C(=[N+](C)C)On1c2c(cccn2)nn1.F[P-](F)(F)(F)(F)F>Cc1c(cccn1)NC(=O)c2ccccn2 CN(C)C(=[N+](C)C)On1c2c(cccn2)nn1.F[P-](F)(F)(F)(F)F 480 160 54.40
Exp_125 c1ccnc(c1)C(=O)O.Cc1c(cccn1)N>CN(C)C(=[N+](C)C)On1c2c(cccn2)nn1.F[P-](F)(F)(F)(F)F>Cc1c(cccn1)NC(=O)c2ccccn2 CN(C)C(=[N+](C)C)On1c2c(cccn2)nn1.F[P-](F)(F)(F)(F)F 120 200 52.40
Exp_126 c1ccnc(c1)C(=O)O.Cc1c(cccn1)N>CN(C)C(=[N+](C)C)On1c2c(cccn2)nn1.F[P-](F)(F)(F)(F)F>Cc1c(cccn1)NC(=O)c2ccccn2 CN(C)C(=[N+](C)C)On1c2c(cccn2)nn1.F[P-](F)(F)(F)(F)F 600 200 49.02
Exp_127 CC(c1ccccc1)(c2ccccc2)C(=O)O.Cc1c(cccn1)N>CN(C)C(=[N+](C)C)On1c2c(cccn2)nn1.F[P-](F)(F)(F)(F)F>Cc1c(cccn1)NC(=O)C(C)(c2ccccc2)c3ccccc3 CN(C)C(=[N+](C)C)On1c2c(cccn2)nn1.F[P-](F)(F)(F)(F)F 120 50 0.00
Exp_128 CC(c1ccccc1)(c2ccccc2)C(=O)O.Cc1c(cccn1)N>CN(C)C(=[N+](C)C)On1c2c(cccn2)nn1.F[P-](F)(F)(F)(F)F>Cc1c(cccn1)NC(=O)C(C)(c2ccccc2)c3ccccc3 CN(C)C(=[N+](C)C)On1c2c(cccn2)nn1.F[P-](F)(F)(F)(F)F 600 50 0.00
Exp_129 CC(c1ccccc1)(c2ccccc2)C(=O)O.Cc1c(cccn1)N>CN(C)C(=[N+](C)C)On1c2c(cccn2)nn1.F[P-](F)(F)(F)(F)F>Cc1c(cccn1)NC(=O)C(C)(c2ccccc2)c3ccccc3 CN(C)C(=[N+](C)C)On1c2c(cccn2)nn1.F[P-](F)(F)(F)(F)F 240 80 0.00
Exp_130 CC(c1ccccc1)(c2ccccc2)C(=O)O.Cc1c(cccn1)N>CN(C)C(=[N+](C)C)On1c2c(cccn2)nn1.F[P-](F)(F)(F)(F)F>Cc1c(cccn1)NC(=O)C(C)(c2ccccc2)c3ccccc3 CN(C)C(=[N+](C)C)On1c2c(cccn2)nn1.F[P-](F)(F)(F)(F)F 480 80 0.00
Exp_131 CC(c1ccccc1)(c2ccccc2)C(=O)O.Cc1c(cccn1)N>CN(C)C(=[N+](C)C)On1c2c(cccn2)nn1.F[P-](F)(F)(F)(F)F>Cc1c(cccn1)NC(=O)C(C)(c2ccccc2)c3ccccc3 CN(C)C(=[N+](C)C)On1c2c(cccn2)nn1.F[P-](F)(F)(F)(F)F 360 120 0.00
Exp_132 CC(c1ccccc1)(c2ccccc2)C(=O)O.Cc1c(cccn1)N>CN(C)C(=[N+](C)C)On1c2c(cccn2)nn1.F[P-](F)(F)(F)(F)F>Cc1c(cccn1)NC(=O)C(C)(c2ccccc2)c3ccccc3 CN(C)C(=[N+](C)C)On1c2c(cccn2)nn1.F[P-](F)(F)(F)(F)F 240 160 0.10
Exp_133 CC(c1ccccc1)(c2ccccc2)C(=O)O.Cc1c(cccn1)N>CN(C)C(=[N+](C)C)On1c2c(cccn2)nn1.F[P-](F)(F)(F)(F)F>Cc1c(cccn1)NC(=O)C(C)(c2ccccc2)c3ccccc3 CN(C)C(=[N+](C)C)On1c2c(cccn2)nn1.F[P-](F)(F)(F)(F)F 480 160 0.38
Exp_134 CC(c1ccccc1)(c2ccccc2)C(=O)O.Cc1c(cccn1)N>CN(C)C(=[N+](C)C)On1c2c(cccn2)nn1.F[P-](F)(F)(F)(F)F>Cc1c(cccn1)NC(=O)C(C)(c2ccccc2)c3ccccc3 CN(C)C(=[N+](C)C)On1c2c(cccn2)nn1.F[P-](F)(F)(F)(F)F 120 200 0.20
Exp_135 CC(c1ccccc1)(c2ccccc2)C(=O)O.Cc1c(cccn1)N>CN(C)C(=[N+](C)C)On1c2c(cccn2)nn1.F[P-](F)(F)(F)(F)F>Cc1c(cccn1)NC(=O)C(C)(c2ccccc2)c3ccccc3 CN(C)C(=[N+](C)C)On1c2c(cccn2)nn1.F[P-](F)(F)(F)(F)F 600 200 1.67
Exp_136 c1ccc(cc1)C(=O)O.c1cc(ncc1[N+](=O)[O-])N>CN(C)C(=[N+](C)C)On1c2c(cccn2)nn1.F[P-](F)(F)(F)(F)F>c1ccc(cc1)C(=O)Nc2ccc(cn2)[N+](=O)[O-] CN(C)C(=[N+](C)C)On1c2c(cccn2)nn1.F[P-](F)(F)(F)(F)F 120 50 83.00
Exp_137 c1ccc(cc1)C(=O)O.c1cc(ncc1[N+](=O)[O-])N>CN(C)C(=[N+](C)C)On1c2c(cccn2)nn1.F[P-](F)(F)(F)(F)F>c1ccc(cc1)C(=O)Nc2ccc(cn2)[N+](=O)[O-] CN(C)C(=[N+](C)C)On1c2c(cccn2)nn1.F[P-](F)(F)(F)(F)F 600 50 86.07
Exp_138 c1ccc(cc1)C(=O)O.c1cc(ncc1[N+](=O)[O-])N>CN(C)C(=[N+](C)C)On1c2c(cccn2)nn1.F[P-](F)(F)(F)(F)F>c1ccc(cc1)C(=O)Nc2ccc(cn2)[N+](=O)[O-] CN(C)C(=[N+](C)C)On1c2c(cccn2)nn1.F[P-](F)(F)(F)(F)F 240 80 85.82
Exp_139 c1ccc(cc1)C(=O)O.c1cc(ncc1[N+](=O)[O-])N>CN(C)C(=[N+](C)C)On1c2c(cccn2)nn1.F[P-](F)(F)(F)(F)F>c1ccc(cc1)C(=O)Nc2ccc(cn2)[N+](=O)[O-] CN(C)C(=[N+](C)C)On1c2c(cccn2)nn1.F[P-](F)(F)(F)(F)F 480 80 85.17
Exp_140 c1ccc(cc1)C(=O)O.c1cc(ncc1[N+](=O)[O-])N>CN(C)C(=[N+](C)C)On1c2c(cccn2)nn1.F[P-](F)(F)(F)(F)F>c1ccc(cc1)C(=O)Nc2ccc(cn2)[N+](=O)[O-] CN(C)C(=[N+](C)C)On1c2c(cccn2)nn1.F[P-](F)(F)(F)(F)F 360 120 83.76
Exp_141 c1ccc(cc1)C(=O)O.c1cc(ncc1[N+](=O)[O-])N>CN(C)C(=[N+](C)C)On1c2c(cccn2)nn1.F[P-](F)(F)(F)(F)F>c1ccc(cc1)C(=O)Nc2ccc(cn2)[N+](=O)[O-] CN(C)C(=[N+](C)C)On1c2c(cccn2)nn1.F[P-](F)(F)(F)(F)F 240 160 81.73
Exp_142 c1ccc(cc1)C(=O)O.c1cc(ncc1[N+](=O)[O-])N>CN(C)C(=[N+](C)C)On1c2c(cccn2)nn1.F[P-](F)(F)(F)(F)F>c1ccc(cc1)C(=O)Nc2ccc(cn2)[N+](=O)[O-] CN(C)C(=[N+](C)C)On1c2c(cccn2)nn1.F[P-](F)(F)(F)(F)F 480 160 78.14
Exp_143 c1ccc(cc1)C(=O)O.c1cc(ncc1[N+](=O)[O-])N>CN(C)C(=[N+](C)C)On1c2c(cccn2)nn1.F[P-](F)(F)(F)(F)F>c1ccc(cc1)C(=O)Nc2ccc(cn2)[N+](=O)[O-] CN(C)C(=[N+](C)C)On1c2c(cccn2)nn1.F[P-](F)(F)(F)(F)F 120 200 77.78
Exp_145 CC(C)(c1ccccc1)C(=O)O.c1cc(ncc1[N+](=O)[O-])N>CN(C)C(=[N+](C)C)On1c2c(cccn2)nn1.F[P-](F)(F)(F)(F)F>CC(C)(c1ccccc1)C(=O)Nc2ccc(cn2)[N+](=O)[O-] CN(C)C(=[N+](C)C)On1c2c(cccn2)nn1.F[P-](F)(F)(F)(F)F 120 50 66.75
Exp_146 CC(C)(c1ccccc1)C(=O)O.c1cc(ncc1[N+](=O)[O-])N>CN(C)C(=[N+](C)C)On1c2c(cccn2)nn1.F[P-](F)(F)(F)(F)F>CC(C)(c1ccccc1)C(=O)Nc2ccc(cn2)[N+](=O)[O-] CN(C)C(=[N+](C)C)On1c2c(cccn2)nn1.F[P-](F)(F)(F)(F)F 600 50 70.55
Exp_147 CC(C)(c1ccccc1)C(=O)O.c1cc(ncc1[N+](=O)[O-])N>CN(C)C(=[N+](C)C)On1c2c(cccn2)nn1.F[P-](F)(F)(F)(F)F>CC(C)(c1ccccc1)C(=O)Nc2ccc(cn2)[N+](=O)[O-] CN(C)C(=[N+](C)C)On1c2c(cccn2)nn1.F[P-](F)(F)(F)(F)F 240 80 73.36
Exp_148 CC(C)(c1ccccc1)C(=O)O.c1cc(ncc1[N+](=O)[O-])N>CN(C)C(=[N+](C)C)On1c2c(cccn2)nn1.F[P-](F)(F)(F)(F)F>CC(C)(c1ccccc1)C(=O)Nc2ccc(cn2)[N+](=O)[O-] CN(C)C(=[N+](C)C)On1c2c(cccn2)nn1.F[P-](F)(F)(F)(F)F 480 80 73.03
Exp_149 CC(C)(c1ccccc1)C(=O)O.c1cc(ncc1[N+](=O)[O-])N>CN(C)C(=[N+](C)C)On1c2c(cccn2)nn1.F[P-](F)(F)(F)(F)F>CC(C)(c1ccccc1)C(=O)Nc2ccc(cn2)[N+](=O)[O-] CN(C)C(=[N+](C)C)On1c2c(cccn2)nn1.F[P-](F)(F)(F)(F)F 360 120 73.30
Exp_150 CC(C)(c1ccccc1)C(=O)O.c1cc(ncc1[N+](=O)[O-])N>CN(C)C(=[N+](C)C)On1c2c(cccn2)nn1.F[P-](F)(F)(F)(F)F>CC(C)(c1ccccc1)C(=O)Nc2ccc(cn2)[N+](=O)[O-] CN(C)C(=[N+](C)C)On1c2c(cccn2)nn1.F[P-](F)(F)(F)(F)F 240 160 72.48
Exp_151 CC(C)(c1ccccc1)C(=O)O.c1cc(ncc1[N+](=O)[O-])N>CN(C)C(=[N+](C)C)On1c2c(cccn2)nn1.F[P-](F)(F)(F)(F)F>CC(C)(c1ccccc1)C(=O)Nc2ccc(cn2)[N+](=O)[O-] CN(C)C(=[N+](C)C)On1c2c(cccn2)nn1.F[P-](F)(F)(F)(F)F 480 160 72.82
Exp_152 CC(C)(c1ccccc1)C(=O)O.c1cc(ncc1[N+](=O)[O-])N>CN(C)C(=[N+](C)C)On1c2c(cccn2)nn1.F[P-](F)(F)(F)(F)F>CC(C)(c1ccccc1)C(=O)Nc2ccc(cn2)[N+](=O)[O-] CN(C)C(=[N+](C)C)On1c2c(cccn2)nn1.F[P-](F)(F)(F)(F)F 120 200 72.26
Exp_153 CC(C)(c1ccccc1)C(=O)O.c1cc(ncc1[N+](=O)[O-])N>CN(C)C(=[N+](C)C)On1c2c(cccn2)nn1.F[P-](F)(F)(F)(F)F>CC(C)(c1ccccc1)C(=O)Nc2ccc(cn2)[N+](=O)[O-] CN(C)C(=[N+](C)C)On1c2c(cccn2)nn1.F[P-](F)(F)(F)(F)F 600 200 40.07
Exp_163 c1ccnc(c1)C(=O)O.c1cc(ncc1[N+](=O)[O-])N>CN(C)C(=[N+](C)C)On1c2c(cccn2)nn1.F[P-](F)(F)(F)(F)F>c1ccnc(c1)C(=O)Nc2ccc(cn2)[N+](=O)[O-] CN(C)C(=[N+](C)C)On1c2c(cccn2)nn1.F[P-](F)(F)(F)(F)F 120 50 0.00
Exp_164 c1ccnc(c1)C(=O)O.c1cc(ncc1[N+](=O)[O-])N>CN(C)C(=[N+](C)C)On1c2c(cccn2)nn1.F[P-](F)(F)(F)(F)F>c1ccnc(c1)C(=O)Nc2ccc(cn2)[N+](=O)[O-] CN(C)C(=[N+](C)C)On1c2c(cccn2)nn1.F[P-](F)(F)(F)(F)F 600 50 0.42
Exp_165 c1ccnc(c1)C(=O)O.c1cc(ncc1[N+](=O)[O-])N>CN(C)C(=[N+](C)C)On1c2c(cccn2)nn1.F[P-](F)(F)(F)(F)F>c1ccnc(c1)C(=O)Nc2ccc(cn2)[N+](=O)[O-] CN(C)C(=[N+](C)C)On1c2c(cccn2)nn1.F[P-](F)(F)(F)(F)F 240 80 0.80
Exp_166 c1ccnc(c1)C(=O)O.c1cc(ncc1[N+](=O)[O-])N>CN(C)C(=[N+](C)C)On1c2c(cccn2)nn1.F[P-](F)(F)(F)(F)F>c1ccnc(c1)C(=O)Nc2ccc(cn2)[N+](=O)[O-] CN(C)C(=[N+](C)C)On1c2c(cccn2)nn1.F[P-](F)(F)(F)(F)F 480 80 1.06
Exp_167 c1ccnc(c1)C(=O)O.c1cc(ncc1[N+](=O)[O-])N>CN(C)C(=[N+](C)C)On1c2c(cccn2)nn1.F[P-](F)(F)(F)(F)F>c1ccnc(c1)C(=O)Nc2ccc(cn2)[N+](=O)[O-] CN(C)C(=[N+](C)C)On1c2c(cccn2)nn1.F[P-](F)(F)(F)(F)F 360 120 5.66
Exp_168 c1ccnc(c1)C(=O)O.c1cc(ncc1[N+](=O)[O-])N>CN(C)C(=[N+](C)C)On1c2c(cccn2)nn1.F[P-](F)(F)(F)(F)F>c1ccnc(c1)C(=O)Nc2ccc(cn2)[N+](=O)[O-] CN(C)C(=[N+](C)C)On1c2c(cccn2)nn1.F[P-](F)(F)(F)(F)F 240 160 12.81
Exp_169 c1ccnc(c1)C(=O)O.c1cc(ncc1[N+](=O)[O-])N>CN(C)C(=[N+](C)C)On1c2c(cccn2)nn1.F[P-](F)(F)(F)(F)F>c1ccnc(c1)C(=O)Nc2ccc(cn2)[N+](=O)[O-] CN(C)C(=[N+](C)C)On1c2c(cccn2)nn1.F[P-](F)(F)(F)(F)F 480 160 17.24
Exp_170 c1ccnc(c1)C(=O)O.c1cc(ncc1[N+](=O)[O-])N>CN(C)C(=[N+](C)C)On1c2c(cccn2)nn1.F[P-](F)(F)(F)(F)F>c1ccnc(c1)C(=O)Nc2ccc(cn2)[N+](=O)[O-] CN(C)C(=[N+](C)C)On1c2c(cccn2)nn1.F[P-](F)(F)(F)(F)F 120 200 15.77
Exp_171 c1ccnc(c1)C(=O)O.c1cc(ncc1[N+](=O)[O-])N>CN(C)C(=[N+](C)C)On1c2c(cccn2)nn1.F[P-](F)(F)(F)(F)F>c1ccnc(c1)C(=O)Nc2ccc(cn2)[N+](=O)[O-] CN(C)C(=[N+](C)C)On1c2c(cccn2)nn1.F[P-](F)(F)(F)(F)F 600 200 13.13
Exp_172 CC(c1ccccc1)(c2ccccc2)C(=O)O.c1cc(ncc1[N+](=O)[O-])N>CN(C)C(=[N+](C)C)On1c2c(cccn2)nn1.F[P-](F)(F)(F)(F)F>CC(c1ccccc1)(c2ccccc2)C(=O)Nc3ccc(cn3)[N+](=O)[O-] CN(C)C(=[N+](C)C)On1c2c(cccn2)nn1.F[P-](F)(F)(F)(F)F 120 50 66.54
Exp_173 CC(c1ccccc1)(c2ccccc2)C(=O)O.c1cc(ncc1[N+](=O)[O-])N>CN(C)C(=[N+](C)C)On1c2c(cccn2)nn1.F[P-](F)(F)(F)(F)F>CC(c1ccccc1)(c2ccccc2)C(=O)Nc3ccc(cn3)[N+](=O)[O-] CN(C)C(=[N+](C)C)On1c2c(cccn2)nn1.F[P-](F)(F)(F)(F)F 600 50 69.85
Exp_174 CC(c1ccccc1)(c2ccccc2)C(=O)O.c1cc(ncc1[N+](=O)[O-])N>CN(C)C(=[N+](C)C)On1c2c(cccn2)nn1.F[P-](F)(F)(F)(F)F>CC(c1ccccc1)(c2ccccc2)C(=O)Nc3ccc(cn3)[N+](=O)[O-] CN(C)C(=[N+](C)C)On1c2c(cccn2)nn1.F[P-](F)(F)(F)(F)F 240 80 69.14
Exp_175 CC(c1ccccc1)(c2ccccc2)C(=O)O.c1cc(ncc1[N+](=O)[O-])N>CN(C)C(=[N+](C)C)On1c2c(cccn2)nn1.F[P-](F)(F)(F)(F)F>CC(c1ccccc1)(c2ccccc2)C(=O)Nc3ccc(cn3)[N+](=O)[O-] CN(C)C(=[N+](C)C)On1c2c(cccn2)nn1.F[P-](F)(F)(F)(F)F 480 80 72.07
Exp_176 CC(c1ccccc1)(c2ccccc2)C(=O)O.c1cc(ncc1[N+](=O)[O-])N>CN(C)C(=[N+](C)C)On1c2c(cccn2)nn1.F[P-](F)(F)(F)(F)F>CC(c1ccccc1)(c2ccccc2)C(=O)Nc3ccc(cn3)[N+](=O)[O-] CN(C)C(=[N+](C)C)On1c2c(cccn2)nn1.F[P-](F)(F)(F)(F)F 360 120 73.70
Exp_177 CC(c1ccccc1)(c2ccccc2)C(=O)O.c1cc(ncc1[N+](=O)[O-])N>CN(C)C(=[N+](C)C)On1c2c(cccn2)nn1.F[P-](F)(F)(F)(F)F>CC(c1ccccc1)(c2ccccc2)C(=O)Nc3ccc(cn3)[N+](=O)[O-] CN(C)C(=[N+](C)C)On1c2c(cccn2)nn1.F[P-](F)(F)(F)(F)F 240 160 73.12
Exp_178 CC(c1ccccc1)(c2ccccc2)C(=O)O.c1cc(ncc1[N+](=O)[O-])N>CN(C)C(=[N+](C)C)On1c2c(cccn2)nn1.F[P-](F)(F)(F)(F)F>CC(c1ccccc1)(c2ccccc2)C(=O)Nc3ccc(cn3)[N+](=O)[O-] CN(C)C(=[N+](C)C)On1c2c(cccn2)nn1.F[P-](F)(F)(F)(F)F 480 160 70.68
Exp_179 CC(c1ccccc1)(c2ccccc2)C(=O)O.c1cc(ncc1[N+](=O)[O-])N>CN(C)C(=[N+](C)C)On1c2c(cccn2)nn1.F[P-](F)(F)(F)(F)F>CC(c1ccccc1)(c2ccccc2)C(=O)Nc3ccc(cn3)[N+](=O)[O-] CN(C)C(=[N+](C)C)On1c2c(cccn2)nn1.F[P-](F)(F)(F)(F)F 120 200 70.69
Exp_181 c1ccc(cc1)C(=O)O.Cc1cc(nc(n1)N)C>CN(C)C(=[N+](C)C)On1c2c(cccn2)nn1.F[P-](F)(F)(F)(F)F>Cc1cc(nc(n1)NC(=O)c2ccccc2)C CN(C)C(=[N+](C)C)On1c2c(cccn2)nn1.F[P-](F)(F)(F)(F)F 120 50 0.00
Exp_182 c1ccc(cc1)C(=O)O.Cc1cc(nc(n1)N)C>CN(C)C(=[N+](C)C)On1c2c(cccn2)nn1.F[P-](F)(F)(F)(F)F>Cc1cc(nc(n1)NC(=O)c2ccccc2)C CN(C)C(=[N+](C)C)On1c2c(cccn2)nn1.F[P-](F)(F)(F)(F)F 600 50 0.00
Exp_183 c1ccc(cc1)C(=O)O.Cc1cc(nc(n1)N)C>CN(C)C(=[N+](C)C)On1c2c(cccn2)nn1.F[P-](F)(F)(F)(F)F>Cc1cc(nc(n1)NC(=O)c2ccccc2)C CN(C)C(=[N+](C)C)On1c2c(cccn2)nn1.F[P-](F)(F)(F)(F)F 240 80 0.04
Exp_184 c1ccc(cc1)C(=O)O.Cc1cc(nc(n1)N)C>CN(C)C(=[N+](C)C)On1c2c(cccn2)nn1.F[P-](F)(F)(F)(F)F>Cc1cc(nc(n1)NC(=O)c2ccccc2)C CN(C)C(=[N+](C)C)On1c2c(cccn2)nn1.F[P-](F)(F)(F)(F)F 480 80 0.18
Exp_185 c1ccc(cc1)C(=O)O.Cc1cc(nc(n1)N)C>CN(C)C(=[N+](C)C)On1c2c(cccn2)nn1.F[P-](F)(F)(F)(F)F>Cc1cc(nc(n1)NC(=O)c2ccccc2)C CN(C)C(=[N+](C)C)On1c2c(cccn2)nn1.F[P-](F)(F)(F)(F)F 360 120 2.05
Exp_186 c1ccc(cc1)C(=O)O.Cc1cc(nc(n1)N)C>CN(C)C(=[N+](C)C)On1c2c(cccn2)nn1.F[P-](F)(F)(F)(F)F>Cc1cc(nc(n1)NC(=O)c2ccccc2)C CN(C)C(=[N+](C)C)On1c2c(cccn2)nn1.F[P-](F)(F)(F)(F)F 240 160 7.37
Exp_187 c1ccc(cc1)C(=O)O.Cc1cc(nc(n1)N)C>CN(C)C(=[N+](C)C)On1c2c(cccn2)nn1.F[P-](F)(F)(F)(F)F>Cc1cc(nc(n1)NC(=O)c2ccccc2)C CN(C)C(=[N+](C)C)On1c2c(cccn2)nn1.F[P-](F)(F)(F)(F)F 480 160 15.76
Exp_188 c1ccc(cc1)C(=O)O.Cc1cc(nc(n1)N)C>CN(C)C(=[N+](C)C)On1c2c(cccn2)nn1.F[P-](F)(F)(F)(F)F>Cc1cc(nc(n1)NC(=O)c2ccccc2)C CN(C)C(=[N+](C)C)On1c2c(cccn2)nn1.F[P-](F)(F)(F)(F)F 120 200 15.61
Exp_189 c1ccc(cc1)C(=O)O.Cc1cc(nc(n1)N)C>CN(C)C(=[N+](C)C)On1c2c(cccn2)nn1.F[P-](F)(F)(F)(F)F>Cc1cc(nc(n1)NC(=O)c2ccccc2)C CN(C)C(=[N+](C)C)On1c2c(cccn2)nn1.F[P-](F)(F)(F)(F)F 600 200 36.64
Exp_190 CC(C)(c1ccccc1)C(=O)O.Cc1cc(nc(n1)N)C>CN(C)C(=[N+](C)C)On1c2c(cccn2)nn1.F[P-](F)(F)(F)(F)F>Cc1cc(nc(n1)NC(=O)C(C)(C)c2ccccc2)C CN(C)C(=[N+](C)C)On1c2c(cccn2)nn1.F[P-](F)(F)(F)(F)F 120 50 0.00
Exp_191 CC(C)(c1ccccc1)C(=O)O.Cc1cc(nc(n1)N)C>CN(C)C(=[N+](C)C)On1c2c(cccn2)nn1.F[P-](F)(F)(F)(F)F>Cc1cc(nc(n1)NC(=O)C(C)(C)c2ccccc2)C CN(C)C(=[N+](C)C)On1c2c(cccn2)nn1.F[P-](F)(F)(F)(F)F 600 50 0.00
Exp_192 CC(C)(c1ccccc1)C(=O)O.Cc1cc(nc(n1)N)C>CN(C)C(=[N+](C)C)On1c2c(cccn2)nn1.F[P-](F)(F)(F)(F)F>Cc1cc(nc(n1)NC(=O)C(C)(C)c2ccccc2)C CN(C)C(=[N+](C)C)On1c2c(cccn2)nn1.F[P-](F)(F)(F)(F)F 240 80 0.00
Exp_193 CC(C)(c1ccccc1)C(=O)O.Cc1cc(nc(n1)N)C>CN(C)C(=[N+](C)C)On1c2c(cccn2)nn1.F[P-](F)(F)(F)(F)F>Cc1cc(nc(n1)NC(=O)C(C)(C)c2ccccc2)C CN(C)C(=[N+](C)C)On1c2c(cccn2)nn1.F[P-](F)(F)(F)(F)F 480 80 0.00
Exp_194 CC(C)(c1ccccc1)C(=O)O.Cc1cc(nc(n1)N)C>CN(C)C(=[N+](C)C)On1c2c(cccn2)nn1.F[P-](F)(F)(F)(F)F>Cc1cc(nc(n1)NC(=O)C(C)(C)c2ccccc2)C CN(C)C(=[N+](C)C)On1c2c(cccn2)nn1.F[P-](F)(F)(F)(F)F 360 120 0.83
Exp_195 CC(C)(c1ccccc1)C(=O)O.Cc1cc(nc(n1)N)C>CN(C)C(=[N+](C)C)On1c2c(cccn2)nn1.F[P-](F)(F)(F)(F)F>Cc1cc(nc(n1)NC(=O)C(C)(C)c2ccccc2)C CN(C)C(=[N+](C)C)On1c2c(cccn2)nn1.F[P-](F)(F)(F)(F)F 240 160 3.27
Exp_196 CC(C)(c1ccccc1)C(=O)O.Cc1cc(nc(n1)N)C>CN(C)C(=[N+](C)C)On1c2c(cccn2)nn1.F[P-](F)(F)(F)(F)F>Cc1cc(nc(n1)NC(=O)C(C)(C)c2ccccc2)C CN(C)C(=[N+](C)C)On1c2c(cccn2)nn1.F[P-](F)(F)(F)(F)F 480 160 7.34
Exp_197 CC(C)(c1ccccc1)C(=O)O.Cc1cc(nc(n1)N)C>CN(C)C(=[N+](C)C)On1c2c(cccn2)nn1.F[P-](F)(F)(F)(F)F>Cc1cc(nc(n1)NC(=O)C(C)(C)c2ccccc2)C CN(C)C(=[N+](C)C)On1c2c(cccn2)nn1.F[P-](F)(F)(F)(F)F 120 200 6.54
Exp_198 CC(C)(c1ccccc1)C(=O)O.Cc1cc(nc(n1)N)C>CN(C)C(=[N+](C)C)On1c2c(cccn2)nn1.F[P-](F)(F)(F)(F)F>Cc1cc(nc(n1)NC(=O)C(C)(C)c2ccccc2)C CN(C)C(=[N+](C)C)On1c2c(cccn2)nn1.F[P-](F)(F)(F)(F)F 600 200 23.55
Exp_199 c1ccc(cc1)C(c2ccccc2)C(=O)O.Cc1cc(nc(n1)N)C>CN(C)C(=[N+](C)C)On1c2c(cccn2)nn1.F[P-](F)(F)(F)(F)F>Cc1cc(nc(n1)NC(=O)C(c2ccccc2)c3ccccc3)C CN(C)C(=[N+](C)C)On1c2c(cccn2)nn1.F[P-](F)(F)(F)(F)F 120 50 0.00
Exp_200 c1ccc(cc1)C(c2ccccc2)C(=O)O.Cc1cc(nc(n1)N)C>CN(C)C(=[N+](C)C)On1c2c(cccn2)nn1.F[P-](F)(F)(F)(F)F>Cc1cc(nc(n1)NC(=O)C(c2ccccc2)c3ccccc3)C CN(C)C(=[N+](C)C)On1c2c(cccn2)nn1.F[P-](F)(F)(F)(F)F 600 50 0.00
Exp_201 c1ccc(cc1)C(c2ccccc2)C(=O)O.Cc1cc(nc(n1)N)C>CN(C)C(=[N+](C)C)On1c2c(cccn2)nn1.F[P-](F)(F)(F)(F)F>Cc1cc(nc(n1)NC(=O)C(c2ccccc2)c3ccccc3)C CN(C)C(=[N+](C)C)On1c2c(cccn2)nn1.F[P-](F)(F)(F)(F)F 240 80 0.00
Exp_202 c1ccc(cc1)C(c2ccccc2)C(=O)O.Cc1cc(nc(n1)N)C>CN(C)C(=[N+](C)C)On1c2c(cccn2)nn1.F[P-](F)(F)(F)(F)F>Cc1cc(nc(n1)NC(=O)C(c2ccccc2)c3ccccc3)C CN(C)C(=[N+](C)C)On1c2c(cccn2)nn1.F[P-](F)(F)(F)(F)F 480 80 0.00
Exp_203 c1ccc(cc1)C(c2ccccc2)C(=O)O.Cc1cc(nc(n1)N)C>CN(C)C(=[N+](C)C)On1c2c(cccn2)nn1.F[P-](F)(F)(F)(F)F>Cc1cc(nc(n1)NC(=O)C(c2ccccc2)c3ccccc3)C CN(C)C(=[N+](C)C)On1c2c(cccn2)nn1.F[P-](F)(F)(F)(F)F 360 120 2.29
Exp_204 c1ccc(cc1)C(c2ccccc2)C(=O)O.Cc1cc(nc(n1)N)C>CN(C)C(=[N+](C)C)On1c2c(cccn2)nn1.F[P-](F)(F)(F)(F)F>Cc1cc(nc(n1)NC(=O)C(c2ccccc2)c3ccccc3)C CN(C)C(=[N+](C)C)On1c2c(cccn2)nn1.F[P-](F)(F)(F)(F)F 240 160 0.50
Exp_205 c1ccc(cc1)C(c2ccccc2)C(=O)O.Cc1cc(nc(n1)N)C>CN(C)C(=[N+](C)C)On1c2c(cccn2)nn1.F[P-](F)(F)(F)(F)F>Cc1cc(nc(n1)NC(=O)C(c2ccccc2)c3ccccc3)C CN(C)C(=[N+](C)C)On1c2c(cccn2)nn1.F[P-](F)(F)(F)(F)F 480 160 0.39
Exp_206 c1ccc(cc1)C(c2ccccc2)C(=O)O.Cc1cc(nc(n1)N)C>CN(C)C(=[N+](C)C)On1c2c(cccn2)nn1.F[P-](F)(F)(F)(F)F>Cc1cc(nc(n1)NC(=O)C(c2ccccc2)c3ccccc3)C CN(C)C(=[N+](C)C)On1c2c(cccn2)nn1.F[P-](F)(F)(F)(F)F 120 200 1.77
Exp_208 c1ccnc(c1)C(=O)O.Cc1cc(nc(n1)N)C>CN(C)C(=[N+](C)C)On1c2c(cccn2)nn1.F[P-](F)(F)(F)(F)F>Cc1cc(nc(n1)NC(=O)c2ccccn2)C CN(C)C(=[N+](C)C)On1c2c(cccn2)nn1.F[P-](F)(F)(F)(F)F 120 50 0.00
Exp_209 c1ccnc(c1)C(=O)O.Cc1cc(nc(n1)N)C>CN(C)C(=[N+](C)C)On1c2c(cccn2)nn1.F[P-](F)(F)(F)(F)F>Cc1cc(nc(n1)NC(=O)c2ccccn2)C CN(C)C(=[N+](C)C)On1c2c(cccn2)nn1.F[P-](F)(F)(F)(F)F 600 50 4.68
Exp_210 c1ccnc(c1)C(=O)O.Cc1cc(nc(n1)N)C>CN(C)C(=[N+](C)C)On1c2c(cccn2)nn1.F[P-](F)(F)(F)(F)F>Cc1cc(nc(n1)NC(=O)c2ccccn2)C CN(C)C(=[N+](C)C)On1c2c(cccn2)nn1.F[P-](F)(F)(F)(F)F 240 80 7.79
Exp_211 c1ccnc(c1)C(=O)O.Cc1cc(nc(n1)N)C>CN(C)C(=[N+](C)C)On1c2c(cccn2)nn1.F[P-](F)(F)(F)(F)F>Cc1cc(nc(n1)NC(=O)c2ccccn2)C CN(C)C(=[N+](C)C)On1c2c(cccn2)nn1.F[P-](F)(F)(F)(F)F 480 80 10.68
Exp_212 c1ccnc(c1)C(=O)O.Cc1cc(nc(n1)N)C>CN(C)C(=[N+](C)C)On1c2c(cccn2)nn1.F[P-](F)(F)(F)(F)F>Cc1cc(nc(n1)NC(=O)c2ccccn2)C CN(C)C(=[N+](C)C)On1c2c(cccn2)nn1.F[P-](F)(F)(F)(F)F 360 120 34.69
Exp_213 c1ccnc(c1)C(=O)O.Cc1cc(nc(n1)N)C>CN(C)C(=[N+](C)C)On1c2c(cccn2)nn1.F[P-](F)(F)(F)(F)F>Cc1cc(nc(n1)NC(=O)c2ccccn2)C CN(C)C(=[N+](C)C)On1c2c(cccn2)nn1.F[P-](F)(F)(F)(F)F 240 160 46.93
Exp_214 c1ccnc(c1)C(=O)O.Cc1cc(nc(n1)N)C>CN(C)C(=[N+](C)C)On1c2c(cccn2)nn1.F[P-](F)(F)(F)(F)F>Cc1cc(nc(n1)NC(=O)c2ccccn2)C CN(C)C(=[N+](C)C)On1c2c(cccn2)nn1.F[P-](F)(F)(F)(F)F 480 160 48.49
Exp_215 c1ccnc(c1)C(=O)O.Cc1cc(nc(n1)N)C>CN(C)C(=[N+](C)C)On1c2c(cccn2)nn1.F[P-](F)(F)(F)(F)F>Cc1cc(nc(n1)NC(=O)c2ccccn2)C CN(C)C(=[N+](C)C)On1c2c(cccn2)nn1.F[P-](F)(F)(F)(F)F 120 200 47.39
Exp_216 c1ccnc(c1)C(=O)O.Cc1cc(nc(n1)N)C>CN(C)C(=[N+](C)C)On1c2c(cccn2)nn1.F[P-](F)(F)(F)(F)F>Cc1cc(nc(n1)NC(=O)c2ccccn2)C CN(C)C(=[N+](C)C)On1c2c(cccn2)nn1.F[P-](F)(F)(F)(F)F 600 200 45.27
Exp_217 CC(c1ccccc1)(c2ccccc2)C(=O)O.Cc1cc(nc(n1)N)C>CN(C)C(=[N+](C)C)On1c2c(cccn2)nn1.F[P-](F)(F)(F)(F)F>Cc1cc(nc(n1)NC(=O)C(C)(c2ccccc2)c3ccccc3)C CN(C)C(=[N+](C)C)On1c2c(cccn2)nn1.F[P-](F)(F)(F)(F)F 120 50 0.00
Exp_218 CC(c1ccccc1)(c2ccccc2)C(=O)O.Cc1cc(nc(n1)N)C>CN(C)C(=[N+](C)C)On1c2c(cccn2)nn1.F[P-](F)(F)(F)(F)F>Cc1cc(nc(n1)NC(=O)C(C)(c2ccccc2)c3ccccc3)C CN(C)C(=[N+](C)C)On1c2c(cccn2)nn1.F[P-](F)(F)(F)(F)F 600 50 0.00
Exp_219 CC(c1ccccc1)(c2ccccc2)C(=O)O.Cc1cc(nc(n1)N)C>CN(C)C(=[N+](C)C)On1c2c(cccn2)nn1.F[P-](F)(F)(F)(F)F>Cc1cc(nc(n1)NC(=O)C(C)(c2ccccc2)c3ccccc3)C CN(C)C(=[N+](C)C)On1c2c(cccn2)nn1.F[P-](F)(F)(F)(F)F 240 80 0.00
Exp_220 CC(c1ccccc1)(c2ccccc2)C(=O)O.Cc1cc(nc(n1)N)C>CN(C)C(=[N+](C)C)On1c2c(cccn2)nn1.F[P-](F)(F)(F)(F)F>Cc1cc(nc(n1)NC(=O)C(C)(c2ccccc2)c3ccccc3)C CN(C)C(=[N+](C)C)On1c2c(cccn2)nn1.F[P-](F)(F)(F)(F)F 480 80 0.00
Exp_221 CC(c1ccccc1)(c2ccccc2)C(=O)O.Cc1cc(nc(n1)N)C>CN(C)C(=[N+](C)C)On1c2c(cccn2)nn1.F[P-](F)(F)(F)(F)F>Cc1cc(nc(n1)NC(=O)C(C)(c2ccccc2)c3ccccc3)C CN(C)C(=[N+](C)C)On1c2c(cccn2)nn1.F[P-](F)(F)(F)(F)F 360 120 1.07
Exp_222 CC(c1ccccc1)(c2ccccc2)C(=O)O.Cc1cc(nc(n1)N)C>CN(C)C(=[N+](C)C)On1c2c(cccn2)nn1.F[P-](F)(F)(F)(F)F>Cc1cc(nc(n1)NC(=O)C(C)(c2ccccc2)c3ccccc3)C CN(C)C(=[N+](C)C)On1c2c(cccn2)nn1.F[P-](F)(F)(F)(F)F 240 160 3.25
Exp_223 CC(c1ccccc1)(c2ccccc2)C(=O)O.Cc1cc(nc(n1)N)C>CN(C)C(=[N+](C)C)On1c2c(cccn2)nn1.F[P-](F)(F)(F)(F)F>Cc1cc(nc(n1)NC(=O)C(C)(c2ccccc2)c3ccccc3)C CN(C)C(=[N+](C)C)On1c2c(cccn2)nn1.F[P-](F)(F)(F)(F)F 480 160 6.90
Exp_224 CC(c1ccccc1)(c2ccccc2)C(=O)O.Cc1cc(nc(n1)N)C>CN(C)C(=[N+](C)C)On1c2c(cccn2)nn1.F[P-](F)(F)(F)(F)F>Cc1cc(nc(n1)NC(=O)C(C)(c2ccccc2)c3ccccc3)C CN(C)C(=[N+](C)C)On1c2c(cccn2)nn1.F[P-](F)(F)(F)(F)F 120 200 5.94
Exp_225 CC(c1ccccc1)(c2ccccc2)C(=O)O.Cc1cc(nc(n1)N)C>CN(C)C(=[N+](C)C)On1c2c(cccn2)nn1.F[P-](F)(F)(F)(F)F>Cc1cc(nc(n1)NC(=O)C(C)(c2ccccc2)c3ccccc3)C CN(C)C(=[N+](C)C)On1c2c(cccn2)nn1.F[P-](F)(F)(F)(F)F 600 200 21.35
Exp_226 c1ccc(cc1)C(=O)O.c1ccc(cc1)CN>C1CCN(C1)C(=[N+]2CCCC2)Cl.F[P-](F)(F)(F)(F)F>c1ccc(cc1)CNC(=O)c2ccccc2 C1CCN(C1)C(=[N+]2CCCC2)Cl.F[P-](F)(F)(F)(F)F 120 50 73.45
Exp_227 c1ccc(cc1)C(=O)O.c1ccc(cc1)CN>C1CCN(C1)C(=[N+]2CCCC2)Cl.F[P-](F)(F)(F)(F)F>c1ccc(cc1)CNC(=O)c2ccccc2 C1CCN(C1)C(=[N+]2CCCC2)Cl.F[P-](F)(F)(F)(F)F 600 50 83.53
Exp_228 c1ccc(cc1)C(=O)O.c1ccc(cc1)CN>C1CCN(C1)C(=[N+]2CCCC2)Cl.F[P-](F)(F)(F)(F)F>c1ccc(cc1)CNC(=O)c2ccccc2 C1CCN(C1)C(=[N+]2CCCC2)Cl.F[P-](F)(F)(F)(F)F 240 80 76.78
Exp_229 c1ccc(cc1)C(=O)O.c1ccc(cc1)CN>C1CCN(C1)C(=[N+]2CCCC2)Cl.F[P-](F)(F)(F)(F)F>c1ccc(cc1)CNC(=O)c2ccccc2 C1CCN(C1)C(=[N+]2CCCC2)Cl.F[P-](F)(F)(F)(F)F 480 80 80.31
Exp_230 c1ccc(cc1)C(=O)O.c1ccc(cc1)CN>C1CCN(C1)C(=[N+]2CCCC2)Cl.F[P-](F)(F)(F)(F)F>c1ccc(cc1)CNC(=O)c2ccccc2 C1CCN(C1)C(=[N+]2CCCC2)Cl.F[P-](F)(F)(F)(F)F 360 120 81.17
Exp_231 c1ccc(cc1)C(=O)O.c1ccc(cc1)CN>C1CCN(C1)C(=[N+]2CCCC2)Cl.F[P-](F)(F)(F)(F)F>c1ccc(cc1)CNC(=O)c2ccccc2 C1CCN(C1)C(=[N+]2CCCC2)Cl.F[P-](F)(F)(F)(F)F 240 160 83.20
Exp_232 c1ccc(cc1)C(=O)O.c1ccc(cc1)CN>C1CCN(C1)C(=[N+]2CCCC2)Cl.F[P-](F)(F)(F)(F)F>c1ccc(cc1)CNC(=O)c2ccccc2 C1CCN(C1)C(=[N+]2CCCC2)Cl.F[P-](F)(F)(F)(F)F 480 160 82.65
Exp_233 c1ccc(cc1)C(=O)O.c1ccc(cc1)CN>C1CCN(C1)C(=[N+]2CCCC2)Cl.F[P-](F)(F)(F)(F)F>c1ccc(cc1)CNC(=O)c2ccccc2 C1CCN(C1)C(=[N+]2CCCC2)Cl.F[P-](F)(F)(F)(F)F 120 200 85.59
Exp_234 c1ccc(cc1)C(=O)O.c1ccc(cc1)CN>C1CCN(C1)C(=[N+]2CCCC2)Cl.F[P-](F)(F)(F)(F)F>c1ccc(cc1)CNC(=O)c2ccccc2 C1CCN(C1)C(=[N+]2CCCC2)Cl.F[P-](F)(F)(F)(F)F 600 200 81.88
Exp_235 CC(C)(c1ccccc1)C(=O)O.c1ccc(cc1)CN>C1CCN(C1)C(=[N+]2CCCC2)Cl.F[P-](F)(F)(F)(F)F>CC(C)(c1ccccc1)C(=O)NCc2ccccc2 C1CCN(C1)C(=[N+]2CCCC2)Cl.F[P-](F)(F)(F)(F)F 120 50 29.63
Exp_236 CC(C)(c1ccccc1)C(=O)O.c1ccc(cc1)CN>C1CCN(C1)C(=[N+]2CCCC2)Cl.F[P-](F)(F)(F)(F)F>CC(C)(c1ccccc1)C(=O)NCc2ccccc2 C1CCN(C1)C(=[N+]2CCCC2)Cl.F[P-](F)(F)(F)(F)F 600 50 30.46
Exp_237 CC(C)(c1ccccc1)C(=O)O.c1ccc(cc1)CN>C1CCN(C1)C(=[N+]2CCCC2)Cl.F[P-](F)(F)(F)(F)F>CC(C)(c1ccccc1)C(=O)NCc2ccccc2 C1CCN(C1)C(=[N+]2CCCC2)Cl.F[P-](F)(F)(F)(F)F 240 80 36.73
Exp_238 CC(C)(c1ccccc1)C(=O)O.c1ccc(cc1)CN>C1CCN(C1)C(=[N+]2CCCC2)Cl.F[P-](F)(F)(F)(F)F>CC(C)(c1ccccc1)C(=O)NCc2ccccc2 C1CCN(C1)C(=[N+]2CCCC2)Cl.F[P-](F)(F)(F)(F)F 480 80 44.97
Exp_239 CC(C)(c1ccccc1)C(=O)O.c1ccc(cc1)CN>C1CCN(C1)C(=[N+]2CCCC2)Cl.F[P-](F)(F)(F)(F)F>CC(C)(c1ccccc1)C(=O)NCc2ccccc2 C1CCN(C1)C(=[N+]2CCCC2)Cl.F[P-](F)(F)(F)(F)F 360 120 45.04
Exp_240 CC(C)(c1ccccc1)C(=O)O.c1ccc(cc1)CN>C1CCN(C1)C(=[N+]2CCCC2)Cl.F[P-](F)(F)(F)(F)F>CC(C)(c1ccccc1)C(=O)NCc2ccccc2 C1CCN(C1)C(=[N+]2CCCC2)Cl.F[P-](F)(F)(F)(F)F 240 160 53.37
Exp_241 CC(C)(c1ccccc1)C(=O)O.c1ccc(cc1)CN>C1CCN(C1)C(=[N+]2CCCC2)Cl.F[P-](F)(F)(F)(F)F>CC(C)(c1ccccc1)C(=O)NCc2ccccc2 C1CCN(C1)C(=[N+]2CCCC2)Cl.F[P-](F)(F)(F)(F)F 480 160 55.76
Exp_242 CC(C)(c1ccccc1)C(=O)O.c1ccc(cc1)CN>C1CCN(C1)C(=[N+]2CCCC2)Cl.F[P-](F)(F)(F)(F)F>CC(C)(c1ccccc1)C(=O)NCc2ccccc2 C1CCN(C1)C(=[N+]2CCCC2)Cl.F[P-](F)(F)(F)(F)F 120 200 52.48
Exp_243 CC(C)(c1ccccc1)C(=O)O.c1ccc(cc1)CN>C1CCN(C1)C(=[N+]2CCCC2)Cl.F[P-](F)(F)(F)(F)F>CC(C)(c1ccccc1)C(=O)NCc2ccccc2 C1CCN(C1)C(=[N+]2CCCC2)Cl.F[P-](F)(F)(F)(F)F 600 200 43.56
Exp_244 c1ccc(cc1)C(c2ccccc2)C(=O)O.c1ccc(cc1)CN>C1CCN(C1)C(=[N+]2CCCC2)Cl.F[P-](F)(F)(F)(F)F>c1ccc(cc1)CNC(=O)C(c2ccccc2)c3ccccc3 C1CCN(C1)C(=[N+]2CCCC2)Cl.F[P-](F)(F)(F)(F)F 120 50 55.94
Exp_245 c1ccc(cc1)C(c2ccccc2)C(=O)O.c1ccc(cc1)CN>C1CCN(C1)C(=[N+]2CCCC2)Cl.F[P-](F)(F)(F)(F)F>c1ccc(cc1)CNC(=O)C(c2ccccc2)c3ccccc3 C1CCN(C1)C(=[N+]2CCCC2)Cl.F[P-](F)(F)(F)(F)F 600 50 55.76
Exp_246 c1ccc(cc1)C(c2ccccc2)C(=O)O.c1ccc(cc1)CN>C1CCN(C1)C(=[N+]2CCCC2)Cl.F[P-](F)(F)(F)(F)F>c1ccc(cc1)CNC(=O)C(c2ccccc2)c3ccccc3 C1CCN(C1)C(=[N+]2CCCC2)Cl.F[P-](F)(F)(F)(F)F 240 80 56.34
Exp_247 c1ccc(cc1)C(c2ccccc2)C(=O)O.c1ccc(cc1)CN>C1CCN(C1)C(=[N+]2CCCC2)Cl.F[P-](F)(F)(F)(F)F>c1ccc(cc1)CNC(=O)C(c2ccccc2)c3ccccc3 C1CCN(C1)C(=[N+]2CCCC2)Cl.F[P-](F)(F)(F)(F)F 480 80 55.67
Exp_248 c1ccc(cc1)C(c2ccccc2)C(=O)O.c1ccc(cc1)CN>C1CCN(C1)C(=[N+]2CCCC2)Cl.F[P-](F)(F)(F)(F)F>c1ccc(cc1)CNC(=O)C(c2ccccc2)c3ccccc3 C1CCN(C1)C(=[N+]2CCCC2)Cl.F[P-](F)(F)(F)(F)F 360 120 55.96
Exp_249 c1ccc(cc1)C(c2ccccc2)C(=O)O.c1ccc(cc1)CN>C1CCN(C1)C(=[N+]2CCCC2)Cl.F[P-](F)(F)(F)(F)F>c1ccc(cc1)CNC(=O)C(c2ccccc2)c3ccccc3 C1CCN(C1)C(=[N+]2CCCC2)Cl.F[P-](F)(F)(F)(F)F 240 160 57.47
Exp_250 c1ccc(cc1)C(c2ccccc2)C(=O)O.c1ccc(cc1)CN>C1CCN(C1)C(=[N+]2CCCC2)Cl.F[P-](F)(F)(F)(F)F>c1ccc(cc1)CNC(=O)C(c2ccccc2)c3ccccc3 C1CCN(C1)C(=[N+]2CCCC2)Cl.F[P-](F)(F)(F)(F)F 480 160 57.47
Exp_251 c1ccc(cc1)C(c2ccccc2)C(=O)O.c1ccc(cc1)CN>C1CCN(C1)C(=[N+]2CCCC2)Cl.F[P-](F)(F)(F)(F)F>c1ccc(cc1)CNC(=O)C(c2ccccc2)c3ccccc3 C1CCN(C1)C(=[N+]2CCCC2)Cl.F[P-](F)(F)(F)(F)F 120 200 58.48
Exp_252 c1ccc(cc1)C(c2ccccc2)C(=O)O.c1ccc(cc1)CN>C1CCN(C1)C(=[N+]2CCCC2)Cl.F[P-](F)(F)(F)(F)F>c1ccc(cc1)CNC(=O)C(c2ccccc2)c3ccccc3 C1CCN(C1)C(=[N+]2CCCC2)Cl.F[P-](F)(F)(F)(F)F 600 200 49.73
Exp_253 c1ccnc(c1)C(=O)O.c1ccc(cc1)CN>C1CCN(C1)C(=[N+]2CCCC2)Cl.F[P-](F)(F)(F)(F)F>c1ccc(cc1)CNC(=O)c2ccccn2 C1CCN(C1)C(=[N+]2CCCC2)Cl.F[P-](F)(F)(F)(F)F 120 50 74.01
Exp_254 c1ccnc(c1)C(=O)O.c1ccc(cc1)CN>C1CCN(C1)C(=[N+]2CCCC2)Cl.F[P-](F)(F)(F)(F)F>c1ccc(cc1)CNC(=O)c2ccccn2 C1CCN(C1)C(=[N+]2CCCC2)Cl.F[P-](F)(F)(F)(F)F 600 50 73.46
Exp_255 c1ccnc(c1)C(=O)O.c1ccc(cc1)CN>C1CCN(C1)C(=[N+]2CCCC2)Cl.F[P-](F)(F)(F)(F)F>c1ccc(cc1)CNC(=O)c2ccccn2 C1CCN(C1)C(=[N+]2CCCC2)Cl.F[P-](F)(F)(F)(F)F 240 80 74.94
Exp_256 c1ccnc(c1)C(=O)O.c1ccc(cc1)CN>C1CCN(C1)C(=[N+]2CCCC2)Cl.F[P-](F)(F)(F)(F)F>c1ccc(cc1)CNC(=O)c2ccccn2 C1CCN(C1)C(=[N+]2CCCC2)Cl.F[P-](F)(F)(F)(F)F 480 80 74.24
Exp_257 c1ccnc(c1)C(=O)O.c1ccc(cc1)CN>C1CCN(C1)C(=[N+]2CCCC2)Cl.F[P-](F)(F)(F)(F)F>c1ccc(cc1)CNC(=O)c2ccccn2 C1CCN(C1)C(=[N+]2CCCC2)Cl.F[P-](F)(F)(F)(F)F 360 120 75.73
Exp_258 c1ccnc(c1)C(=O)O.c1ccc(cc1)CN>C1CCN(C1)C(=[N+]2CCCC2)Cl.F[P-](F)(F)(F)(F)F>c1ccc(cc1)CNC(=O)c2ccccn2 C1CCN(C1)C(=[N+]2CCCC2)Cl.F[P-](F)(F)(F)(F)F 240 160 82.66
Exp_259 c1ccnc(c1)C(=O)O.c1ccc(cc1)CN>C1CCN(C1)C(=[N+]2CCCC2)Cl.F[P-](F)(F)(F)(F)F>c1ccc(cc1)CNC(=O)c2ccccn2 C1CCN(C1)C(=[N+]2CCCC2)Cl.F[P-](F)(F)(F)(F)F 480 160 77.45
Exp_260 c1ccnc(c1)C(=O)O.c1ccc(cc1)CN>C1CCN(C1)C(=[N+]2CCCC2)Cl.F[P-](F)(F)(F)(F)F>c1ccc(cc1)CNC(=O)c2ccccn2 C1CCN(C1)C(=[N+]2CCCC2)Cl.F[P-](F)(F)(F)(F)F 120 200 78.56
Exp_261 c1ccnc(c1)C(=O)O.c1ccc(cc1)CN>C1CCN(C1)C(=[N+]2CCCC2)Cl.F[P-](F)(F)(F)(F)F>c1ccc(cc1)CNC(=O)c2ccccn2 C1CCN(C1)C(=[N+]2CCCC2)Cl.F[P-](F)(F)(F)(F)F 600 200 79.16
Exp_263 CC(c1ccccc1)(c2ccccc2)C(=O)O.c1ccc(cc1)CN>C1CCN(C1)C(=[N+]2CCCC2)Cl.F[P-](F)(F)(F)(F)F>CC(c1ccccc1)(c2ccccc2)C(=O)NCc3ccccc3 C1CCN(C1)C(=[N+]2CCCC2)Cl.F[P-](F)(F)(F)(F)F 600 50 21.00
Exp_264 CC(c1ccccc1)(c2ccccc2)C(=O)O.c1ccc(cc1)CN>C1CCN(C1)C(=[N+]2CCCC2)Cl.F[P-](F)(F)(F)(F)F>CC(c1ccccc1)(c2ccccc2)C(=O)NCc3ccccc3 C1CCN(C1)C(=[N+]2CCCC2)Cl.F[P-](F)(F)(F)(F)F 240 80 28.07
Exp_265 CC(c1ccccc1)(c2ccccc2)C(=O)O.c1ccc(cc1)CN>C1CCN(C1)C(=[N+]2CCCC2)Cl.F[P-](F)(F)(F)(F)F>CC(c1ccccc1)(c2ccccc2)C(=O)NCc3ccccc3 C1CCN(C1)C(=[N+]2CCCC2)Cl.F[P-](F)(F)(F)(F)F 480 80 33.49
Exp_266 CC(c1ccccc1)(c2ccccc2)C(=O)O.c1ccc(cc1)CN>C1CCN(C1)C(=[N+]2CCCC2)Cl.F[P-](F)(F)(F)(F)F>CC(c1ccccc1)(c2ccccc2)C(=O)NCc3ccccc3 C1CCN(C1)C(=[N+]2CCCC2)Cl.F[P-](F)(F)(F)(F)F 360 120 39.34
Exp_267 CC(c1ccccc1)(c2ccccc2)C(=O)O.c1ccc(cc1)CN>C1CCN(C1)C(=[N+]2CCCC2)Cl.F[P-](F)(F)(F)(F)F>CC(c1ccccc1)(c2ccccc2)C(=O)NCc3ccccc3 C1CCN(C1)C(=[N+]2CCCC2)Cl.F[P-](F)(F)(F)(F)F 240 160 48.22
Exp_268 CC(c1ccccc1)(c2ccccc2)C(=O)O.c1ccc(cc1)CN>C1CCN(C1)C(=[N+]2CCCC2)Cl.F[P-](F)(F)(F)(F)F>CC(c1ccccc1)(c2ccccc2)C(=O)NCc3ccccc3 C1CCN(C1)C(=[N+]2CCCC2)Cl.F[P-](F)(F)(F)(F)F 480 160 50.77
Exp_269 CC(c1ccccc1)(c2ccccc2)C(=O)O.c1ccc(cc1)CN>C1CCN(C1)C(=[N+]2CCCC2)Cl.F[P-](F)(F)(F)(F)F>CC(c1ccccc1)(c2ccccc2)C(=O)NCc3ccccc3 C1CCN(C1)C(=[N+]2CCCC2)Cl.F[P-](F)(F)(F)(F)F 120 200 52.15
Exp_270 CC(c1ccccc1)(c2ccccc2)C(=O)O.c1ccc(cc1)CN>C1CCN(C1)C(=[N+]2CCCC2)Cl.F[P-](F)(F)(F)(F)F>CC(c1ccccc1)(c2ccccc2)C(=O)NCc3ccccc3 C1CCN(C1)C(=[N+]2CCCC2)Cl.F[P-](F)(F)(F)(F)F 600 200 48.55
Exp_271 c1ccc(cc1)C(=O)O.c1cc(cnc1)N>C1CCN(C1)C(=[N+]2CCCC2)Cl.F[P-](F)(F)(F)(F)F>c1ccc(cc1)C(=O)Nc2cccnc2 C1CCN(C1)C(=[N+]2CCCC2)Cl.F[P-](F)(F)(F)(F)F 120 50 24.30
Exp_272 c1ccc(cc1)C(=O)O.c1cc(cnc1)N>C1CCN(C1)C(=[N+]2CCCC2)Cl.F[P-](F)(F)(F)(F)F>c1ccc(cc1)C(=O)Nc2cccnc2 C1CCN(C1)C(=[N+]2CCCC2)Cl.F[P-](F)(F)(F)(F)F 600 50 23.73
Exp_273 c1ccc(cc1)C(=O)O.c1cc(cnc1)N>C1CCN(C1)C(=[N+]2CCCC2)Cl.F[P-](F)(F)(F)(F)F>c1ccc(cc1)C(=O)Nc2cccnc2 C1CCN(C1)C(=[N+]2CCCC2)Cl.F[P-](F)(F)(F)(F)F 240 80 31.69
Exp_274 c1ccc(cc1)C(=O)O.c1cc(cnc1)N>C1CCN(C1)C(=[N+]2CCCC2)Cl.F[P-](F)(F)(F)(F)F>c1ccc(cc1)C(=O)Nc2cccnc2 C1CCN(C1)C(=[N+]2CCCC2)Cl.F[P-](F)(F)(F)(F)F 480 80 34.52
Exp_275 c1ccc(cc1)C(=O)O.c1cc(cnc1)N>C1CCN(C1)C(=[N+]2CCCC2)Cl.F[P-](F)(F)(F)(F)F>c1ccc(cc1)C(=O)Nc2cccnc2 C1CCN(C1)C(=[N+]2CCCC2)Cl.F[P-](F)(F)(F)(F)F 360 120 42.62
Exp_276 c1ccc(cc1)C(=O)O.c1cc(cnc1)N>C1CCN(C1)C(=[N+]2CCCC2)Cl.F[P-](F)(F)(F)(F)F>c1ccc(cc1)C(=O)Nc2cccnc2 C1CCN(C1)C(=[N+]2CCCC2)Cl.F[P-](F)(F)(F)(F)F 240 160 54.25
Exp_277 c1ccc(cc1)C(=O)O.c1cc(cnc1)N>C1CCN(C1)C(=[N+]2CCCC2)Cl.F[P-](F)(F)(F)(F)F>c1ccc(cc1)C(=O)Nc2cccnc2 C1CCN(C1)C(=[N+]2CCCC2)Cl.F[P-](F)(F)(F)(F)F 480 160 65.65
Exp_278 c1ccc(cc1)C(=O)O.c1cc(cnc1)N>C1CCN(C1)C(=[N+]2CCCC2)Cl.F[P-](F)(F)(F)(F)F>c1ccc(cc1)C(=O)Nc2cccnc2 C1CCN(C1)C(=[N+]2CCCC2)Cl.F[P-](F)(F)(F)(F)F 120 200 56.76
Exp_279 c1ccc(cc1)C(=O)O.c1cc(cnc1)N>C1CCN(C1)C(=[N+]2CCCC2)Cl.F[P-](F)(F)(F)(F)F>c1ccc(cc1)C(=O)Nc2cccnc2 C1CCN(C1)C(=[N+]2CCCC2)Cl.F[P-](F)(F)(F)(F)F 600 200 63.72
Exp_280 CC(C)(c1ccccc1)C(=O)O.c1cc(cnc1)N>C1CCN(C1)C(=[N+]2CCCC2)Cl.F[P-](F)(F)(F)(F)F>CC(C)(c1ccccc1)C(=O)Nc2cccnc2 C1CCN(C1)C(=[N+]2CCCC2)Cl.F[P-](F)(F)(F)(F)F 120 50 10.03
Exp_281 CC(C)(c1ccccc1)C(=O)O.c1cc(cnc1)N>C1CCN(C1)C(=[N+]2CCCC2)Cl.F[P-](F)(F)(F)(F)F>CC(C)(c1ccccc1)C(=O)Nc2cccnc2 C1CCN(C1)C(=[N+]2CCCC2)Cl.F[P-](F)(F)(F)(F)F 600 50 13.30
Exp_282 CC(C)(c1ccccc1)C(=O)O.c1cc(cnc1)N>C1CCN(C1)C(=[N+]2CCCC2)Cl.F[P-](F)(F)(F)(F)F>CC(C)(c1ccccc1)C(=O)Nc2cccnc2 C1CCN(C1)C(=[N+]2CCCC2)Cl.F[P-](F)(F)(F)(F)F 240 80 26.68
Exp_283 CC(C)(c1ccccc1)C(=O)O.c1cc(cnc1)N>C1CCN(C1)C(=[N+]2CCCC2)Cl.F[P-](F)(F)(F)(F)F>CC(C)(c1ccccc1)C(=O)Nc2cccnc2 C1CCN(C1)C(=[N+]2CCCC2)Cl.F[P-](F)(F)(F)(F)F 480 80 31.89
Exp_284 CC(C)(c1ccccc1)C(=O)O.c1cc(cnc1)N>C1CCN(C1)C(=[N+]2CCCC2)Cl.F[P-](F)(F)(F)(F)F>CC(C)(c1ccccc1)C(=O)Nc2cccnc2 C1CCN(C1)C(=[N+]2CCCC2)Cl.F[P-](F)(F)(F)(F)F 360 120 78.32
Exp_285 CC(C)(c1ccccc1)C(=O)O.c1cc(cnc1)N>C1CCN(C1)C(=[N+]2CCCC2)Cl.F[P-](F)(F)(F)(F)F>CC(C)(c1ccccc1)C(=O)Nc2cccnc2 C1CCN(C1)C(=[N+]2CCCC2)Cl.F[P-](F)(F)(F)(F)F 240 160 77.47
Exp_286 CC(C)(c1ccccc1)C(=O)O.c1cc(cnc1)N>C1CCN(C1)C(=[N+]2CCCC2)Cl.F[P-](F)(F)(F)(F)F>CC(C)(c1ccccc1)C(=O)Nc2cccnc2 C1CCN(C1)C(=[N+]2CCCC2)Cl.F[P-](F)(F)(F)(F)F 480 160 79.10
Exp_288 CC(C)(c1ccccc1)C(=O)O.c1cc(cnc1)N>C1CCN(C1)C(=[N+]2CCCC2)Cl.F[P-](F)(F)(F)(F)F>CC(C)(c1ccccc1)C(=O)Nc2cccnc2 C1CCN(C1)C(=[N+]2CCCC2)Cl.F[P-](F)(F)(F)(F)F 600 200 57.03
Exp_289 c1ccc(cc1)C(c2ccccc2)C(=O)O.c1cc(cnc1)N>C1CCN(C1)C(=[N+]2CCCC2)Cl.F[P-](F)(F)(F)(F)F>c1ccc(cc1)C(c2ccccc2)C(=O)Nc3cccnc3 C1CCN(C1)C(=[N+]2CCCC2)Cl.F[P-](F)(F)(F)(F)F 120 50 37.70
Exp_290 c1ccc(cc1)C(c2ccccc2)C(=O)O.c1cc(cnc1)N>C1CCN(C1)C(=[N+]2CCCC2)Cl.F[P-](F)(F)(F)(F)F>c1ccc(cc1)C(c2ccccc2)C(=O)Nc3cccnc3 C1CCN(C1)C(=[N+]2CCCC2)Cl.F[P-](F)(F)(F)(F)F 600 50 30.84
Exp_291 c1ccc(cc1)C(c2ccccc2)C(=O)O.c1cc(cnc1)N>C1CCN(C1)C(=[N+]2CCCC2)Cl.F[P-](F)(F)(F)(F)F>c1ccc(cc1)C(c2ccccc2)C(=O)Nc3cccnc3 C1CCN(C1)C(=[N+]2CCCC2)Cl.F[P-](F)(F)(F)(F)F 240 80 40.59
Exp_292 c1ccc(cc1)C(c2ccccc2)C(=O)O.c1cc(cnc1)N>C1CCN(C1)C(=[N+]2CCCC2)Cl.F[P-](F)(F)(F)(F)F>c1ccc(cc1)C(c2ccccc2)C(=O)Nc3cccnc3 C1CCN(C1)C(=[N+]2CCCC2)Cl.F[P-](F)(F)(F)(F)F 480 80 45.04
Exp_293 c1ccc(cc1)C(c2ccccc2)C(=O)O.c1cc(cnc1)N>C1CCN(C1)C(=[N+]2CCCC2)Cl.F[P-](F)(F)(F)(F)F>c1ccc(cc1)C(c2ccccc2)C(=O)Nc3cccnc3 C1CCN(C1)C(=[N+]2CCCC2)Cl.F[P-](F)(F)(F)(F)F 360 120 51.90
Exp_294 c1ccc(cc1)C(c2ccccc2)C(=O)O.c1cc(cnc1)N>C1CCN(C1)C(=[N+]2CCCC2)Cl.F[P-](F)(F)(F)(F)F>c1ccc(cc1)C(c2ccccc2)C(=O)Nc3cccnc3 C1CCN(C1)C(=[N+]2CCCC2)Cl.F[P-](F)(F)(F)(F)F 240 160 57.09
Exp_295 c1ccc(cc1)C(c2ccccc2)C(=O)O.c1cc(cnc1)N>C1CCN(C1)C(=[N+]2CCCC2)Cl.F[P-](F)(F)(F)(F)F>c1ccc(cc1)C(c2ccccc2)C(=O)Nc3cccnc3 C1CCN(C1)C(=[N+]2CCCC2)Cl.F[P-](F)(F)(F)(F)F 480 160 58.50
Exp_296 c1ccc(cc1)C(c2ccccc2)C(=O)O.c1cc(cnc1)N>C1CCN(C1)C(=[N+]2CCCC2)Cl.F[P-](F)(F)(F)(F)F>c1ccc(cc1)C(c2ccccc2)C(=O)Nc3cccnc3 C1CCN(C1)C(=[N+]2CCCC2)Cl.F[P-](F)(F)(F)(F)F 120 200 48.37
Exp_297 c1ccc(cc1)C(c2ccccc2)C(=O)O.c1cc(cnc1)N>C1CCN(C1)C(=[N+]2CCCC2)Cl.F[P-](F)(F)(F)(F)F>c1ccc(cc1)C(c2ccccc2)C(=O)Nc3cccnc3 C1CCN(C1)C(=[N+]2CCCC2)Cl.F[P-](F)(F)(F)(F)F 600 200 48.77
Exp_298 c1ccnc(c1)C(=O)O.c1cc(cnc1)N>C1CCN(C1)C(=[N+]2CCCC2)Cl.F[P-](F)(F)(F)(F)F>c1ccnc(c1)C(=O)Nc2cccnc2 C1CCN(C1)C(=[N+]2CCCC2)Cl.F[P-](F)(F)(F)(F)F 120 50 18.34
Exp_299 c1ccnc(c1)C(=O)O.c1cc(cnc1)N>C1CCN(C1)C(=[N+]2CCCC2)Cl.F[P-](F)(F)(F)(F)F>c1ccnc(c1)C(=O)Nc2cccnc2 C1CCN(C1)C(=[N+]2CCCC2)Cl.F[P-](F)(F)(F)(F)F 600 50 16.68
Exp_300 c1ccnc(c1)C(=O)O.c1cc(cnc1)N>C1CCN(C1)C(=[N+]2CCCC2)Cl.F[P-](F)(F)(F)(F)F>c1ccnc(c1)C(=O)Nc2cccnc2 C1CCN(C1)C(=[N+]2CCCC2)Cl.F[P-](F)(F)(F)(F)F 240 80 21.97
Exp_301 c1ccnc(c1)C(=O)O.c1cc(cnc1)N>C1CCN(C1)C(=[N+]2CCCC2)Cl.F[P-](F)(F)(F)(F)F>c1ccnc(c1)C(=O)Nc2cccnc2 C1CCN(C1)C(=[N+]2CCCC2)Cl.F[P-](F)(F)(F)(F)F 480 80 23.48
Exp_302 c1ccnc(c1)C(=O)O.c1cc(cnc1)N>C1CCN(C1)C(=[N+]2CCCC2)Cl.F[P-](F)(F)(F)(F)F>c1ccnc(c1)C(=O)Nc2cccnc2 C1CCN(C1)C(=[N+]2CCCC2)Cl.F[P-](F)(F)(F)(F)F 360 120 28.87
Exp_303 c1ccnc(c1)C(=O)O.c1cc(cnc1)N>C1CCN(C1)C(=[N+]2CCCC2)Cl.F[P-](F)(F)(F)(F)F>c1ccnc(c1)C(=O)Nc2cccnc2 C1CCN(C1)C(=[N+]2CCCC2)Cl.F[P-](F)(F)(F)(F)F 240 160 36.53
Exp_304 c1ccnc(c1)C(=O)O.c1cc(cnc1)N>C1CCN(C1)C(=[N+]2CCCC2)Cl.F[P-](F)(F)(F)(F)F>c1ccnc(c1)C(=O)Nc2cccnc2 C1CCN(C1)C(=[N+]2CCCC2)Cl.F[P-](F)(F)(F)(F)F 480 160 43.00
Exp_305 c1ccnc(c1)C(=O)O.c1cc(cnc1)N>C1CCN(C1)C(=[N+]2CCCC2)Cl.F[P-](F)(F)(F)(F)F>c1ccnc(c1)C(=O)Nc2cccnc2 C1CCN(C1)C(=[N+]2CCCC2)Cl.F[P-](F)(F)(F)(F)F 120 200 35.01
Exp_306 c1ccnc(c1)C(=O)O.c1cc(cnc1)N>C1CCN(C1)C(=[N+]2CCCC2)Cl.F[P-](F)(F)(F)(F)F>c1ccnc(c1)C(=O)Nc2cccnc2 C1CCN(C1)C(=[N+]2CCCC2)Cl.F[P-](F)(F)(F)(F)F 600 200 37.85
Exp_307 CC(c1ccccc1)(c2ccccc2)C(=O)O.c1cc(cnc1)N>C1CCN(C1)C(=[N+]2CCCC2)Cl.F[P-](F)(F)(F)(F)F>CC(c1ccccc1)(c2ccccc2)C(=O)Nc3cccnc3 C1CCN(C1)C(=[N+]2CCCC2)Cl.F[P-](F)(F)(F)(F)F 120 50 1.79
Exp_308 CC(c1ccccc1)(c2ccccc2)C(=O)O.c1cc(cnc1)N>C1CCN(C1)C(=[N+]2CCCC2)Cl.F[P-](F)(F)(F)(F)F>CC(c1ccccc1)(c2ccccc2)C(=O)Nc3cccnc3 C1CCN(C1)C(=[N+]2CCCC2)Cl.F[P-](F)(F)(F)(F)F 600 50 4.34
Exp_309 CC(c1ccccc1)(c2ccccc2)C(=O)O.c1cc(cnc1)N>C1CCN(C1)C(=[N+]2CCCC2)Cl.F[P-](F)(F)(F)(F)F>CC(c1ccccc1)(c2ccccc2)C(=O)Nc3cccnc3 C1CCN(C1)C(=[N+]2CCCC2)Cl.F[P-](F)(F)(F)(F)F 240 80 18.75
Exp_310 CC(c1ccccc1)(c2ccccc2)C(=O)O.c1cc(cnc1)N>C1CCN(C1)C(=[N+]2CCCC2)Cl.F[P-](F)(F)(F)(F)F>CC(c1ccccc1)(c2ccccc2)C(=O)Nc3cccnc3 C1CCN(C1)C(=[N+]2CCCC2)Cl.F[P-](F)(F)(F)(F)F 480 80 21.50
Exp_311 CC(c1ccccc1)(c2ccccc2)C(=O)O.c1cc(cnc1)N>C1CCN(C1)C(=[N+]2CCCC2)Cl.F[P-](F)(F)(F)(F)F>CC(c1ccccc1)(c2ccccc2)C(=O)Nc3cccnc3 C1CCN(C1)C(=[N+]2CCCC2)Cl.F[P-](F)(F)(F)(F)F 360 120 48.14
Exp_312 CC(c1ccccc1)(c2ccccc2)C(=O)O.c1cc(cnc1)N>C1CCN(C1)C(=[N+]2CCCC2)Cl.F[P-](F)(F)(F)(F)F>CC(c1ccccc1)(c2ccccc2)C(=O)Nc3cccnc3 C1CCN(C1)C(=[N+]2CCCC2)Cl.F[P-](F)(F)(F)(F)F 240 160 68.51
Exp_313 CC(c1ccccc1)(c2ccccc2)C(=O)O.c1cc(cnc1)N>C1CCN(C1)C(=[N+]2CCCC2)Cl.F[P-](F)(F)(F)(F)F>CC(c1ccccc1)(c2ccccc2)C(=O)Nc3cccnc3 C1CCN(C1)C(=[N+]2CCCC2)Cl.F[P-](F)(F)(F)(F)F 480 160 72.14
Exp_314 CC(c1ccccc1)(c2ccccc2)C(=O)O.c1cc(cnc1)N>C1CCN(C1)C(=[N+]2CCCC2)Cl.F[P-](F)(F)(F)(F)F>CC(c1ccccc1)(c2ccccc2)C(=O)Nc3cccnc3 C1CCN(C1)C(=[N+]2CCCC2)Cl.F[P-](F)(F)(F)(F)F 120 200 65.02
Exp_315 CC(c1ccccc1)(c2ccccc2)C(=O)O.c1cc(cnc1)N>C1CCN(C1)C(=[N+]2CCCC2)Cl.F[P-](F)(F)(F)(F)F>CC(c1ccccc1)(c2ccccc2)C(=O)Nc3cccnc3 C1CCN(C1)C(=[N+]2CCCC2)Cl.F[P-](F)(F)(F)(F)F 600 200 55.34
Exp_316 c1ccc(cc1)C(=O)O.Cc1c(cccn1)N>C1CCN(C1)C(=[N+]2CCCC2)Cl.F[P-](F)(F)(F)(F)F>Cc1c(cccn1)NC(=O)c2ccccc2 C1CCN(C1)C(=[N+]2CCCC2)Cl.F[P-](F)(F)(F)(F)F 120 50 1.18
Exp_317 c1ccc(cc1)C(=O)O.Cc1c(cccn1)N>C1CCN(C1)C(=[N+]2CCCC2)Cl.F[P-](F)(F)(F)(F)F>Cc1c(cccn1)NC(=O)c2ccccc2 C1CCN(C1)C(=[N+]2CCCC2)Cl.F[P-](F)(F)(F)(F)F 600 50 1.02
Exp_318 c1ccc(cc1)C(=O)O.Cc1c(cccn1)N>C1CCN(C1)C(=[N+]2CCCC2)Cl.F[P-](F)(F)(F)(F)F>Cc1c(cccn1)NC(=O)c2ccccc2 C1CCN(C1)C(=[N+]2CCCC2)Cl.F[P-](F)(F)(F)(F)F 240 80 2.23
Exp_319 c1ccc(cc1)C(=O)O.Cc1c(cccn1)N>C1CCN(C1)C(=[N+]2CCCC2)Cl.F[P-](F)(F)(F)(F)F>Cc1c(cccn1)NC(=O)c2ccccc2 C1CCN(C1)C(=[N+]2CCCC2)Cl.F[P-](F)(F)(F)(F)F 480 80 3.04
Exp_320 c1ccc(cc1)C(=O)O.Cc1c(cccn1)N>C1CCN(C1)C(=[N+]2CCCC2)Cl.F[P-](F)(F)(F)(F)F>Cc1c(cccn1)NC(=O)c2ccccc2 C1CCN(C1)C(=[N+]2CCCC2)Cl.F[P-](F)(F)(F)(F)F 360 120 6.48
Exp_321 c1ccc(cc1)C(=O)O.Cc1c(cccn1)N>C1CCN(C1)C(=[N+]2CCCC2)Cl.F[P-](F)(F)(F)(F)F>Cc1c(cccn1)NC(=O)c2ccccc2 C1CCN(C1)C(=[N+]2CCCC2)Cl.F[P-](F)(F)(F)(F)F 240 160 20.90
Exp_322 c1ccc(cc1)C(=O)O.Cc1c(cccn1)N>C1CCN(C1)C(=[N+]2CCCC2)Cl.F[P-](F)(F)(F)(F)F>Cc1c(cccn1)NC(=O)c2ccccc2 C1CCN(C1)C(=[N+]2CCCC2)Cl.F[P-](F)(F)(F)(F)F 480 160 36.56
Exp_323 c1ccc(cc1)C(=O)O.Cc1c(cccn1)N>C1CCN(C1)C(=[N+]2CCCC2)Cl.F[P-](F)(F)(F)(F)F>Cc1c(cccn1)NC(=O)c2ccccc2 C1CCN(C1)C(=[N+]2CCCC2)Cl.F[P-](F)(F)(F)(F)F 120 200 33.89
Exp_324 c1ccc(cc1)C(=O)O.Cc1c(cccn1)N>C1CCN(C1)C(=[N+]2CCCC2)Cl.F[P-](F)(F)(F)(F)F>Cc1c(cccn1)NC(=O)c2ccccc2 C1CCN(C1)C(=[N+]2CCCC2)Cl.F[P-](F)(F)(F)(F)F 600 200 43.74
Exp_325 CC(C)(c1ccccc1)C(=O)O.Cc1c(cccn1)N>C1CCN(C1)C(=[N+]2CCCC2)Cl.F[P-](F)(F)(F)(F)F>Cc1c(cccn1)NC(=O)C(C)(C)c2ccccc2 C1CCN(C1)C(=[N+]2CCCC2)Cl.F[P-](F)(F)(F)(F)F 120 50 1.02
Exp_326 CC(C)(c1ccccc1)C(=O)O.Cc1c(cccn1)N>C1CCN(C1)C(=[N+]2CCCC2)Cl.F[P-](F)(F)(F)(F)F>Cc1c(cccn1)NC(=O)C(C)(C)c2ccccc2 C1CCN(C1)C(=[N+]2CCCC2)Cl.F[P-](F)(F)(F)(F)F 600 50 1.29
Exp_327 CC(C)(c1ccccc1)C(=O)O.Cc1c(cccn1)N>C1CCN(C1)C(=[N+]2CCCC2)Cl.F[P-](F)(F)(F)(F)F>Cc1c(cccn1)NC(=O)C(C)(C)c2ccccc2 C1CCN(C1)C(=[N+]2CCCC2)Cl.F[P-](F)(F)(F)(F)F 240 80 4.91
Exp_328 CC(C)(c1ccccc1)C(=O)O.Cc1c(cccn1)N>C1CCN(C1)C(=[N+]2CCCC2)Cl.F[P-](F)(F)(F)(F)F>Cc1c(cccn1)NC(=O)C(C)(C)c2ccccc2 C1CCN(C1)C(=[N+]2CCCC2)Cl.F[P-](F)(F)(F)(F)F 480 80 5.84
Exp_329 CC(C)(c1ccccc1)C(=O)O.Cc1c(cccn1)N>C1CCN(C1)C(=[N+]2CCCC2)Cl.F[P-](F)(F)(F)(F)F>Cc1c(cccn1)NC(=O)C(C)(C)c2ccccc2 C1CCN(C1)C(=[N+]2CCCC2)Cl.F[P-](F)(F)(F)(F)F 360 120 21.04
Exp_330 CC(C)(c1ccccc1)C(=O)O.Cc1c(cccn1)N>C1CCN(C1)C(=[N+]2CCCC2)Cl.F[P-](F)(F)(F)(F)F>Cc1c(cccn1)NC(=O)C(C)(C)c2ccccc2 C1CCN(C1)C(=[N+]2CCCC2)Cl.F[P-](F)(F)(F)(F)F 240 160 38.54
Exp_331 CC(C)(c1ccccc1)C(=O)O.Cc1c(cccn1)N>C1CCN(C1)C(=[N+]2CCCC2)Cl.F[P-](F)(F)(F)(F)F>Cc1c(cccn1)NC(=O)C(C)(C)c2ccccc2 C1CCN(C1)C(=[N+]2CCCC2)Cl.F[P-](F)(F)(F)(F)F 480 160 43.79
Exp_332 CC(C)(c1ccccc1)C(=O)O.Cc1c(cccn1)N>C1CCN(C1)C(=[N+]2CCCC2)Cl.F[P-](F)(F)(F)(F)F>Cc1c(cccn1)NC(=O)C(C)(C)c2ccccc2 C1CCN(C1)C(=[N+]2CCCC2)Cl.F[P-](F)(F)(F)(F)F 120 200 35.38
Exp_333 CC(C)(c1ccccc1)C(=O)O.Cc1c(cccn1)N>C1CCN(C1)C(=[N+]2CCCC2)Cl.F[P-](F)(F)(F)(F)F>Cc1c(cccn1)NC(=O)C(C)(C)c2ccccc2 C1CCN(C1)C(=[N+]2CCCC2)Cl.F[P-](F)(F)(F)(F)F 600 200 31.56
Exp_334 c1ccc(cc1)C(c2ccccc2)C(=O)O.Cc1c(cccn1)N>C1CCN(C1)C(=[N+]2CCCC2)Cl.F[P-](F)(F)(F)(F)F>Cc1c(cccn1)NC(=O)C(c2ccccc2)c3ccccc3 C1CCN(C1)C(=[N+]2CCCC2)Cl.F[P-](F)(F)(F)(F)F 120 50 12.27
Exp_336 c1ccc(cc1)C(c2ccccc2)C(=O)O.Cc1c(cccn1)N>C1CCN(C1)C(=[N+]2CCCC2)Cl.F[P-](F)(F)(F)(F)F>Cc1c(cccn1)NC(=O)C(c2ccccc2)c3ccccc3 C1CCN(C1)C(=[N+]2CCCC2)Cl.F[P-](F)(F)(F)(F)F 240 80 13.46
Exp_337 c1ccc(cc1)C(c2ccccc2)C(=O)O.Cc1c(cccn1)N>C1CCN(C1)C(=[N+]2CCCC2)Cl.F[P-](F)(F)(F)(F)F>Cc1c(cccn1)NC(=O)C(c2ccccc2)c3ccccc3 C1CCN(C1)C(=[N+]2CCCC2)Cl.F[P-](F)(F)(F)(F)F 480 80 16.21
Exp_338 c1ccc(cc1)C(c2ccccc2)C(=O)O.Cc1c(cccn1)N>C1CCN(C1)C(=[N+]2CCCC2)Cl.F[P-](F)(F)(F)(F)F>Cc1c(cccn1)NC(=O)C(c2ccccc2)c3ccccc3 C1CCN(C1)C(=[N+]2CCCC2)Cl.F[P-](F)(F)(F)(F)F 360 120 20.43
Exp_339 c1ccc(cc1)C(c2ccccc2)C(=O)O.Cc1c(cccn1)N>C1CCN(C1)C(=[N+]2CCCC2)Cl.F[P-](F)(F)(F)(F)F>Cc1c(cccn1)NC(=O)C(c2ccccc2)c3ccccc3 C1CCN(C1)C(=[N+]2CCCC2)Cl.F[P-](F)(F)(F)(F)F 240 160 23.74
Exp_340 c1ccc(cc1)C(c2ccccc2)C(=O)O.Cc1c(cccn1)N>C1CCN(C1)C(=[N+]2CCCC2)Cl.F[P-](F)(F)(F)(F)F>Cc1c(cccn1)NC(=O)C(c2ccccc2)c3ccccc3 C1CCN(C1)C(=[N+]2CCCC2)Cl.F[P-](F)(F)(F)(F)F 480 160 25.01
Exp_341 c1ccc(cc1)C(c2ccccc2)C(=O)O.Cc1c(cccn1)N>C1CCN(C1)C(=[N+]2CCCC2)Cl.F[P-](F)(F)(F)(F)F>Cc1c(cccn1)NC(=O)C(c2ccccc2)c3ccccc3 C1CCN(C1)C(=[N+]2CCCC2)Cl.F[P-](F)(F)(F)(F)F 120 200 18.34
Exp_342 c1ccc(cc1)C(c2ccccc2)C(=O)O.Cc1c(cccn1)N>C1CCN(C1)C(=[N+]2CCCC2)Cl.F[P-](F)(F)(F)(F)F>Cc1c(cccn1)NC(=O)C(c2ccccc2)c3ccccc3 C1CCN(C1)C(=[N+]2CCCC2)Cl.F[P-](F)(F)(F)(F)F 600 200 19.97
Exp_343 c1ccnc(c1)C(=O)O.Cc1c(cccn1)N>C1CCN(C1)C(=[N+]2CCCC2)Cl.F[P-](F)(F)(F)(F)F>Cc1c(cccn1)NC(=O)c2ccccn2 C1CCN(C1)C(=[N+]2CCCC2)Cl.F[P-](F)(F)(F)(F)F 120 50 2.60
Exp_344 c1ccnc(c1)C(=O)O.Cc1c(cccn1)N>C1CCN(C1)C(=[N+]2CCCC2)Cl.F[P-](F)(F)(F)(F)F>Cc1c(cccn1)NC(=O)c2ccccn2 C1CCN(C1)C(=[N+]2CCCC2)Cl.F[P-](F)(F)(F)(F)F 600 50 1.93
Exp_345 c1ccnc(c1)C(=O)O.Cc1c(cccn1)N>C1CCN(C1)C(=[N+]2CCCC2)Cl.F[P-](F)(F)(F)(F)F>Cc1c(cccn1)NC(=O)c2ccccn2 C1CCN(C1)C(=[N+]2CCCC2)Cl.F[P-](F)(F)(F)(F)F 240 80 2.75
Exp_346 c1ccnc(c1)C(=O)O.Cc1c(cccn1)N>C1CCN(C1)C(=[N+]2CCCC2)Cl.F[P-](F)(F)(F)(F)F>Cc1c(cccn1)NC(=O)c2ccccn2 C1CCN(C1)C(=[N+]2CCCC2)Cl.F[P-](F)(F)(F)(F)F 480 80 3.28
Exp_347 c1ccnc(c1)C(=O)O.Cc1c(cccn1)N>C1CCN(C1)C(=[N+]2CCCC2)Cl.F[P-](F)(F)(F)(F)F>Cc1c(cccn1)NC(=O)c2ccccn2 C1CCN(C1)C(=[N+]2CCCC2)Cl.F[P-](F)(F)(F)(F)F 360 120 4.49
Exp_348 c1ccnc(c1)C(=O)O.Cc1c(cccn1)N>C1CCN(C1)C(=[N+]2CCCC2)Cl.F[P-](F)(F)(F)(F)F>Cc1c(cccn1)NC(=O)c2ccccn2 C1CCN(C1)C(=[N+]2CCCC2)Cl.F[P-](F)(F)(F)(F)F 240 160 9.34
Exp_349 c1ccnc(c1)C(=O)O.Cc1c(cccn1)N>C1CCN(C1)C(=[N+]2CCCC2)Cl.F[P-](F)(F)(F)(F)F>Cc1c(cccn1)NC(=O)c2ccccn2 C1CCN(C1)C(=[N+]2CCCC2)Cl.F[P-](F)(F)(F)(F)F 480 160 16.48
Exp_350 c1ccnc(c1)C(=O)O.Cc1c(cccn1)N>C1CCN(C1)C(=[N+]2CCCC2)Cl.F[P-](F)(F)(F)(F)F>Cc1c(cccn1)NC(=O)c2ccccn2 C1CCN(C1)C(=[N+]2CCCC2)Cl.F[P-](F)(F)(F)(F)F 120 200 14.77
Exp_351 c1ccnc(c1)C(=O)O.Cc1c(cccn1)N>C1CCN(C1)C(=[N+]2CCCC2)Cl.F[P-](F)(F)(F)(F)F>Cc1c(cccn1)NC(=O)c2ccccn2 C1CCN(C1)C(=[N+]2CCCC2)Cl.F[P-](F)(F)(F)(F)F 600 200 21.59
Exp_352 CC(c1ccccc1)(c2ccccc2)C(=O)O.Cc1c(cccn1)N>C1CCN(C1)C(=[N+]2CCCC2)Cl.F[P-](F)(F)(F)(F)F>Cc1c(cccn1)NC(=O)C(C)(c2ccccc2)c3ccccc3 C1CCN(C1)C(=[N+]2CCCC2)Cl.F[P-](F)(F)(F)(F)F 120 50 0.38
Exp_353 CC(c1ccccc1)(c2ccccc2)C(=O)O.Cc1c(cccn1)N>C1CCN(C1)C(=[N+]2CCCC2)Cl.F[P-](F)(F)(F)(F)F>Cc1c(cccn1)NC(=O)C(C)(c2ccccc2)c3ccccc3 C1CCN(C1)C(=[N+]2CCCC2)Cl.F[P-](F)(F)(F)(F)F 600 50 0.33
Exp_354 CC(c1ccccc1)(c2ccccc2)C(=O)O.Cc1c(cccn1)N>C1CCN(C1)C(=[N+]2CCCC2)Cl.F[P-](F)(F)(F)(F)F>Cc1c(cccn1)NC(=O)C(C)(c2ccccc2)c3ccccc3 C1CCN(C1)C(=[N+]2CCCC2)Cl.F[P-](F)(F)(F)(F)F 240 80 3.34
Exp_355 CC(c1ccccc1)(c2ccccc2)C(=O)O.Cc1c(cccn1)N>C1CCN(C1)C(=[N+]2CCCC2)Cl.F[P-](F)(F)(F)(F)F>Cc1c(cccn1)NC(=O)C(C)(c2ccccc2)c3ccccc3 C1CCN(C1)C(=[N+]2CCCC2)Cl.F[P-](F)(F)(F)(F)F 480 80 3.93
Exp_356 CC(c1ccccc1)(c2ccccc2)C(=O)O.Cc1c(cccn1)N>C1CCN(C1)C(=[N+]2CCCC2)Cl.F[P-](F)(F)(F)(F)F>Cc1c(cccn1)NC(=O)C(C)(c2ccccc2)c3ccccc3 C1CCN(C1)C(=[N+]2CCCC2)Cl.F[P-](F)(F)(F)(F)F 360 120 18.84
Exp_357 CC(c1ccccc1)(c2ccccc2)C(=O)O.Cc1c(cccn1)N>C1CCN(C1)C(=[N+]2CCCC2)Cl.F[P-](F)(F)(F)(F)F>Cc1c(cccn1)NC(=O)C(C)(c2ccccc2)c3ccccc3 C1CCN(C1)C(=[N+]2CCCC2)Cl.F[P-](F)(F)(F)(F)F 240 160 38.16
Exp_358 CC(c1ccccc1)(c2ccccc2)C(=O)O.Cc1c(cccn1)N>C1CCN(C1)C(=[N+]2CCCC2)Cl.F[P-](F)(F)(F)(F)F>Cc1c(cccn1)NC(=O)C(C)(c2ccccc2)c3ccccc3 C1CCN(C1)C(=[N+]2CCCC2)Cl.F[P-](F)(F)(F)(F)F 480 160 43.65
Exp_359 CC(c1ccccc1)(c2ccccc2)C(=O)O.Cc1c(cccn1)N>C1CCN(C1)C(=[N+]2CCCC2)Cl.F[P-](F)(F)(F)(F)F>Cc1c(cccn1)NC(=O)C(C)(c2ccccc2)c3ccccc3 C1CCN(C1)C(=[N+]2CCCC2)Cl.F[P-](F)(F)(F)(F)F 120 200 35.23
Exp_360 CC(c1ccccc1)(c2ccccc2)C(=O)O.Cc1c(cccn1)N>C1CCN(C1)C(=[N+]2CCCC2)Cl.F[P-](F)(F)(F)(F)F>Cc1c(cccn1)NC(=O)C(C)(c2ccccc2)c3ccccc3 C1CCN(C1)C(=[N+]2CCCC2)Cl.F[P-](F)(F)(F)(F)F 600 200 29.24
Exp_361 c1ccc(cc1)C(=O)O.c1cc(ncc1[N+](=O)[O-])N>C1CCN(C1)C(=[N+]2CCCC2)Cl.F[P-](F)(F)(F)(F)F>c1ccc(cc1)C(=O)Nc2ccc(cn2)[N+](=O)[O-] C1CCN(C1)C(=[N+]2CCCC2)Cl.F[P-](F)(F)(F)(F)F 120 50 0.00
Exp_362 c1ccc(cc1)C(=O)O.c1cc(ncc1[N+](=O)[O-])N>C1CCN(C1)C(=[N+]2CCCC2)Cl.F[P-](F)(F)(F)(F)F>c1ccc(cc1)C(=O)Nc2ccc(cn2)[N+](=O)[O-] C1CCN(C1)C(=[N+]2CCCC2)Cl.F[P-](F)(F)(F)(F)F 600 50 0.00
Exp_363 c1ccc(cc1)C(=O)O.c1cc(ncc1[N+](=O)[O-])N>C1CCN(C1)C(=[N+]2CCCC2)Cl.F[P-](F)(F)(F)(F)F>c1ccc(cc1)C(=O)Nc2ccc(cn2)[N+](=O)[O-] C1CCN(C1)C(=[N+]2CCCC2)Cl.F[P-](F)(F)(F)(F)F 240 80 0.00
Exp_364 c1ccc(cc1)C(=O)O.c1cc(ncc1[N+](=O)[O-])N>C1CCN(C1)C(=[N+]2CCCC2)Cl.F[P-](F)(F)(F)(F)F>c1ccc(cc1)C(=O)Nc2ccc(cn2)[N+](=O)[O-] C1CCN(C1)C(=[N+]2CCCC2)Cl.F[P-](F)(F)(F)(F)F 480 80 0.00
Exp_365 c1ccc(cc1)C(=O)O.c1cc(ncc1[N+](=O)[O-])N>C1CCN(C1)C(=[N+]2CCCC2)Cl.F[P-](F)(F)(F)(F)F>c1ccc(cc1)C(=O)Nc2ccc(cn2)[N+](=O)[O-] C1CCN(C1)C(=[N+]2CCCC2)Cl.F[P-](F)(F)(F)(F)F 360 120 0.49
Exp_366 c1ccc(cc1)C(=O)O.c1cc(ncc1[N+](=O)[O-])N>C1CCN(C1)C(=[N+]2CCCC2)Cl.F[P-](F)(F)(F)(F)F>c1ccc(cc1)C(=O)Nc2ccc(cn2)[N+](=O)[O-] C1CCN(C1)C(=[N+]2CCCC2)Cl.F[P-](F)(F)(F)(F)F 240 160 1.45
Exp_367 c1ccc(cc1)C(=O)O.c1cc(ncc1[N+](=O)[O-])N>C1CCN(C1)C(=[N+]2CCCC2)Cl.F[P-](F)(F)(F)(F)F>c1ccc(cc1)C(=O)Nc2ccc(cn2)[N+](=O)[O-] C1CCN(C1)C(=[N+]2CCCC2)Cl.F[P-](F)(F)(F)(F)F 480 160 2.72
Exp_368 c1ccc(cc1)C(=O)O.c1cc(ncc1[N+](=O)[O-])N>C1CCN(C1)C(=[N+]2CCCC2)Cl.F[P-](F)(F)(F)(F)F>c1ccc(cc1)C(=O)Nc2ccc(cn2)[N+](=O)[O-] C1CCN(C1)C(=[N+]2CCCC2)Cl.F[P-](F)(F)(F)(F)F 120 200 2.09
Exp_369 c1ccc(cc1)C(=O)O.c1cc(ncc1[N+](=O)[O-])N>C1CCN(C1)C(=[N+]2CCCC2)Cl.F[P-](F)(F)(F)(F)F>c1ccc(cc1)C(=O)Nc2ccc(cn2)[N+](=O)[O-] C1CCN(C1)C(=[N+]2CCCC2)Cl.F[P-](F)(F)(F)(F)F 600 200 2.64
Exp_370 CC(C)(c1ccccc1)C(=O)O.c1cc(ncc1[N+](=O)[O-])N>C1CCN(C1)C(=[N+]2CCCC2)Cl.F[P-](F)(F)(F)(F)F>CC(C)(c1ccccc1)C(=O)Nc2ccc(cn2)[N+](=O)[O-] C1CCN(C1)C(=[N+]2CCCC2)Cl.F[P-](F)(F)(F)(F)F 120 50 0.00
Exp_371 CC(C)(c1ccccc1)C(=O)O.c1cc(ncc1[N+](=O)[O-])N>C1CCN(C1)C(=[N+]2CCCC2)Cl.F[P-](F)(F)(F)(F)F>CC(C)(c1ccccc1)C(=O)Nc2ccc(cn2)[N+](=O)[O-] C1CCN(C1)C(=[N+]2CCCC2)Cl.F[P-](F)(F)(F)(F)F 600 50 0.00
Exp_372 CC(C)(c1ccccc1)C(=O)O.c1cc(ncc1[N+](=O)[O-])N>C1CCN(C1)C(=[N+]2CCCC2)Cl.F[P-](F)(F)(F)(F)F>CC(C)(c1ccccc1)C(=O)Nc2ccc(cn2)[N+](=O)[O-] C1CCN(C1)C(=[N+]2CCCC2)Cl.F[P-](F)(F)(F)(F)F 240 80 0.00
Exp_373 CC(C)(c1ccccc1)C(=O)O.c1cc(ncc1[N+](=O)[O-])N>C1CCN(C1)C(=[N+]2CCCC2)Cl.F[P-](F)(F)(F)(F)F>CC(C)(c1ccccc1)C(=O)Nc2ccc(cn2)[N+](=O)[O-] C1CCN(C1)C(=[N+]2CCCC2)Cl.F[P-](F)(F)(F)(F)F 480 80 0.00
Exp_374 CC(C)(c1ccccc1)C(=O)O.c1cc(ncc1[N+](=O)[O-])N>C1CCN(C1)C(=[N+]2CCCC2)Cl.F[P-](F)(F)(F)(F)F>CC(C)(c1ccccc1)C(=O)Nc2ccc(cn2)[N+](=O)[O-] C1CCN(C1)C(=[N+]2CCCC2)Cl.F[P-](F)(F)(F)(F)F 360 120 0.00
Exp_375 CC(C)(c1ccccc1)C(=O)O.c1cc(ncc1[N+](=O)[O-])N>C1CCN(C1)C(=[N+]2CCCC2)Cl.F[P-](F)(F)(F)(F)F>CC(C)(c1ccccc1)C(=O)Nc2ccc(cn2)[N+](=O)[O-] C1CCN(C1)C(=[N+]2CCCC2)Cl.F[P-](F)(F)(F)(F)F 240 160 0.47
Exp_376 CC(C)(c1ccccc1)C(=O)O.c1cc(ncc1[N+](=O)[O-])N>C1CCN(C1)C(=[N+]2CCCC2)Cl.F[P-](F)(F)(F)(F)F>CC(C)(c1ccccc1)C(=O)Nc2ccc(cn2)[N+](=O)[O-] C1CCN(C1)C(=[N+]2CCCC2)Cl.F[P-](F)(F)(F)(F)F 480 160 1.00
Exp_377 CC(C)(c1ccccc1)C(=O)O.c1cc(ncc1[N+](=O)[O-])N>C1CCN(C1)C(=[N+]2CCCC2)Cl.F[P-](F)(F)(F)(F)F>CC(C)(c1ccccc1)C(=O)Nc2ccc(cn2)[N+](=O)[O-] C1CCN(C1)C(=[N+]2CCCC2)Cl.F[P-](F)(F)(F)(F)F 120 200 5.42
Exp_378 CC(C)(c1ccccc1)C(=O)O.c1cc(ncc1[N+](=O)[O-])N>C1CCN(C1)C(=[N+]2CCCC2)Cl.F[P-](F)(F)(F)(F)F>CC(C)(c1ccccc1)C(=O)Nc2ccc(cn2)[N+](=O)[O-] C1CCN(C1)C(=[N+]2CCCC2)Cl.F[P-](F)(F)(F)(F)F 600 200 4.74
Exp_388 c1ccnc(c1)C(=O)O.c1cc(ncc1[N+](=O)[O-])N>C1CCN(C1)C(=[N+]2CCCC2)Cl.F[P-](F)(F)(F)(F)F>c1ccnc(c1)C(=O)Nc2ccc(cn2)[N+](=O)[O-] C1CCN(C1)C(=[N+]2CCCC2)Cl.F[P-](F)(F)(F)(F)F 120 50 0.00
Exp_389 c1ccnc(c1)C(=O)O.c1cc(ncc1[N+](=O)[O-])N>C1CCN(C1)C(=[N+]2CCCC2)Cl.F[P-](F)(F)(F)(F)F>c1ccnc(c1)C(=O)Nc2ccc(cn2)[N+](=O)[O-] C1CCN(C1)C(=[N+]2CCCC2)Cl.F[P-](F)(F)(F)(F)F 600 50 0.00
Exp_390 c1ccnc(c1)C(=O)O.c1cc(ncc1[N+](=O)[O-])N>C1CCN(C1)C(=[N+]2CCCC2)Cl.F[P-](F)(F)(F)(F)F>c1ccnc(c1)C(=O)Nc2ccc(cn2)[N+](=O)[O-] C1CCN(C1)C(=[N+]2CCCC2)Cl.F[P-](F)(F)(F)(F)F 240 80 0.00
Exp_391 c1ccnc(c1)C(=O)O.c1cc(ncc1[N+](=O)[O-])N>C1CCN(C1)C(=[N+]2CCCC2)Cl.F[P-](F)(F)(F)(F)F>c1ccnc(c1)C(=O)Nc2ccc(cn2)[N+](=O)[O-] C1CCN(C1)C(=[N+]2CCCC2)Cl.F[P-](F)(F)(F)(F)F 480 80 0.00
Exp_392 c1ccnc(c1)C(=O)O.c1cc(ncc1[N+](=O)[O-])N>C1CCN(C1)C(=[N+]2CCCC2)Cl.F[P-](F)(F)(F)(F)F>c1ccnc(c1)C(=O)Nc2ccc(cn2)[N+](=O)[O-] C1CCN(C1)C(=[N+]2CCCC2)Cl.F[P-](F)(F)(F)(F)F 360 120 0.00
Exp_393 c1ccnc(c1)C(=O)O.c1cc(ncc1[N+](=O)[O-])N>C1CCN(C1)C(=[N+]2CCCC2)Cl.F[P-](F)(F)(F)(F)F>c1ccnc(c1)C(=O)Nc2ccc(cn2)[N+](=O)[O-] C1CCN(C1)C(=[N+]2CCCC2)Cl.F[P-](F)(F)(F)(F)F 240 160 0.39
Exp_394 c1ccnc(c1)C(=O)O.c1cc(ncc1[N+](=O)[O-])N>C1CCN(C1)C(=[N+]2CCCC2)Cl.F[P-](F)(F)(F)(F)F>c1ccnc(c1)C(=O)Nc2ccc(cn2)[N+](=O)[O-] C1CCN(C1)C(=[N+]2CCCC2)Cl.F[P-](F)(F)(F)(F)F 480 160 0.84
Exp_395 c1ccnc(c1)C(=O)O.c1cc(ncc1[N+](=O)[O-])N>C1CCN(C1)C(=[N+]2CCCC2)Cl.F[P-](F)(F)(F)(F)F>c1ccnc(c1)C(=O)Nc2ccc(cn2)[N+](=O)[O-] C1CCN(C1)C(=[N+]2CCCC2)Cl.F[P-](F)(F)(F)(F)F 120 200 0.81
Exp_396 c1ccnc(c1)C(=O)O.c1cc(ncc1[N+](=O)[O-])N>C1CCN(C1)C(=[N+]2CCCC2)Cl.F[P-](F)(F)(F)(F)F>c1ccnc(c1)C(=O)Nc2ccc(cn2)[N+](=O)[O-] C1CCN(C1)C(=[N+]2CCCC2)Cl.F[P-](F)(F)(F)(F)F 600 200 1.06
Exp_397 CC(c1ccccc1)(c2ccccc2)C(=O)O.c1cc(ncc1[N+](=O)[O-])N>C1CCN(C1)C(=[N+]2CCCC2)Cl.F[P-](F)(F)(F)(F)F>CC(c1ccccc1)(c2ccccc2)C(=O)Nc3ccc(cn3)[N+](=O)[O-] C1CCN(C1)C(=[N+]2CCCC2)Cl.F[P-](F)(F)(F)(F)F 120 50 0.00
Exp_398 CC(c1ccccc1)(c2ccccc2)C(=O)O.c1cc(ncc1[N+](=O)[O-])N>C1CCN(C1)C(=[N+]2CCCC2)Cl.F[P-](F)(F)(F)(F)F>CC(c1ccccc1)(c2ccccc2)C(=O)Nc3ccc(cn3)[N+](=O)[O-] C1CCN(C1)C(=[N+]2CCCC2)Cl.F[P-](F)(F)(F)(F)F 600 50 0.00
Exp_399 CC(c1ccccc1)(c2ccccc2)C(=O)O.c1cc(ncc1[N+](=O)[O-])N>C1CCN(C1)C(=[N+]2CCCC2)Cl.F[P-](F)(F)(F)(F)F>CC(c1ccccc1)(c2ccccc2)C(=O)Nc3ccc(cn3)[N+](=O)[O-] C1CCN(C1)C(=[N+]2CCCC2)Cl.F[P-](F)(F)(F)(F)F 240 80 0.00
Exp_400 CC(c1ccccc1)(c2ccccc2)C(=O)O.c1cc(ncc1[N+](=O)[O-])N>C1CCN(C1)C(=[N+]2CCCC2)Cl.F[P-](F)(F)(F)(F)F>CC(c1ccccc1)(c2ccccc2)C(=O)Nc3ccc(cn3)[N+](=O)[O-] C1CCN(C1)C(=[N+]2CCCC2)Cl.F[P-](F)(F)(F)(F)F 480 80 0.00
Exp_401 CC(c1ccccc1)(c2ccccc2)C(=O)O.c1cc(ncc1[N+](=O)[O-])N>C1CCN(C1)C(=[N+]2CCCC2)Cl.F[P-](F)(F)(F)(F)F>CC(c1ccccc1)(c2ccccc2)C(=O)Nc3ccc(cn3)[N+](=O)[O-] C1CCN(C1)C(=[N+]2CCCC2)Cl.F[P-](F)(F)(F)(F)F 360 120 0.00
Exp_402 CC(c1ccccc1)(c2ccccc2)C(=O)O.c1cc(ncc1[N+](=O)[O-])N>C1CCN(C1)C(=[N+]2CCCC2)Cl.F[P-](F)(F)(F)(F)F>CC(c1ccccc1)(c2ccccc2)C(=O)Nc3ccc(cn3)[N+](=O)[O-] C1CCN(C1)C(=[N+]2CCCC2)Cl.F[P-](F)(F)(F)(F)F 240 160 1.86
Exp_403 CC(c1ccccc1)(c2ccccc2)C(=O)O.c1cc(ncc1[N+](=O)[O-])N>C1CCN(C1)C(=[N+]2CCCC2)Cl.F[P-](F)(F)(F)(F)F>CC(c1ccccc1)(c2ccccc2)C(=O)Nc3ccc(cn3)[N+](=O)[O-] C1CCN(C1)C(=[N+]2CCCC2)Cl.F[P-](F)(F)(F)(F)F 480 160 1.96
Exp_404 CC(c1ccccc1)(c2ccccc2)C(=O)O.c1cc(ncc1[N+](=O)[O-])N>C1CCN(C1)C(=[N+]2CCCC2)Cl.F[P-](F)(F)(F)(F)F>CC(c1ccccc1)(c2ccccc2)C(=O)Nc3ccc(cn3)[N+](=O)[O-] C1CCN(C1)C(=[N+]2CCCC2)Cl.F[P-](F)(F)(F)(F)F 120 200 3.69
Exp_405 CC(c1ccccc1)(c2ccccc2)C(=O)O.c1cc(ncc1[N+](=O)[O-])N>C1CCN(C1)C(=[N+]2CCCC2)Cl.F[P-](F)(F)(F)(F)F>CC(c1ccccc1)(c2ccccc2)C(=O)Nc3ccc(cn3)[N+](=O)[O-] C1CCN(C1)C(=[N+]2CCCC2)Cl.F[P-](F)(F)(F)(F)F 600 200 1.74
Exp_406 c1ccc(cc1)C(=O)O.Cc1cc(nc(n1)N)C>C1CCN(C1)C(=[N+]2CCCC2)Cl.F[P-](F)(F)(F)(F)F>Cc1cc(nc(n1)NC(=O)c2ccccc2)C C1CCN(C1)C(=[N+]2CCCC2)Cl.F[P-](F)(F)(F)(F)F 120 50 4.74
Exp_407 c1ccc(cc1)C(=O)O.Cc1cc(nc(n1)N)C>C1CCN(C1)C(=[N+]2CCCC2)Cl.F[P-](F)(F)(F)(F)F>Cc1cc(nc(n1)NC(=O)c2ccccc2)C C1CCN(C1)C(=[N+]2CCCC2)Cl.F[P-](F)(F)(F)(F)F 600 50 11.02
Exp_408 c1ccc(cc1)C(=O)O.Cc1cc(nc(n1)N)C>C1CCN(C1)C(=[N+]2CCCC2)Cl.F[P-](F)(F)(F)(F)F>Cc1cc(nc(n1)NC(=O)c2ccccc2)C C1CCN(C1)C(=[N+]2CCCC2)Cl.F[P-](F)(F)(F)(F)F 240 80 10.20
Exp_409 c1ccc(cc1)C(=O)O.Cc1cc(nc(n1)N)C>C1CCN(C1)C(=[N+]2CCCC2)Cl.F[P-](F)(F)(F)(F)F>Cc1cc(nc(n1)NC(=O)c2ccccc2)C C1CCN(C1)C(=[N+]2CCCC2)Cl.F[P-](F)(F)(F)(F)F 480 80 13.84
Exp_410 c1ccc(cc1)C(=O)O.Cc1cc(nc(n1)N)C>C1CCN(C1)C(=[N+]2CCCC2)Cl.F[P-](F)(F)(F)(F)F>Cc1cc(nc(n1)NC(=O)c2ccccc2)C C1CCN(C1)C(=[N+]2CCCC2)Cl.F[P-](F)(F)(F)(F)F 360 120 18.44
Exp_411 c1ccc(cc1)C(=O)O.Cc1cc(nc(n1)N)C>C1CCN(C1)C(=[N+]2CCCC2)Cl.F[P-](F)(F)(F)(F)F>Cc1cc(nc(n1)NC(=O)c2ccccc2)C C1CCN(C1)C(=[N+]2CCCC2)Cl.F[P-](F)(F)(F)(F)F 240 160 29.88
Exp_412 c1ccc(cc1)C(=O)O.Cc1cc(nc(n1)N)C>C1CCN(C1)C(=[N+]2CCCC2)Cl.F[P-](F)(F)(F)(F)F>Cc1cc(nc(n1)NC(=O)c2ccccc2)C C1CCN(C1)C(=[N+]2CCCC2)Cl.F[P-](F)(F)(F)(F)F 480 160 41.89
Exp_413 c1ccc(cc1)C(=O)O.Cc1cc(nc(n1)N)C>C1CCN(C1)C(=[N+]2CCCC2)Cl.F[P-](F)(F)(F)(F)F>Cc1cc(nc(n1)NC(=O)c2ccccc2)C C1CCN(C1)C(=[N+]2CCCC2)Cl.F[P-](F)(F)(F)(F)F 120 200 37.77
Exp_414 c1ccc(cc1)C(=O)O.Cc1cc(nc(n1)N)C>C1CCN(C1)C(=[N+]2CCCC2)Cl.F[P-](F)(F)(F)(F)F>Cc1cc(nc(n1)NC(=O)c2ccccc2)C C1CCN(C1)C(=[N+]2CCCC2)Cl.F[P-](F)(F)(F)(F)F 600 200 47.66
Exp_415 CC(C)(c1ccccc1)C(=O)O.Cc1cc(nc(n1)N)C>C1CCN(C1)C(=[N+]2CCCC2)Cl.F[P-](F)(F)(F)(F)F>Cc1cc(nc(n1)NC(=O)C(C)(C)c2ccccc2)C C1CCN(C1)C(=[N+]2CCCC2)Cl.F[P-](F)(F)(F)(F)F 120 50 0.00
Exp_416 CC(C)(c1ccccc1)C(=O)O.Cc1cc(nc(n1)N)C>C1CCN(C1)C(=[N+]2CCCC2)Cl.F[P-](F)(F)(F)(F)F>Cc1cc(nc(n1)NC(=O)C(C)(C)c2ccccc2)C C1CCN(C1)C(=[N+]2CCCC2)Cl.F[P-](F)(F)(F)(F)F 600 50 0.00
Exp_417 CC(C)(c1ccccc1)C(=O)O.Cc1cc(nc(n1)N)C>C1CCN(C1)C(=[N+]2CCCC2)Cl.F[P-](F)(F)(F)(F)F>Cc1cc(nc(n1)NC(=O)C(C)(C)c2ccccc2)C C1CCN(C1)C(=[N+]2CCCC2)Cl.F[P-](F)(F)(F)(F)F 240 80 5.35
Exp_418 CC(C)(c1ccccc1)C(=O)O.Cc1cc(nc(n1)N)C>C1CCN(C1)C(=[N+]2CCCC2)Cl.F[P-](F)(F)(F)(F)F>Cc1cc(nc(n1)NC(=O)C(C)(C)c2ccccc2)C C1CCN(C1)C(=[N+]2CCCC2)Cl.F[P-](F)(F)(F)(F)F 480 80 6.33
Exp_419 CC(C)(c1ccccc1)C(=O)O.Cc1cc(nc(n1)N)C>C1CCN(C1)C(=[N+]2CCCC2)Cl.F[P-](F)(F)(F)(F)F>Cc1cc(nc(n1)NC(=O)C(C)(C)c2ccccc2)C C1CCN(C1)C(=[N+]2CCCC2)Cl.F[P-](F)(F)(F)(F)F 360 120 18.10
Exp_420 CC(C)(c1ccccc1)C(=O)O.Cc1cc(nc(n1)N)C>C1CCN(C1)C(=[N+]2CCCC2)Cl.F[P-](F)(F)(F)(F)F>Cc1cc(nc(n1)NC(=O)C(C)(C)c2ccccc2)C C1CCN(C1)C(=[N+]2CCCC2)Cl.F[P-](F)(F)(F)(F)F 240 160 30.74
Exp_421 CC(C)(c1ccccc1)C(=O)O.Cc1cc(nc(n1)N)C>C1CCN(C1)C(=[N+]2CCCC2)Cl.F[P-](F)(F)(F)(F)F>Cc1cc(nc(n1)NC(=O)C(C)(C)c2ccccc2)C C1CCN(C1)C(=[N+]2CCCC2)Cl.F[P-](F)(F)(F)(F)F 480 160 36.52
Exp_422 CC(C)(c1ccccc1)C(=O)O.Cc1cc(nc(n1)N)C>C1CCN(C1)C(=[N+]2CCCC2)Cl.F[P-](F)(F)(F)(F)F>Cc1cc(nc(n1)NC(=O)C(C)(C)c2ccccc2)C C1CCN(C1)C(=[N+]2CCCC2)Cl.F[P-](F)(F)(F)(F)F 120 200 28.93
Exp_423 CC(C)(c1ccccc1)C(=O)O.Cc1cc(nc(n1)N)C>C1CCN(C1)C(=[N+]2CCCC2)Cl.F[P-](F)(F)(F)(F)F>Cc1cc(nc(n1)NC(=O)C(C)(C)c2ccccc2)C C1CCN(C1)C(=[N+]2CCCC2)Cl.F[P-](F)(F)(F)(F)F 600 200 45.24
Exp_424 c1ccc(cc1)C(c2ccccc2)C(=O)O.Cc1cc(nc(n1)N)C>C1CCN(C1)C(=[N+]2CCCC2)Cl.F[P-](F)(F)(F)(F)F>Cc1cc(nc(n1)NC(=O)C(c2ccccc2)c3ccccc3)C C1CCN(C1)C(=[N+]2CCCC2)Cl.F[P-](F)(F)(F)(F)F 120 50 22.26
Exp_425 c1ccc(cc1)C(c2ccccc2)C(=O)O.Cc1cc(nc(n1)N)C>C1CCN(C1)C(=[N+]2CCCC2)Cl.F[P-](F)(F)(F)(F)F>Cc1cc(nc(n1)NC(=O)C(c2ccccc2)c3ccccc3)C C1CCN(C1)C(=[N+]2CCCC2)Cl.F[P-](F)(F)(F)(F)F 600 50 22.61
Exp_426 c1ccc(cc1)C(c2ccccc2)C(=O)O.Cc1cc(nc(n1)N)C>C1CCN(C1)C(=[N+]2CCCC2)Cl.F[P-](F)(F)(F)(F)F>Cc1cc(nc(n1)NC(=O)C(c2ccccc2)c3ccccc3)C C1CCN(C1)C(=[N+]2CCCC2)Cl.F[P-](F)(F)(F)(F)F 240 80 22.53
Exp_428 c1ccc(cc1)C(c2ccccc2)C(=O)O.Cc1cc(nc(n1)N)C>C1CCN(C1)C(=[N+]2CCCC2)Cl.F[P-](F)(F)(F)(F)F>Cc1cc(nc(n1)NC(=O)C(c2ccccc2)c3ccccc3)C C1CCN(C1)C(=[N+]2CCCC2)Cl.F[P-](F)(F)(F)(F)F 360 120 18.86
Exp_430 c1ccc(cc1)C(c2ccccc2)C(=O)O.Cc1cc(nc(n1)N)C>C1CCN(C1)C(=[N+]2CCCC2)Cl.F[P-](F)(F)(F)(F)F>Cc1cc(nc(n1)NC(=O)C(c2ccccc2)c3ccccc3)C C1CCN(C1)C(=[N+]2CCCC2)Cl.F[P-](F)(F)(F)(F)F 480 160 17.81
Exp_432 c1ccc(cc1)C(c2ccccc2)C(=O)O.Cc1cc(nc(n1)N)C>C1CCN(C1)C(=[N+]2CCCC2)Cl.F[P-](F)(F)(F)(F)F>Cc1cc(nc(n1)NC(=O)C(c2ccccc2)c3ccccc3)C C1CCN(C1)C(=[N+]2CCCC2)Cl.F[P-](F)(F)(F)(F)F 600 200 18.76
Exp_433 c1ccnc(c1)C(=O)O.Cc1cc(nc(n1)N)C>C1CCN(C1)C(=[N+]2CCCC2)Cl.F[P-](F)(F)(F)(F)F>Cc1cc(nc(n1)NC(=O)c2ccccn2)C C1CCN(C1)C(=[N+]2CCCC2)Cl.F[P-](F)(F)(F)(F)F 120 50 0.00
Exp_434 c1ccnc(c1)C(=O)O.Cc1cc(nc(n1)N)C>C1CCN(C1)C(=[N+]2CCCC2)Cl.F[P-](F)(F)(F)(F)F>Cc1cc(nc(n1)NC(=O)c2ccccn2)C C1CCN(C1)C(=[N+]2CCCC2)Cl.F[P-](F)(F)(F)(F)F 600 50 0.00
Exp_435 c1ccnc(c1)C(=O)O.Cc1cc(nc(n1)N)C>C1CCN(C1)C(=[N+]2CCCC2)Cl.F[P-](F)(F)(F)(F)F>Cc1cc(nc(n1)NC(=O)c2ccccn2)C C1CCN(C1)C(=[N+]2CCCC2)Cl.F[P-](F)(F)(F)(F)F 240 80 1.22
Exp_436 c1ccnc(c1)C(=O)O.Cc1cc(nc(n1)N)C>C1CCN(C1)C(=[N+]2CCCC2)Cl.F[P-](F)(F)(F)(F)F>Cc1cc(nc(n1)NC(=O)c2ccccn2)C C1CCN(C1)C(=[N+]2CCCC2)Cl.F[P-](F)(F)(F)(F)F 480 80 2.52
Exp_437 c1ccnc(c1)C(=O)O.Cc1cc(nc(n1)N)C>C1CCN(C1)C(=[N+]2CCCC2)Cl.F[P-](F)(F)(F)(F)F>Cc1cc(nc(n1)NC(=O)c2ccccn2)C C1CCN(C1)C(=[N+]2CCCC2)Cl.F[P-](F)(F)(F)(F)F 360 120 6.45
Exp_438 c1ccnc(c1)C(=O)O.Cc1cc(nc(n1)N)C>C1CCN(C1)C(=[N+]2CCCC2)Cl.F[P-](F)(F)(F)(F)F>Cc1cc(nc(n1)NC(=O)c2ccccn2)C C1CCN(C1)C(=[N+]2CCCC2)Cl.F[P-](F)(F)(F)(F)F 240 160 19.52
Exp_439 c1ccnc(c1)C(=O)O.Cc1cc(nc(n1)N)C>C1CCN(C1)C(=[N+]2CCCC2)Cl.F[P-](F)(F)(F)(F)F>Cc1cc(nc(n1)NC(=O)c2ccccn2)C C1CCN(C1)C(=[N+]2CCCC2)Cl.F[P-](F)(F)(F)(F)F 480 160 25.07
Exp_440 c1ccnc(c1)C(=O)O.Cc1cc(nc(n1)N)C>C1CCN(C1)C(=[N+]2CCCC2)Cl.F[P-](F)(F)(F)(F)F>Cc1cc(nc(n1)NC(=O)c2ccccn2)C C1CCN(C1)C(=[N+]2CCCC2)Cl.F[P-](F)(F)(F)(F)F 120 200 36.44
Exp_441 c1ccnc(c1)C(=O)O.Cc1cc(nc(n1)N)C>C1CCN(C1)C(=[N+]2CCCC2)Cl.F[P-](F)(F)(F)(F)F>Cc1cc(nc(n1)NC(=O)c2ccccn2)C C1CCN(C1)C(=[N+]2CCCC2)Cl.F[P-](F)(F)(F)(F)F 600 200 27.31
Exp_442 CC(c1ccccc1)(c2ccccc2)C(=O)O.Cc1cc(nc(n1)N)C>C1CCN(C1)C(=[N+]2CCCC2)Cl.F[P-](F)(F)(F)(F)F>Cc1cc(nc(n1)NC(=O)C(C)(c2ccccc2)c3ccccc3)C C1CCN(C1)C(=[N+]2CCCC2)Cl.F[P-](F)(F)(F)(F)F 120 50 0.00
Exp_443 CC(c1ccccc1)(c2ccccc2)C(=O)O.Cc1cc(nc(n1)N)C>C1CCN(C1)C(=[N+]2CCCC2)Cl.F[P-](F)(F)(F)(F)F>Cc1cc(nc(n1)NC(=O)C(C)(c2ccccc2)c3ccccc3)C C1CCN(C1)C(=[N+]2CCCC2)Cl.F[P-](F)(F)(F)(F)F 600 50 0.00
Exp_444 CC(c1ccccc1)(c2ccccc2)C(=O)O.Cc1cc(nc(n1)N)C>C1CCN(C1)C(=[N+]2CCCC2)Cl.F[P-](F)(F)(F)(F)F>Cc1cc(nc(n1)NC(=O)C(C)(c2ccccc2)c3ccccc3)C C1CCN(C1)C(=[N+]2CCCC2)Cl.F[P-](F)(F)(F)(F)F 240 80 1.69
Exp_445 CC(c1ccccc1)(c2ccccc2)C(=O)O.Cc1cc(nc(n1)N)C>C1CCN(C1)C(=[N+]2CCCC2)Cl.F[P-](F)(F)(F)(F)F>Cc1cc(nc(n1)NC(=O)C(C)(c2ccccc2)c3ccccc3)C C1CCN(C1)C(=[N+]2CCCC2)Cl.F[P-](F)(F)(F)(F)F 480 80 3.38
Exp_446 CC(c1ccccc1)(c2ccccc2)C(=O)O.Cc1cc(nc(n1)N)C>C1CCN(C1)C(=[N+]2CCCC2)Cl.F[P-](F)(F)(F)(F)F>Cc1cc(nc(n1)NC(=O)C(C)(c2ccccc2)c3ccccc3)C C1CCN(C1)C(=[N+]2CCCC2)Cl.F[P-](F)(F)(F)(F)F 360 120 11.62
Exp_447 CC(c1ccccc1)(c2ccccc2)C(=O)O.Cc1cc(nc(n1)N)C>C1CCN(C1)C(=[N+]2CCCC2)Cl.F[P-](F)(F)(F)(F)F>Cc1cc(nc(n1)NC(=O)C(C)(c2ccccc2)c3ccccc3)C C1CCN(C1)C(=[N+]2CCCC2)Cl.F[P-](F)(F)(F)(F)F 240 160 24.24
Exp_448 CC(c1ccccc1)(c2ccccc2)C(=O)O.Cc1cc(nc(n1)N)C>C1CCN(C1)C(=[N+]2CCCC2)Cl.F[P-](F)(F)(F)(F)F>Cc1cc(nc(n1)NC(=O)C(C)(c2ccccc2)c3ccccc3)C C1CCN(C1)C(=[N+]2CCCC2)Cl.F[P-](F)(F)(F)(F)F 480 160 32.72
Exp_449 CC(c1ccccc1)(c2ccccc2)C(=O)O.Cc1cc(nc(n1)N)C>C1CCN(C1)C(=[N+]2CCCC2)Cl.F[P-](F)(F)(F)(F)F>Cc1cc(nc(n1)NC(=O)C(C)(c2ccccc2)c3ccccc3)C C1CCN(C1)C(=[N+]2CCCC2)Cl.F[P-](F)(F)(F)(F)F 120 200 27.62
Exp_451 c1ccc(cc1)C(=O)O.c1ccc(cc1)CN>CN(C)C(=[N+](C)C)Cl.F[P-](F)(F)(F)(F)F>c1ccc(cc1)CNC(=O)c2ccccc2 CN(C)C(=[N+](C)C)Cl.F[P-](F)(F)(F)(F)F 120 50 78.85
Exp_452 c1ccc(cc1)C(=O)O.c1ccc(cc1)CN>CN(C)C(=[N+](C)C)Cl.F[P-](F)(F)(F)(F)F>c1ccc(cc1)CNC(=O)c2ccccc2 CN(C)C(=[N+](C)C)Cl.F[P-](F)(F)(F)(F)F 600 50 84.24
Exp_453 c1ccc(cc1)C(=O)O.c1ccc(cc1)CN>CN(C)C(=[N+](C)C)Cl.F[P-](F)(F)(F)(F)F>c1ccc(cc1)CNC(=O)c2ccccc2 CN(C)C(=[N+](C)C)Cl.F[P-](F)(F)(F)(F)F 240 80 83.13
Exp_454 c1ccc(cc1)C(=O)O.c1ccc(cc1)CN>CN(C)C(=[N+](C)C)Cl.F[P-](F)(F)(F)(F)F>c1ccc(cc1)CNC(=O)c2ccccc2 CN(C)C(=[N+](C)C)Cl.F[P-](F)(F)(F)(F)F 480 80 85.61
Exp_455 c1ccc(cc1)C(=O)O.c1ccc(cc1)CN>CN(C)C(=[N+](C)C)Cl.F[P-](F)(F)(F)(F)F>c1ccc(cc1)CNC(=O)c2ccccc2 CN(C)C(=[N+](C)C)Cl.F[P-](F)(F)(F)(F)F 360 120 84.12
Exp_456 c1ccc(cc1)C(=O)O.c1ccc(cc1)CN>CN(C)C(=[N+](C)C)Cl.F[P-](F)(F)(F)(F)F>c1ccc(cc1)CNC(=O)c2ccccc2 CN(C)C(=[N+](C)C)Cl.F[P-](F)(F)(F)(F)F 240 160 83.30
Exp_457 c1ccc(cc1)C(=O)O.c1ccc(cc1)CN>CN(C)C(=[N+](C)C)Cl.F[P-](F)(F)(F)(F)F>c1ccc(cc1)CNC(=O)c2ccccc2 CN(C)C(=[N+](C)C)Cl.F[P-](F)(F)(F)(F)F 480 160 84.14
Exp_458 c1ccc(cc1)C(=O)O.c1ccc(cc1)CN>CN(C)C(=[N+](C)C)Cl.F[P-](F)(F)(F)(F)F>c1ccc(cc1)CNC(=O)c2ccccc2 CN(C)C(=[N+](C)C)Cl.F[P-](F)(F)(F)(F)F 120 200 84.41
Exp_459 c1ccc(cc1)C(=O)O.c1ccc(cc1)CN>CN(C)C(=[N+](C)C)Cl.F[P-](F)(F)(F)(F)F>c1ccc(cc1)CNC(=O)c2ccccc2 CN(C)C(=[N+](C)C)Cl.F[P-](F)(F)(F)(F)F 600 200 85.20
Exp_460 CC(C)(c1ccccc1)C(=O)O.c1ccc(cc1)CN>CN(C)C(=[N+](C)C)Cl.F[P-](F)(F)(F)(F)F>CC(C)(c1ccccc1)C(=O)NCc2ccccc2 CN(C)C(=[N+](C)C)Cl.F[P-](F)(F)(F)(F)F 120 50 47.66
Exp_461 CC(C)(c1ccccc1)C(=O)O.c1ccc(cc1)CN>CN(C)C(=[N+](C)C)Cl.F[P-](F)(F)(F)(F)F>CC(C)(c1ccccc1)C(=O)NCc2ccccc2 CN(C)C(=[N+](C)C)Cl.F[P-](F)(F)(F)(F)F 600 50 51.15
Exp_462 CC(C)(c1ccccc1)C(=O)O.c1ccc(cc1)CN>CN(C)C(=[N+](C)C)Cl.F[P-](F)(F)(F)(F)F>CC(C)(c1ccccc1)C(=O)NCc2ccccc2 CN(C)C(=[N+](C)C)Cl.F[P-](F)(F)(F)(F)F 240 80 52.25
Exp_463 CC(C)(c1ccccc1)C(=O)O.c1ccc(cc1)CN>CN(C)C(=[N+](C)C)Cl.F[P-](F)(F)(F)(F)F>CC(C)(c1ccccc1)C(=O)NCc2ccccc2 CN(C)C(=[N+](C)C)Cl.F[P-](F)(F)(F)(F)F 480 80 47.11
Exp_464 CC(C)(c1ccccc1)C(=O)O.c1ccc(cc1)CN>CN(C)C(=[N+](C)C)Cl.F[P-](F)(F)(F)(F)F>CC(C)(c1ccccc1)C(=O)NCc2ccccc2 CN(C)C(=[N+](C)C)Cl.F[P-](F)(F)(F)(F)F 360 120 48.06
Exp_465 CC(C)(c1ccccc1)C(=O)O.c1ccc(cc1)CN>CN(C)C(=[N+](C)C)Cl.F[P-](F)(F)(F)(F)F>CC(C)(c1ccccc1)C(=O)NCc2ccccc2 CN(C)C(=[N+](C)C)Cl.F[P-](F)(F)(F)(F)F 240 160 49.71
Exp_466 CC(C)(c1ccccc1)C(=O)O.c1ccc(cc1)CN>CN(C)C(=[N+](C)C)Cl.F[P-](F)(F)(F)(F)F>CC(C)(c1ccccc1)C(=O)NCc2ccccc2 CN(C)C(=[N+](C)C)Cl.F[P-](F)(F)(F)(F)F 480 160 53.02
Exp_467 CC(C)(c1ccccc1)C(=O)O.c1ccc(cc1)CN>CN(C)C(=[N+](C)C)Cl.F[P-](F)(F)(F)(F)F>CC(C)(c1ccccc1)C(=O)NCc2ccccc2 CN(C)C(=[N+](C)C)Cl.F[P-](F)(F)(F)(F)F 120 200 54.02
Exp_468 CC(C)(c1ccccc1)C(=O)O.c1ccc(cc1)CN>CN(C)C(=[N+](C)C)Cl.F[P-](F)(F)(F)(F)F>CC(C)(c1ccccc1)C(=O)NCc2ccccc2 CN(C)C(=[N+](C)C)Cl.F[P-](F)(F)(F)(F)F 600 200 44.21
Exp_469 c1ccc(cc1)C(c2ccccc2)C(=O)O.c1ccc(cc1)CN>CN(C)C(=[N+](C)C)Cl.F[P-](F)(F)(F)(F)F>c1ccc(cc1)CNC(=O)C(c2ccccc2)c3ccccc3 CN(C)C(=[N+](C)C)Cl.F[P-](F)(F)(F)(F)F 120 50 61.47
Exp_470 c1ccc(cc1)C(c2ccccc2)C(=O)O.c1ccc(cc1)CN>CN(C)C(=[N+](C)C)Cl.F[P-](F)(F)(F)(F)F>c1ccc(cc1)CNC(=O)C(c2ccccc2)c3ccccc3 CN(C)C(=[N+](C)C)Cl.F[P-](F)(F)(F)(F)F 600 50 60.92
Exp_471 c1ccc(cc1)C(c2ccccc2)C(=O)O.c1ccc(cc1)CN>CN(C)C(=[N+](C)C)Cl.F[P-](F)(F)(F)(F)F>c1ccc(cc1)CNC(=O)C(c2ccccc2)c3ccccc3 CN(C)C(=[N+](C)C)Cl.F[P-](F)(F)(F)(F)F 240 80 62.88
Exp_472 c1ccc(cc1)C(c2ccccc2)C(=O)O.c1ccc(cc1)CN>CN(C)C(=[N+](C)C)Cl.F[P-](F)(F)(F)(F)F>c1ccc(cc1)CNC(=O)C(c2ccccc2)c3ccccc3 CN(C)C(=[N+](C)C)Cl.F[P-](F)(F)(F)(F)F 480 80 61.77
Exp_473 c1ccc(cc1)C(c2ccccc2)C(=O)O.c1ccc(cc1)CN>CN(C)C(=[N+](C)C)Cl.F[P-](F)(F)(F)(F)F>c1ccc(cc1)CNC(=O)C(c2ccccc2)c3ccccc3 CN(C)C(=[N+](C)C)Cl.F[P-](F)(F)(F)(F)F 360 120 62.18
Exp_474 c1ccc(cc1)C(c2ccccc2)C(=O)O.c1ccc(cc1)CN>CN(C)C(=[N+](C)C)Cl.F[P-](F)(F)(F)(F)F>c1ccc(cc1)CNC(=O)C(c2ccccc2)c3ccccc3 CN(C)C(=[N+](C)C)Cl.F[P-](F)(F)(F)(F)F 240 160 61.25
Exp_475 c1ccc(cc1)C(c2ccccc2)C(=O)O.c1ccc(cc1)CN>CN(C)C(=[N+](C)C)Cl.F[P-](F)(F)(F)(F)F>c1ccc(cc1)CNC(=O)C(c2ccccc2)c3ccccc3 CN(C)C(=[N+](C)C)Cl.F[P-](F)(F)(F)(F)F 480 160 62.58
Exp_476 c1ccc(cc1)C(c2ccccc2)C(=O)O.c1ccc(cc1)CN>CN(C)C(=[N+](C)C)Cl.F[P-](F)(F)(F)(F)F>c1ccc(cc1)CNC(=O)C(c2ccccc2)c3ccccc3 CN(C)C(=[N+](C)C)Cl.F[P-](F)(F)(F)(F)F 120 200 61.52
Exp_477 c1ccc(cc1)C(c2ccccc2)C(=O)O.c1ccc(cc1)CN>CN(C)C(=[N+](C)C)Cl.F[P-](F)(F)(F)(F)F>c1ccc(cc1)CNC(=O)C(c2ccccc2)c3ccccc3 CN(C)C(=[N+](C)C)Cl.F[P-](F)(F)(F)(F)F 600 200 51.40
Exp_478 c1ccnc(c1)C(=O)O.c1ccc(cc1)CN>CN(C)C(=[N+](C)C)Cl.F[P-](F)(F)(F)(F)F>c1ccc(cc1)CNC(=O)c2ccccn2 CN(C)C(=[N+](C)C)Cl.F[P-](F)(F)(F)(F)F 120 50 79.68
Exp_479 c1ccnc(c1)C(=O)O.c1ccc(cc1)CN>CN(C)C(=[N+](C)C)Cl.F[P-](F)(F)(F)(F)F>c1ccc(cc1)CNC(=O)c2ccccn2 CN(C)C(=[N+](C)C)Cl.F[P-](F)(F)(F)(F)F 600 50 79.32
Exp_480 c1ccnc(c1)C(=O)O.c1ccc(cc1)CN>CN(C)C(=[N+](C)C)Cl.F[P-](F)(F)(F)(F)F>c1ccc(cc1)CNC(=O)c2ccccn2 CN(C)C(=[N+](C)C)Cl.F[P-](F)(F)(F)(F)F 240 80 79.44
Exp_481 c1ccnc(c1)C(=O)O.c1ccc(cc1)CN>CN(C)C(=[N+](C)C)Cl.F[P-](F)(F)(F)(F)F>c1ccc(cc1)CNC(=O)c2ccccn2 CN(C)C(=[N+](C)C)Cl.F[P-](F)(F)(F)(F)F 480 80 79.03
Exp_482 c1ccnc(c1)C(=O)O.c1ccc(cc1)CN>CN(C)C(=[N+](C)C)Cl.F[P-](F)(F)(F)(F)F>c1ccc(cc1)CNC(=O)c2ccccn2 CN(C)C(=[N+](C)C)Cl.F[P-](F)(F)(F)(F)F 360 120 79.83
Exp_483 c1ccnc(c1)C(=O)O.c1ccc(cc1)CN>CN(C)C(=[N+](C)C)Cl.F[P-](F)(F)(F)(F)F>c1ccc(cc1)CNC(=O)c2ccccn2 CN(C)C(=[N+](C)C)Cl.F[P-](F)(F)(F)(F)F 240 160 79.94
Exp_484 c1ccnc(c1)C(=O)O.c1ccc(cc1)CN>CN(C)C(=[N+](C)C)Cl.F[P-](F)(F)(F)(F)F>c1ccc(cc1)CNC(=O)c2ccccn2 CN(C)C(=[N+](C)C)Cl.F[P-](F)(F)(F)(F)F 480 160 80.80
Exp_485 c1ccnc(c1)C(=O)O.c1ccc(cc1)CN>CN(C)C(=[N+](C)C)Cl.F[P-](F)(F)(F)(F)F>c1ccc(cc1)CNC(=O)c2ccccn2 CN(C)C(=[N+](C)C)Cl.F[P-](F)(F)(F)(F)F 120 200 81.86
Exp_486 c1ccnc(c1)C(=O)O.c1ccc(cc1)CN>CN(C)C(=[N+](C)C)Cl.F[P-](F)(F)(F)(F)F>c1ccc(cc1)CNC(=O)c2ccccn2 CN(C)C(=[N+](C)C)Cl.F[P-](F)(F)(F)(F)F 600 200 78.80
Exp_487 CC(c1ccccc1)(c2ccccc2)C(=O)O.c1ccc(cc1)CN>CN(C)C(=[N+](C)C)Cl.F[P-](F)(F)(F)(F)F>CC(c1ccccc1)(c2ccccc2)C(=O)NCc3ccccc3 CN(C)C(=[N+](C)C)Cl.F[P-](F)(F)(F)(F)F 120 50 24.64
Exp_488 CC(c1ccccc1)(c2ccccc2)C(=O)O.c1ccc(cc1)CN>CN(C)C(=[N+](C)C)Cl.F[P-](F)(F)(F)(F)F>CC(c1ccccc1)(c2ccccc2)C(=O)NCc3ccccc3 CN(C)C(=[N+](C)C)Cl.F[P-](F)(F)(F)(F)F 600 50 40.72
Exp_489 CC(c1ccccc1)(c2ccccc2)C(=O)O.c1ccc(cc1)CN>CN(C)C(=[N+](C)C)Cl.F[P-](F)(F)(F)(F)F>CC(c1ccccc1)(c2ccccc2)C(=O)NCc3ccccc3 CN(C)C(=[N+](C)C)Cl.F[P-](F)(F)(F)(F)F 240 80 32.13
Exp_490 CC(c1ccccc1)(c2ccccc2)C(=O)O.c1ccc(cc1)CN>CN(C)C(=[N+](C)C)Cl.F[P-](F)(F)(F)(F)F>CC(c1ccccc1)(c2ccccc2)C(=O)NCc3ccccc3 CN(C)C(=[N+](C)C)Cl.F[P-](F)(F)(F)(F)F 480 80 27.57
Exp_491 CC(c1ccccc1)(c2ccccc2)C(=O)O.c1ccc(cc1)CN>CN(C)C(=[N+](C)C)Cl.F[P-](F)(F)(F)(F)F>CC(c1ccccc1)(c2ccccc2)C(=O)NCc3ccccc3 CN(C)C(=[N+](C)C)Cl.F[P-](F)(F)(F)(F)F 360 120 24.20
Exp_492 CC(c1ccccc1)(c2ccccc2)C(=O)O.c1ccc(cc1)CN>CN(C)C(=[N+](C)C)Cl.F[P-](F)(F)(F)(F)F>CC(c1ccccc1)(c2ccccc2)C(=O)NCc3ccccc3 CN(C)C(=[N+](C)C)Cl.F[P-](F)(F)(F)(F)F 240 160 38.84
Exp_493 CC(c1ccccc1)(c2ccccc2)C(=O)O.c1ccc(cc1)CN>CN(C)C(=[N+](C)C)Cl.F[P-](F)(F)(F)(F)F>CC(c1ccccc1)(c2ccccc2)C(=O)NCc3ccccc3 CN(C)C(=[N+](C)C)Cl.F[P-](F)(F)(F)(F)F 480 160 33.22
Exp_494 CC(c1ccccc1)(c2ccccc2)C(=O)O.c1ccc(cc1)CN>CN(C)C(=[N+](C)C)Cl.F[P-](F)(F)(F)(F)F>CC(c1ccccc1)(c2ccccc2)C(=O)NCc3ccccc3 CN(C)C(=[N+](C)C)Cl.F[P-](F)(F)(F)(F)F 120 200 25.24
Exp_495 CC(c1ccccc1)(c2ccccc2)C(=O)O.c1ccc(cc1)CN>CN(C)C(=[N+](C)C)Cl.F[P-](F)(F)(F)(F)F>CC(c1ccccc1)(c2ccccc2)C(=O)NCc3ccccc3 CN(C)C(=[N+](C)C)Cl.F[P-](F)(F)(F)(F)F 600 200 24.43
Exp_496 c1ccc(cc1)C(=O)O.c1cc(cnc1)N>CN(C)C(=[N+](C)C)Cl.F[P-](F)(F)(F)(F)F>c1ccc(cc1)C(=O)Nc2cccnc2 CN(C)C(=[N+](C)C)Cl.F[P-](F)(F)(F)(F)F 120 50 24.32
Exp_497 c1ccc(cc1)C(=O)O.c1cc(cnc1)N>CN(C)C(=[N+](C)C)Cl.F[P-](F)(F)(F)(F)F>c1ccc(cc1)C(=O)Nc2cccnc2 CN(C)C(=[N+](C)C)Cl.F[P-](F)(F)(F)(F)F 600 50 26.47
Exp_498 c1ccc(cc1)C(=O)O.c1cc(cnc1)N>CN(C)C(=[N+](C)C)Cl.F[P-](F)(F)(F)(F)F>c1ccc(cc1)C(=O)Nc2cccnc2 CN(C)C(=[N+](C)C)Cl.F[P-](F)(F)(F)(F)F 240 80 31.81
Exp_499 c1ccc(cc1)C(=O)O.c1cc(cnc1)N>CN(C)C(=[N+](C)C)Cl.F[P-](F)(F)(F)(F)F>c1ccc(cc1)C(=O)Nc2cccnc2 CN(C)C(=[N+](C)C)Cl.F[P-](F)(F)(F)(F)F 480 80 34.09
Exp_500 c1ccc(cc1)C(=O)O.c1cc(cnc1)N>CN(C)C(=[N+](C)C)Cl.F[P-](F)(F)(F)(F)F>c1ccc(cc1)C(=O)Nc2cccnc2 CN(C)C(=[N+](C)C)Cl.F[P-](F)(F)(F)(F)F 360 120 44.42
Exp_501 c1ccc(cc1)C(=O)O.c1cc(cnc1)N>CN(C)C(=[N+](C)C)Cl.F[P-](F)(F)(F)(F)F>c1ccc(cc1)C(=O)Nc2cccnc2 CN(C)C(=[N+](C)C)Cl.F[P-](F)(F)(F)(F)F 240 160 60.68
Exp_502 c1ccc(cc1)C(=O)O.c1cc(cnc1)N>CN(C)C(=[N+](C)C)Cl.F[P-](F)(F)(F)(F)F>c1ccc(cc1)C(=O)Nc2cccnc2 CN(C)C(=[N+](C)C)Cl.F[P-](F)(F)(F)(F)F 480 160 68.76
Exp_503 c1ccc(cc1)C(=O)O.c1cc(cnc1)N>CN(C)C(=[N+](C)C)Cl.F[P-](F)(F)(F)(F)F>c1ccc(cc1)C(=O)Nc2cccnc2 CN(C)C(=[N+](C)C)Cl.F[P-](F)(F)(F)(F)F 120 200 63.43
Exp_504 c1ccc(cc1)C(=O)O.c1cc(cnc1)N>CN(C)C(=[N+](C)C)Cl.F[P-](F)(F)(F)(F)F>c1ccc(cc1)C(=O)Nc2cccnc2 CN(C)C(=[N+](C)C)Cl.F[P-](F)(F)(F)(F)F 600 200 67.69
Exp_505 CC(C)(c1ccccc1)C(=O)O.c1cc(cnc1)N>CN(C)C(=[N+](C)C)Cl.F[P-](F)(F)(F)(F)F>CC(C)(c1ccccc1)C(=O)Nc2cccnc2 CN(C)C(=[N+](C)C)Cl.F[P-](F)(F)(F)(F)F 120 50 8.07
Exp_506 CC(C)(c1ccccc1)C(=O)O.c1cc(cnc1)N>CN(C)C(=[N+](C)C)Cl.F[P-](F)(F)(F)(F)F>CC(C)(c1ccccc1)C(=O)Nc2cccnc2 CN(C)C(=[N+](C)C)Cl.F[P-](F)(F)(F)(F)F 600 50 14.37
Exp_507 CC(C)(c1ccccc1)C(=O)O.c1cc(cnc1)N>CN(C)C(=[N+](C)C)Cl.F[P-](F)(F)(F)(F)F>CC(C)(c1ccccc1)C(=O)Nc2cccnc2 CN(C)C(=[N+](C)C)Cl.F[P-](F)(F)(F)(F)F 240 80 29.62
Exp_508 CC(C)(c1ccccc1)C(=O)O.c1cc(cnc1)N>CN(C)C(=[N+](C)C)Cl.F[P-](F)(F)(F)(F)F>CC(C)(c1ccccc1)C(=O)Nc2cccnc2 CN(C)C(=[N+](C)C)Cl.F[P-](F)(F)(F)(F)F 480 80 34.11
Exp_509 CC(C)(c1ccccc1)C(=O)O.c1cc(cnc1)N>CN(C)C(=[N+](C)C)Cl.F[P-](F)(F)(F)(F)F>CC(C)(c1ccccc1)C(=O)Nc2cccnc2 CN(C)C(=[N+](C)C)Cl.F[P-](F)(F)(F)(F)F 360 120 58.61
Exp_510 CC(C)(c1ccccc1)C(=O)O.c1cc(cnc1)N>CN(C)C(=[N+](C)C)Cl.F[P-](F)(F)(F)(F)F>CC(C)(c1ccccc1)C(=O)Nc2cccnc2 CN(C)C(=[N+](C)C)Cl.F[P-](F)(F)(F)(F)F 240 160 75.41
Exp_511 CC(C)(c1ccccc1)C(=O)O.c1cc(cnc1)N>CN(C)C(=[N+](C)C)Cl.F[P-](F)(F)(F)(F)F>CC(C)(c1ccccc1)C(=O)Nc2cccnc2 CN(C)C(=[N+](C)C)Cl.F[P-](F)(F)(F)(F)F 480 160 77.86
Exp_512 CC(C)(c1ccccc1)C(=O)O.c1cc(cnc1)N>CN(C)C(=[N+](C)C)Cl.F[P-](F)(F)(F)(F)F>CC(C)(c1ccccc1)C(=O)Nc2cccnc2 CN(C)C(=[N+](C)C)Cl.F[P-](F)(F)(F)(F)F 120 200 72.22
Exp_513 CC(C)(c1ccccc1)C(=O)O.c1cc(cnc1)N>CN(C)C(=[N+](C)C)Cl.F[P-](F)(F)(F)(F)F>CC(C)(c1ccccc1)C(=O)Nc2cccnc2 CN(C)C(=[N+](C)C)Cl.F[P-](F)(F)(F)(F)F 600 200 63.88
Exp_514 c1ccc(cc1)C(c2ccccc2)C(=O)O.c1cc(cnc1)N>CN(C)C(=[N+](C)C)Cl.F[P-](F)(F)(F)(F)F>c1ccc(cc1)C(c2ccccc2)C(=O)Nc3cccnc3 CN(C)C(=[N+](C)C)Cl.F[P-](F)(F)(F)(F)F 120 50 33.37
Exp_515 c1ccc(cc1)C(c2ccccc2)C(=O)O.c1cc(cnc1)N>CN(C)C(=[N+](C)C)Cl.F[P-](F)(F)(F)(F)F>c1ccc(cc1)C(c2ccccc2)C(=O)Nc3cccnc3 CN(C)C(=[N+](C)C)Cl.F[P-](F)(F)(F)(F)F 600 50 36.09
Exp_516 c1ccc(cc1)C(c2ccccc2)C(=O)O.c1cc(cnc1)N>CN(C)C(=[N+](C)C)Cl.F[P-](F)(F)(F)(F)F>c1ccc(cc1)C(c2ccccc2)C(=O)Nc3cccnc3 CN(C)C(=[N+](C)C)Cl.F[P-](F)(F)(F)(F)F 240 80 41.77
Exp_517 c1ccc(cc1)C(c2ccccc2)C(=O)O.c1cc(cnc1)N>CN(C)C(=[N+](C)C)Cl.F[P-](F)(F)(F)(F)F>c1ccc(cc1)C(c2ccccc2)C(=O)Nc3cccnc3 CN(C)C(=[N+](C)C)Cl.F[P-](F)(F)(F)(F)F 480 80 45.07
Exp_518 c1ccc(cc1)C(c2ccccc2)C(=O)O.c1cc(cnc1)N>CN(C)C(=[N+](C)C)Cl.F[P-](F)(F)(F)(F)F>c1ccc(cc1)C(c2ccccc2)C(=O)Nc3cccnc3 CN(C)C(=[N+](C)C)Cl.F[P-](F)(F)(F)(F)F 360 120 51.97
Exp_519 c1ccc(cc1)C(c2ccccc2)C(=O)O.c1cc(cnc1)N>CN(C)C(=[N+](C)C)Cl.F[P-](F)(F)(F)(F)F>c1ccc(cc1)C(c2ccccc2)C(=O)Nc3cccnc3 CN(C)C(=[N+](C)C)Cl.F[P-](F)(F)(F)(F)F 240 160 60.13
Exp_520 c1ccc(cc1)C(c2ccccc2)C(=O)O.c1cc(cnc1)N>CN(C)C(=[N+](C)C)Cl.F[P-](F)(F)(F)(F)F>c1ccc(cc1)C(c2ccccc2)C(=O)Nc3cccnc3 CN(C)C(=[N+](C)C)Cl.F[P-](F)(F)(F)(F)F 480 160 60.83
Exp_521 c1ccc(cc1)C(c2ccccc2)C(=O)O.c1cc(cnc1)N>CN(C)C(=[N+](C)C)Cl.F[P-](F)(F)(F)(F)F>c1ccc(cc1)C(c2ccccc2)C(=O)Nc3cccnc3 CN(C)C(=[N+](C)C)Cl.F[P-](F)(F)(F)(F)F 120 200 53.59
Exp_522 c1ccc(cc1)C(c2ccccc2)C(=O)O.c1cc(cnc1)N>CN(C)C(=[N+](C)C)Cl.F[P-](F)(F)(F)(F)F>c1ccc(cc1)C(c2ccccc2)C(=O)Nc3cccnc3 CN(C)C(=[N+](C)C)Cl.F[P-](F)(F)(F)(F)F 600 200 54.80
Exp_523 c1ccnc(c1)C(=O)O.c1cc(cnc1)N>CN(C)C(=[N+](C)C)Cl.F[P-](F)(F)(F)(F)F>c1ccnc(c1)C(=O)Nc2cccnc2 CN(C)C(=[N+](C)C)Cl.F[P-](F)(F)(F)(F)F 120 50 28.13
Exp_524 c1ccnc(c1)C(=O)O.c1cc(cnc1)N>CN(C)C(=[N+](C)C)Cl.F[P-](F)(F)(F)(F)F>c1ccnc(c1)C(=O)Nc2cccnc2 CN(C)C(=[N+](C)C)Cl.F[P-](F)(F)(F)(F)F 600 50 27.00
Exp_525 c1ccnc(c1)C(=O)O.c1cc(cnc1)N>CN(C)C(=[N+](C)C)Cl.F[P-](F)(F)(F)(F)F>c1ccnc(c1)C(=O)Nc2cccnc2 CN(C)C(=[N+](C)C)Cl.F[P-](F)(F)(F)(F)F 240 80 30.31
Exp_526 c1ccnc(c1)C(=O)O.c1cc(cnc1)N>CN(C)C(=[N+](C)C)Cl.F[P-](F)(F)(F)(F)F>c1ccnc(c1)C(=O)Nc2cccnc2 CN(C)C(=[N+](C)C)Cl.F[P-](F)(F)(F)(F)F 480 80 30.98
Exp_527 c1ccnc(c1)C(=O)O.c1cc(cnc1)N>CN(C)C(=[N+](C)C)Cl.F[P-](F)(F)(F)(F)F>c1ccnc(c1)C(=O)Nc2cccnc2 CN(C)C(=[N+](C)C)Cl.F[P-](F)(F)(F)(F)F 360 120 35.94
Exp_528 c1ccnc(c1)C(=O)O.c1cc(cnc1)N>CN(C)C(=[N+](C)C)Cl.F[P-](F)(F)(F)(F)F>c1ccnc(c1)C(=O)Nc2cccnc2 CN(C)C(=[N+](C)C)Cl.F[P-](F)(F)(F)(F)F 240 160 42.03
Exp_529 c1ccnc(c1)C(=O)O.c1cc(cnc1)N>CN(C)C(=[N+](C)C)Cl.F[P-](F)(F)(F)(F)F>c1ccnc(c1)C(=O)Nc2cccnc2 CN(C)C(=[N+](C)C)Cl.F[P-](F)(F)(F)(F)F 480 160 45.46
Exp_530 c1ccnc(c1)C(=O)O.c1cc(cnc1)N>CN(C)C(=[N+](C)C)Cl.F[P-](F)(F)(F)(F)F>c1ccnc(c1)C(=O)Nc2cccnc2 CN(C)C(=[N+](C)C)Cl.F[P-](F)(F)(F)(F)F 120 200 40.01
Exp_531 c1ccnc(c1)C(=O)O.c1cc(cnc1)N>CN(C)C(=[N+](C)C)Cl.F[P-](F)(F)(F)(F)F>c1ccnc(c1)C(=O)Nc2cccnc2 CN(C)C(=[N+](C)C)Cl.F[P-](F)(F)(F)(F)F 600 200 44.92
Exp_532 CC(c1ccccc1)(c2ccccc2)C(=O)O.c1cc(cnc1)N>CN(C)C(=[N+](C)C)Cl.F[P-](F)(F)(F)(F)F>CC(c1ccccc1)(c2ccccc2)C(=O)Nc3cccnc3 CN(C)C(=[N+](C)C)Cl.F[P-](F)(F)(F)(F)F 120 50 0.15
Exp_533 CC(c1ccccc1)(c2ccccc2)C(=O)O.c1cc(cnc1)N>CN(C)C(=[N+](C)C)Cl.F[P-](F)(F)(F)(F)F>CC(c1ccccc1)(c2ccccc2)C(=O)Nc3cccnc3 CN(C)C(=[N+](C)C)Cl.F[P-](F)(F)(F)(F)F 600 50 8.17
Exp_534 CC(c1ccccc1)(c2ccccc2)C(=O)O.c1cc(cnc1)N>CN(C)C(=[N+](C)C)Cl.F[P-](F)(F)(F)(F)F>CC(c1ccccc1)(c2ccccc2)C(=O)Nc3cccnc3 CN(C)C(=[N+](C)C)Cl.F[P-](F)(F)(F)(F)F 240 80 21.81
Exp_535 CC(c1ccccc1)(c2ccccc2)C(=O)O.c1cc(cnc1)N>CN(C)C(=[N+](C)C)Cl.F[P-](F)(F)(F)(F)F>CC(c1ccccc1)(c2ccccc2)C(=O)Nc3cccnc3 CN(C)C(=[N+](C)C)Cl.F[P-](F)(F)(F)(F)F 480 80 23.90
Exp_536 CC(c1ccccc1)(c2ccccc2)C(=O)O.c1cc(cnc1)N>CN(C)C(=[N+](C)C)Cl.F[P-](F)(F)(F)(F)F>CC(c1ccccc1)(c2ccccc2)C(=O)Nc3cccnc3 CN(C)C(=[N+](C)C)Cl.F[P-](F)(F)(F)(F)F 360 120 52.01
Exp_537 CC(c1ccccc1)(c2ccccc2)C(=O)O.c1cc(cnc1)N>CN(C)C(=[N+](C)C)Cl.F[P-](F)(F)(F)(F)F>CC(c1ccccc1)(c2ccccc2)C(=O)Nc3cccnc3 CN(C)C(=[N+](C)C)Cl.F[P-](F)(F)(F)(F)F 240 160 71.54
Exp_538 CC(c1ccccc1)(c2ccccc2)C(=O)O.c1cc(cnc1)N>CN(C)C(=[N+](C)C)Cl.F[P-](F)(F)(F)(F)F>CC(c1ccccc1)(c2ccccc2)C(=O)Nc3cccnc3 CN(C)C(=[N+](C)C)Cl.F[P-](F)(F)(F)(F)F 480 160 74.17
Exp_539 CC(c1ccccc1)(c2ccccc2)C(=O)O.c1cc(cnc1)N>CN(C)C(=[N+](C)C)Cl.F[P-](F)(F)(F)(F)F>CC(c1ccccc1)(c2ccccc2)C(=O)Nc3cccnc3 CN(C)C(=[N+](C)C)Cl.F[P-](F)(F)(F)(F)F 120 200 66.68
Exp_540 CC(c1ccccc1)(c2ccccc2)C(=O)O.c1cc(cnc1)N>CN(C)C(=[N+](C)C)Cl.F[P-](F)(F)(F)(F)F>CC(c1ccccc1)(c2ccccc2)C(=O)Nc3cccnc3 CN(C)C(=[N+](C)C)Cl.F[P-](F)(F)(F)(F)F 600 200 55.86
Exp_541 c1ccc(cc1)C(=O)O.Cc1c(cccn1)N>CN(C)C(=[N+](C)C)Cl.F[P-](F)(F)(F)(F)F>Cc1c(cccn1)NC(=O)c2ccccc2 CN(C)C(=[N+](C)C)Cl.F[P-](F)(F)(F)(F)F 120 50 0.90
Exp_542 c1ccc(cc1)C(=O)O.Cc1c(cccn1)N>CN(C)C(=[N+](C)C)Cl.F[P-](F)(F)(F)(F)F>Cc1c(cccn1)NC(=O)c2ccccc2 CN(C)C(=[N+](C)C)Cl.F[P-](F)(F)(F)(F)F 600 50 1.02
Exp_543 c1ccc(cc1)C(=O)O.Cc1c(cccn1)N>CN(C)C(=[N+](C)C)Cl.F[P-](F)(F)(F)(F)F>Cc1c(cccn1)NC(=O)c2ccccc2 CN(C)C(=[N+](C)C)Cl.F[P-](F)(F)(F)(F)F 240 80 2.09
Exp_544 c1ccc(cc1)C(=O)O.Cc1c(cccn1)N>CN(C)C(=[N+](C)C)Cl.F[P-](F)(F)(F)(F)F>Cc1c(cccn1)NC(=O)c2ccccc2 CN(C)C(=[N+](C)C)Cl.F[P-](F)(F)(F)(F)F 480 80 2.72
Exp_545 c1ccc(cc1)C(=O)O.Cc1c(cccn1)N>CN(C)C(=[N+](C)C)Cl.F[P-](F)(F)(F)(F)F>Cc1c(cccn1)NC(=O)c2ccccc2 CN(C)C(=[N+](C)C)Cl.F[P-](F)(F)(F)(F)F 360 120 5.95
Exp_546 c1ccc(cc1)C(=O)O.Cc1c(cccn1)N>CN(C)C(=[N+](C)C)Cl.F[P-](F)(F)(F)(F)F>Cc1c(cccn1)NC(=O)c2ccccc2 CN(C)C(=[N+](C)C)Cl.F[P-](F)(F)(F)(F)F 240 160 21.28
Exp_550 CC(C)(c1ccccc1)C(=O)O.Cc1c(cccn1)N>CN(C)C(=[N+](C)C)Cl.F[P-](F)(F)(F)(F)F>Cc1c(cccn1)NC(=O)C(C)(C)c2ccccc2 CN(C)C(=[N+](C)C)Cl.F[P-](F)(F)(F)(F)F 120 50 0.74
Exp_551 CC(C)(c1ccccc1)C(=O)O.Cc1c(cccn1)N>CN(C)C(=[N+](C)C)Cl.F[P-](F)(F)(F)(F)F>Cc1c(cccn1)NC(=O)C(C)(C)c2ccccc2 CN(C)C(=[N+](C)C)Cl.F[P-](F)(F)(F)(F)F 600 50 2.34
Exp_552 CC(C)(c1ccccc1)C(=O)O.Cc1c(cccn1)N>CN(C)C(=[N+](C)C)Cl.F[P-](F)(F)(F)(F)F>Cc1c(cccn1)NC(=O)C(C)(C)c2ccccc2 CN(C)C(=[N+](C)C)Cl.F[P-](F)(F)(F)(F)F 240 80 6.06
Exp_553 CC(C)(c1ccccc1)C(=O)O.Cc1c(cccn1)N>CN(C)C(=[N+](C)C)Cl.F[P-](F)(F)(F)(F)F>Cc1c(cccn1)NC(=O)C(C)(C)c2ccccc2 CN(C)C(=[N+](C)C)Cl.F[P-](F)(F)(F)(F)F 480 80 7.16
Exp_554 CC(C)(c1ccccc1)C(=O)O.Cc1c(cccn1)N>CN(C)C(=[N+](C)C)Cl.F[P-](F)(F)(F)(F)F>Cc1c(cccn1)NC(=O)C(C)(C)c2ccccc2 CN(C)C(=[N+](C)C)Cl.F[P-](F)(F)(F)(F)F 360 120 23.96
Exp_555 CC(C)(c1ccccc1)C(=O)O.Cc1c(cccn1)N>CN(C)C(=[N+](C)C)Cl.F[P-](F)(F)(F)(F)F>Cc1c(cccn1)NC(=O)C(C)(C)c2ccccc2 CN(C)C(=[N+](C)C)Cl.F[P-](F)(F)(F)(F)F 240 160 43.93
Exp_556 CC(C)(c1ccccc1)C(=O)O.Cc1c(cccn1)N>CN(C)C(=[N+](C)C)Cl.F[P-](F)(F)(F)(F)F>Cc1c(cccn1)NC(=O)C(C)(C)c2ccccc2 CN(C)C(=[N+](C)C)Cl.F[P-](F)(F)(F)(F)F 480 160 48.42
Exp_557 CC(C)(c1ccccc1)C(=O)O.Cc1c(cccn1)N>CN(C)C(=[N+](C)C)Cl.F[P-](F)(F)(F)(F)F>Cc1c(cccn1)NC(=O)C(C)(C)c2ccccc2 CN(C)C(=[N+](C)C)Cl.F[P-](F)(F)(F)(F)F 120 200 41.86
Exp_558 CC(C)(c1ccccc1)C(=O)O.Cc1c(cccn1)N>CN(C)C(=[N+](C)C)Cl.F[P-](F)(F)(F)(F)F>Cc1c(cccn1)NC(=O)C(C)(C)c2ccccc2 CN(C)C(=[N+](C)C)Cl.F[P-](F)(F)(F)(F)F 600 200 33.84
Exp_559 c1ccc(cc1)C(c2ccccc2)C(=O)O.Cc1c(cccn1)N>CN(C)C(=[N+](C)C)Cl.F[P-](F)(F)(F)(F)F>Cc1c(cccn1)NC(=O)C(c2ccccc2)c3ccccc3 CN(C)C(=[N+](C)C)Cl.F[P-](F)(F)(F)(F)F 120 50 8.16
Exp_560 c1ccc(cc1)C(c2ccccc2)C(=O)O.Cc1c(cccn1)N>CN(C)C(=[N+](C)C)Cl.F[P-](F)(F)(F)(F)F>Cc1c(cccn1)NC(=O)C(c2ccccc2)c3ccccc3 CN(C)C(=[N+](C)C)Cl.F[P-](F)(F)(F)(F)F 600 50 9.16
Exp_561 c1ccc(cc1)C(c2ccccc2)C(=O)O.Cc1c(cccn1)N>CN(C)C(=[N+](C)C)Cl.F[P-](F)(F)(F)(F)F>Cc1c(cccn1)NC(=O)C(c2ccccc2)c3ccccc3 CN(C)C(=[N+](C)C)Cl.F[P-](F)(F)(F)(F)F 240 80 11.05
Exp_562 c1ccc(cc1)C(c2ccccc2)C(=O)O.Cc1c(cccn1)N>CN(C)C(=[N+](C)C)Cl.F[P-](F)(F)(F)(F)F>Cc1c(cccn1)NC(=O)C(c2ccccc2)c3ccccc3 CN(C)C(=[N+](C)C)Cl.F[P-](F)(F)(F)(F)F 480 80 13.13
Exp_563 c1ccc(cc1)C(c2ccccc2)C(=O)O.Cc1c(cccn1)N>CN(C)C(=[N+](C)C)Cl.F[P-](F)(F)(F)(F)F>Cc1c(cccn1)NC(=O)C(c2ccccc2)c3ccccc3 CN(C)C(=[N+](C)C)Cl.F[P-](F)(F)(F)(F)F 360 120 17.65
Exp_564 c1ccc(cc1)C(c2ccccc2)C(=O)O.Cc1c(cccn1)N>CN(C)C(=[N+](C)C)Cl.F[P-](F)(F)(F)(F)F>Cc1c(cccn1)NC(=O)C(c2ccccc2)c3ccccc3 CN(C)C(=[N+](C)C)Cl.F[P-](F)(F)(F)(F)F 240 160 22.71
Exp_565 c1ccc(cc1)C(c2ccccc2)C(=O)O.Cc1c(cccn1)N>CN(C)C(=[N+](C)C)Cl.F[P-](F)(F)(F)(F)F>Cc1c(cccn1)NC(=O)C(c2ccccc2)c3ccccc3 CN(C)C(=[N+](C)C)Cl.F[P-](F)(F)(F)(F)F 480 160 23.85
Exp_566 c1ccc(cc1)C(c2ccccc2)C(=O)O.Cc1c(cccn1)N>CN(C)C(=[N+](C)C)Cl.F[P-](F)(F)(F)(F)F>Cc1c(cccn1)NC(=O)C(c2ccccc2)c3ccccc3 CN(C)C(=[N+](C)C)Cl.F[P-](F)(F)(F)(F)F 120 200 19.23
Exp_567 c1ccc(cc1)C(c2ccccc2)C(=O)O.Cc1c(cccn1)N>CN(C)C(=[N+](C)C)Cl.F[P-](F)(F)(F)(F)F>Cc1c(cccn1)NC(=O)C(c2ccccc2)c3ccccc3 CN(C)C(=[N+](C)C)Cl.F[P-](F)(F)(F)(F)F 600 200 20.38
Exp_568 c1ccnc(c1)C(=O)O.Cc1c(cccn1)N>CN(C)C(=[N+](C)C)Cl.F[P-](F)(F)(F)(F)F>Cc1c(cccn1)NC(=O)c2ccccn2 CN(C)C(=[N+](C)C)Cl.F[P-](F)(F)(F)(F)F 120 50 2.91
Exp_569 c1ccnc(c1)C(=O)O.Cc1c(cccn1)N>CN(C)C(=[N+](C)C)Cl.F[P-](F)(F)(F)(F)F>Cc1c(cccn1)NC(=O)c2ccccn2 CN(C)C(=[N+](C)C)Cl.F[P-](F)(F)(F)(F)F 600 50 2.94
Exp_570 c1ccnc(c1)C(=O)O.Cc1c(cccn1)N>CN(C)C(=[N+](C)C)Cl.F[P-](F)(F)(F)(F)F>Cc1c(cccn1)NC(=O)c2ccccn2 CN(C)C(=[N+](C)C)Cl.F[P-](F)(F)(F)(F)F 240 80 3.44
Exp_571 c1ccnc(c1)C(=O)O.Cc1c(cccn1)N>CN(C)C(=[N+](C)C)Cl.F[P-](F)(F)(F)(F)F>Cc1c(cccn1)NC(=O)c2ccccn2 CN(C)C(=[N+](C)C)Cl.F[P-](F)(F)(F)(F)F 480 80 3.61
Exp_572 c1ccnc(c1)C(=O)O.Cc1c(cccn1)N>CN(C)C(=[N+](C)C)Cl.F[P-](F)(F)(F)(F)F>Cc1c(cccn1)NC(=O)c2ccccn2 CN(C)C(=[N+](C)C)Cl.F[P-](F)(F)(F)(F)F 360 120 4.81
Exp_573 c1ccnc(c1)C(=O)O.Cc1c(cccn1)N>CN(C)C(=[N+](C)C)Cl.F[P-](F)(F)(F)(F)F>Cc1c(cccn1)NC(=O)c2ccccn2 CN(C)C(=[N+](C)C)Cl.F[P-](F)(F)(F)(F)F 240 160 8.47
Exp_574 c1ccnc(c1)C(=O)O.Cc1c(cccn1)N>CN(C)C(=[N+](C)C)Cl.F[P-](F)(F)(F)(F)F>Cc1c(cccn1)NC(=O)c2ccccn2 CN(C)C(=[N+](C)C)Cl.F[P-](F)(F)(F)(F)F 480 160 12.74
Exp_575 c1ccnc(c1)C(=O)O.Cc1c(cccn1)N>CN(C)C(=[N+](C)C)Cl.F[P-](F)(F)(F)(F)F>Cc1c(cccn1)NC(=O)c2ccccn2 CN(C)C(=[N+](C)C)Cl.F[P-](F)(F)(F)(F)F 120 200 12.15
Exp_577 CC(c1ccccc1)(c2ccccc2)C(=O)O.Cc1c(cccn1)N>CN(C)C(=[N+](C)C)Cl.F[P-](F)(F)(F)(F)F>Cc1c(cccn1)NC(=O)C(C)(c2ccccc2)c3ccccc3 CN(C)C(=[N+](C)C)Cl.F[P-](F)(F)(F)(F)F 120 50 1.02
Exp_578 CC(c1ccccc1)(c2ccccc2)C(=O)O.Cc1c(cccn1)N>CN(C)C(=[N+](C)C)Cl.F[P-](F)(F)(F)(F)F>Cc1c(cccn1)NC(=O)C(C)(c2ccccc2)c3ccccc3 CN(C)C(=[N+](C)C)Cl.F[P-](F)(F)(F)(F)F 600 50 1.48
Exp_579 CC(c1ccccc1)(c2ccccc2)C(=O)O.Cc1c(cccn1)N>CN(C)C(=[N+](C)C)Cl.F[P-](F)(F)(F)(F)F>Cc1c(cccn1)NC(=O)C(C)(c2ccccc2)c3ccccc3 CN(C)C(=[N+](C)C)Cl.F[P-](F)(F)(F)(F)F 240 80 4.40
Exp_580 CC(c1ccccc1)(c2ccccc2)C(=O)O.Cc1c(cccn1)N>CN(C)C(=[N+](C)C)Cl.F[P-](F)(F)(F)(F)F>Cc1c(cccn1)NC(=O)C(C)(c2ccccc2)c3ccccc3 CN(C)C(=[N+](C)C)Cl.F[P-](F)(F)(F)(F)F 480 80 4.97
Exp_581 CC(c1ccccc1)(c2ccccc2)C(=O)O.Cc1c(cccn1)N>CN(C)C(=[N+](C)C)Cl.F[P-](F)(F)(F)(F)F>Cc1c(cccn1)NC(=O)C(C)(c2ccccc2)c3ccccc3 CN(C)C(=[N+](C)C)Cl.F[P-](F)(F)(F)(F)F 360 120 20.96
Exp_582 CC(c1ccccc1)(c2ccccc2)C(=O)O.Cc1c(cccn1)N>CN(C)C(=[N+](C)C)Cl.F[P-](F)(F)(F)(F)F>Cc1c(cccn1)NC(=O)C(C)(c2ccccc2)c3ccccc3 CN(C)C(=[N+](C)C)Cl.F[P-](F)(F)(F)(F)F 240 160 42.27
Exp_583 CC(c1ccccc1)(c2ccccc2)C(=O)O.Cc1c(cccn1)N>CN(C)C(=[N+](C)C)Cl.F[P-](F)(F)(F)(F)F>Cc1c(cccn1)NC(=O)C(C)(c2ccccc2)c3ccccc3 CN(C)C(=[N+](C)C)Cl.F[P-](F)(F)(F)(F)F 480 160 47.48
Exp_584 CC(c1ccccc1)(c2ccccc2)C(=O)O.Cc1c(cccn1)N>CN(C)C(=[N+](C)C)Cl.F[P-](F)(F)(F)(F)F>Cc1c(cccn1)NC(=O)C(C)(c2ccccc2)c3ccccc3 CN(C)C(=[N+](C)C)Cl.F[P-](F)(F)(F)(F)F 120 200 39.13
Exp_585 CC(c1ccccc1)(c2ccccc2)C(=O)O.Cc1c(cccn1)N>CN(C)C(=[N+](C)C)Cl.F[P-](F)(F)(F)(F)F>Cc1c(cccn1)NC(=O)C(C)(c2ccccc2)c3ccccc3 CN(C)C(=[N+](C)C)Cl.F[P-](F)(F)(F)(F)F 600 200 31.07
Exp_586 c1ccc(cc1)C(=O)O.c1cc(ncc1[N+](=O)[O-])N>CN(C)C(=[N+](C)C)Cl.F[P-](F)(F)(F)(F)F>c1ccc(cc1)C(=O)Nc2ccc(cn2)[N+](=O)[O-] CN(C)C(=[N+](C)C)Cl.F[P-](F)(F)(F)(F)F 120 50 0.00
Exp_587 c1ccc(cc1)C(=O)O.c1cc(ncc1[N+](=O)[O-])N>CN(C)C(=[N+](C)C)Cl.F[P-](F)(F)(F)(F)F>c1ccc(cc1)C(=O)Nc2ccc(cn2)[N+](=O)[O-] CN(C)C(=[N+](C)C)Cl.F[P-](F)(F)(F)(F)F 600 50 0.00
Exp_588 c1ccc(cc1)C(=O)O.c1cc(ncc1[N+](=O)[O-])N>CN(C)C(=[N+](C)C)Cl.F[P-](F)(F)(F)(F)F>c1ccc(cc1)C(=O)Nc2ccc(cn2)[N+](=O)[O-] CN(C)C(=[N+](C)C)Cl.F[P-](F)(F)(F)(F)F 240 80 0.00
Exp_589 c1ccc(cc1)C(=O)O.c1cc(ncc1[N+](=O)[O-])N>CN(C)C(=[N+](C)C)Cl.F[P-](F)(F)(F)(F)F>c1ccc(cc1)C(=O)Nc2ccc(cn2)[N+](=O)[O-] CN(C)C(=[N+](C)C)Cl.F[P-](F)(F)(F)(F)F 480 80 0.00
Exp_590 c1ccc(cc1)C(=O)O.c1cc(ncc1[N+](=O)[O-])N>CN(C)C(=[N+](C)C)Cl.F[P-](F)(F)(F)(F)F>c1ccc(cc1)C(=O)Nc2ccc(cn2)[N+](=O)[O-] CN(C)C(=[N+](C)C)Cl.F[P-](F)(F)(F)(F)F 360 120 0.37
Exp_591 c1ccc(cc1)C(=O)O.c1cc(ncc1[N+](=O)[O-])N>CN(C)C(=[N+](C)C)Cl.F[P-](F)(F)(F)(F)F>c1ccc(cc1)C(=O)Nc2ccc(cn2)[N+](=O)[O-] CN(C)C(=[N+](C)C)Cl.F[P-](F)(F)(F)(F)F 240 160 1.69
Exp_592 c1ccc(cc1)C(=O)O.c1cc(ncc1[N+](=O)[O-])N>CN(C)C(=[N+](C)C)Cl.F[P-](F)(F)(F)(F)F>c1ccc(cc1)C(=O)Nc2ccc(cn2)[N+](=O)[O-] CN(C)C(=[N+](C)C)Cl.F[P-](F)(F)(F)(F)F 480 160 2.94
Exp_593 c1ccc(cc1)C(=O)O.c1cc(ncc1[N+](=O)[O-])N>CN(C)C(=[N+](C)C)Cl.F[P-](F)(F)(F)(F)F>c1ccc(cc1)C(=O)Nc2ccc(cn2)[N+](=O)[O-] CN(C)C(=[N+](C)C)Cl.F[P-](F)(F)(F)(F)F 120 200 2.52
Exp_594 c1ccc(cc1)C(=O)O.c1cc(ncc1[N+](=O)[O-])N>CN(C)C(=[N+](C)C)Cl.F[P-](F)(F)(F)(F)F>c1ccc(cc1)C(=O)Nc2ccc(cn2)[N+](=O)[O-] CN(C)C(=[N+](C)C)Cl.F[P-](F)(F)(F)(F)F 600 200 4.37
Exp_595 CC(C)(c1ccccc1)C(=O)O.c1cc(ncc1[N+](=O)[O-])N>CN(C)C(=[N+](C)C)Cl.F[P-](F)(F)(F)(F)F>CC(C)(c1ccccc1)C(=O)Nc2ccc(cn2)[N+](=O)[O-] CN(C)C(=[N+](C)C)Cl.F[P-](F)(F)(F)(F)F 120 50 1.14
Exp_596 CC(C)(c1ccccc1)C(=O)O.c1cc(ncc1[N+](=O)[O-])N>CN(C)C(=[N+](C)C)Cl.F[P-](F)(F)(F)(F)F>CC(C)(c1ccccc1)C(=O)Nc2ccc(cn2)[N+](=O)[O-] CN(C)C(=[N+](C)C)Cl.F[P-](F)(F)(F)(F)F 600 50 3.63
Exp_597 CC(C)(c1ccccc1)C(=O)O.c1cc(ncc1[N+](=O)[O-])N>CN(C)C(=[N+](C)C)Cl.F[P-](F)(F)(F)(F)F>CC(C)(c1ccccc1)C(=O)Nc2ccc(cn2)[N+](=O)[O-] CN(C)C(=[N+](C)C)Cl.F[P-](F)(F)(F)(F)F 240 80 3.68
Exp_598 CC(C)(c1ccccc1)C(=O)O.c1cc(ncc1[N+](=O)[O-])N>CN(C)C(=[N+](C)C)Cl.F[P-](F)(F)(F)(F)F>CC(C)(c1ccccc1)C(=O)Nc2ccc(cn2)[N+](=O)[O-] CN(C)C(=[N+](C)C)Cl.F[P-](F)(F)(F)(F)F 480 80 5.02
Exp_599 CC(C)(c1ccccc1)C(=O)O.c1cc(ncc1[N+](=O)[O-])N>CN(C)C(=[N+](C)C)Cl.F[P-](F)(F)(F)(F)F>CC(C)(c1ccccc1)C(=O)Nc2ccc(cn2)[N+](=O)[O-] CN(C)C(=[N+](C)C)Cl.F[P-](F)(F)(F)(F)F 360 120 6.46
Exp_600 CC(C)(c1ccccc1)C(=O)O.c1cc(ncc1[N+](=O)[O-])N>CN(C)C(=[N+](C)C)Cl.F[P-](F)(F)(F)(F)F>CC(C)(c1ccccc1)C(=O)Nc2ccc(cn2)[N+](=O)[O-] CN(C)C(=[N+](C)C)Cl.F[P-](F)(F)(F)(F)F 240 160 6.78
Exp_601 CC(C)(c1ccccc1)C(=O)O.c1cc(ncc1[N+](=O)[O-])N>CN(C)C(=[N+](C)C)Cl.F[P-](F)(F)(F)(F)F>CC(C)(c1ccccc1)C(=O)Nc2ccc(cn2)[N+](=O)[O-] CN(C)C(=[N+](C)C)Cl.F[P-](F)(F)(F)(F)F 480 160 7.15
Exp_602 CC(C)(c1ccccc1)C(=O)O.c1cc(ncc1[N+](=O)[O-])N>CN(C)C(=[N+](C)C)Cl.F[P-](F)(F)(F)(F)F>CC(C)(c1ccccc1)C(=O)Nc2ccc(cn2)[N+](=O)[O-] CN(C)C(=[N+](C)C)Cl.F[P-](F)(F)(F)(F)F 120 200 6.49
Exp_603 CC(C)(c1ccccc1)C(=O)O.c1cc(ncc1[N+](=O)[O-])N>CN(C)C(=[N+](C)C)Cl.F[P-](F)(F)(F)(F)F>CC(C)(c1ccccc1)C(=O)Nc2ccc(cn2)[N+](=O)[O-] CN(C)C(=[N+](C)C)Cl.F[P-](F)(F)(F)(F)F 600 200 2.84
Exp_613 c1ccnc(c1)C(=O)O.c1cc(ncc1[N+](=O)[O-])N>CN(C)C(=[N+](C)C)Cl.F[P-](F)(F)(F)(F)F>c1ccnc(c1)C(=O)Nc2ccc(cn2)[N+](=O)[O-] CN(C)C(=[N+](C)C)Cl.F[P-](F)(F)(F)(F)F 120 50 0.00
Exp_614 c1ccnc(c1)C(=O)O.c1cc(ncc1[N+](=O)[O-])N>CN(C)C(=[N+](C)C)Cl.F[P-](F)(F)(F)(F)F>c1ccnc(c1)C(=O)Nc2ccc(cn2)[N+](=O)[O-] CN(C)C(=[N+](C)C)Cl.F[P-](F)(F)(F)(F)F 600 50 0.00
Exp_615 c1ccnc(c1)C(=O)O.c1cc(ncc1[N+](=O)[O-])N>CN(C)C(=[N+](C)C)Cl.F[P-](F)(F)(F)(F)F>c1ccnc(c1)C(=O)Nc2ccc(cn2)[N+](=O)[O-] CN(C)C(=[N+](C)C)Cl.F[P-](F)(F)(F)(F)F 240 80 0.00
Exp_616 c1ccnc(c1)C(=O)O.c1cc(ncc1[N+](=O)[O-])N>CN(C)C(=[N+](C)C)Cl.F[P-](F)(F)(F)(F)F>c1ccnc(c1)C(=O)Nc2ccc(cn2)[N+](=O)[O-] CN(C)C(=[N+](C)C)Cl.F[P-](F)(F)(F)(F)F 480 80 0.00
Exp_617 c1ccnc(c1)C(=O)O.c1cc(ncc1[N+](=O)[O-])N>CN(C)C(=[N+](C)C)Cl.F[P-](F)(F)(F)(F)F>c1ccnc(c1)C(=O)Nc2ccc(cn2)[N+](=O)[O-] CN(C)C(=[N+](C)C)Cl.F[P-](F)(F)(F)(F)F 360 120 0.00
Exp_618 c1ccnc(c1)C(=O)O.c1cc(ncc1[N+](=O)[O-])N>CN(C)C(=[N+](C)C)Cl.F[P-](F)(F)(F)(F)F>c1ccnc(c1)C(=O)Nc2ccc(cn2)[N+](=O)[O-] CN(C)C(=[N+](C)C)Cl.F[P-](F)(F)(F)(F)F 240 160 0.36
Exp_619 c1ccnc(c1)C(=O)O.c1cc(ncc1[N+](=O)[O-])N>CN(C)C(=[N+](C)C)Cl.F[P-](F)(F)(F)(F)F>c1ccnc(c1)C(=O)Nc2ccc(cn2)[N+](=O)[O-] CN(C)C(=[N+](C)C)Cl.F[P-](F)(F)(F)(F)F 480 160 0.71
Exp_620 c1ccnc(c1)C(=O)O.c1cc(ncc1[N+](=O)[O-])N>CN(C)C(=[N+](C)C)Cl.F[P-](F)(F)(F)(F)F>c1ccnc(c1)C(=O)Nc2ccc(cn2)[N+](=O)[O-] CN(C)C(=[N+](C)C)Cl.F[P-](F)(F)(F)(F)F 120 200 0.55
Exp_621 c1ccnc(c1)C(=O)O.c1cc(ncc1[N+](=O)[O-])N>CN(C)C(=[N+](C)C)Cl.F[P-](F)(F)(F)(F)F>c1ccnc(c1)C(=O)Nc2ccc(cn2)[N+](=O)[O-] CN(C)C(=[N+](C)C)Cl.F[P-](F)(F)(F)(F)F 600 200 0.89
Exp_622 CC(c1ccccc1)(c2ccccc2)C(=O)O.c1cc(ncc1[N+](=O)[O-])N>CN(C)C(=[N+](C)C)Cl.F[P-](F)(F)(F)(F)F>CC(c1ccccc1)(c2ccccc2)C(=O)Nc3ccc(cn3)[N+](=O)[O-] CN(C)C(=[N+](C)C)Cl.F[P-](F)(F)(F)(F)F 120 50 0.00
Exp_623 CC(c1ccccc1)(c2ccccc2)C(=O)O.c1cc(ncc1[N+](=O)[O-])N>CN(C)C(=[N+](C)C)Cl.F[P-](F)(F)(F)(F)F>CC(c1ccccc1)(c2ccccc2)C(=O)Nc3ccc(cn3)[N+](=O)[O-] CN(C)C(=[N+](C)C)Cl.F[P-](F)(F)(F)(F)F 600 50 0.00
Exp_624 CC(c1ccccc1)(c2ccccc2)C(=O)O.c1cc(ncc1[N+](=O)[O-])N>CN(C)C(=[N+](C)C)Cl.F[P-](F)(F)(F)(F)F>CC(c1ccccc1)(c2ccccc2)C(=O)Nc3ccc(cn3)[N+](=O)[O-] CN(C)C(=[N+](C)C)Cl.F[P-](F)(F)(F)(F)F 240 80 0.00
Exp_625 CC(c1ccccc1)(c2ccccc2)C(=O)O.c1cc(ncc1[N+](=O)[O-])N>CN(C)C(=[N+](C)C)Cl.F[P-](F)(F)(F)(F)F>CC(c1ccccc1)(c2ccccc2)C(=O)Nc3ccc(cn3)[N+](=O)[O-] CN(C)C(=[N+](C)C)Cl.F[P-](F)(F)(F)(F)F 480 80 0.00
Exp_626 CC(c1ccccc1)(c2ccccc2)C(=O)O.c1cc(ncc1[N+](=O)[O-])N>CN(C)C(=[N+](C)C)Cl.F[P-](F)(F)(F)(F)F>CC(c1ccccc1)(c2ccccc2)C(=O)Nc3ccc(cn3)[N+](=O)[O-] CN(C)C(=[N+](C)C)Cl.F[P-](F)(F)(F)(F)F 360 120 0.00
Exp_627 CC(c1ccccc1)(c2ccccc2)C(=O)O.c1cc(ncc1[N+](=O)[O-])N>CN(C)C(=[N+](C)C)Cl.F[P-](F)(F)(F)(F)F>CC(c1ccccc1)(c2ccccc2)C(=O)Nc3ccc(cn3)[N+](=O)[O-] CN(C)C(=[N+](C)C)Cl.F[P-](F)(F)(F)(F)F 240 160 2.45
Exp_628 CC(c1ccccc1)(c2ccccc2)C(=O)O.c1cc(ncc1[N+](=O)[O-])N>CN(C)C(=[N+](C)C)Cl.F[P-](F)(F)(F)(F)F>CC(c1ccccc1)(c2ccccc2)C(=O)Nc3ccc(cn3)[N+](=O)[O-] CN(C)C(=[N+](C)C)Cl.F[P-](F)(F)(F)(F)F 480 160 1.57
Exp_629 CC(c1ccccc1)(c2ccccc2)C(=O)O.c1cc(ncc1[N+](=O)[O-])N>CN(C)C(=[N+](C)C)Cl.F[P-](F)(F)(F)(F)F>CC(c1ccccc1)(c2ccccc2)C(=O)Nc3ccc(cn3)[N+](=O)[O-] CN(C)C(=[N+](C)C)Cl.F[P-](F)(F)(F)(F)F 120 200 4.21
Exp_630 CC(c1ccccc1)(c2ccccc2)C(=O)O.c1cc(ncc1[N+](=O)[O-])N>CN(C)C(=[N+](C)C)Cl.F[P-](F)(F)(F)(F)F>CC(c1ccccc1)(c2ccccc2)C(=O)Nc3ccc(cn3)[N+](=O)[O-] CN(C)C(=[N+](C)C)Cl.F[P-](F)(F)(F)(F)F 600 200 3.51
Exp_631 c1ccc(cc1)C(=O)O.Cc1cc(nc(n1)N)C>CN(C)C(=[N+](C)C)Cl.F[P-](F)(F)(F)(F)F>Cc1cc(nc(n1)NC(=O)c2ccccc2)C CN(C)C(=[N+](C)C)Cl.F[P-](F)(F)(F)(F)F 120 50 3.79
Exp_632 c1ccc(cc1)C(=O)O.Cc1cc(nc(n1)N)C>CN(C)C(=[N+](C)C)Cl.F[P-](F)(F)(F)(F)F>Cc1cc(nc(n1)NC(=O)c2ccccc2)C CN(C)C(=[N+](C)C)Cl.F[P-](F)(F)(F)(F)F 600 50 7.47
Exp_633 c1ccc(cc1)C(=O)O.Cc1cc(nc(n1)N)C>CN(C)C(=[N+](C)C)Cl.F[P-](F)(F)(F)(F)F>Cc1cc(nc(n1)NC(=O)c2ccccc2)C CN(C)C(=[N+](C)C)Cl.F[P-](F)(F)(F)(F)F 240 80 7.80
Exp_634 c1ccc(cc1)C(=O)O.Cc1cc(nc(n1)N)C>CN(C)C(=[N+](C)C)Cl.F[P-](F)(F)(F)(F)F>Cc1cc(nc(n1)NC(=O)c2ccccc2)C CN(C)C(=[N+](C)C)Cl.F[P-](F)(F)(F)(F)F 480 80 4.12
Exp_641 CC(C)(c1ccccc1)C(=O)O.Cc1cc(nc(n1)N)C>CN(C)C(=[N+](C)C)Cl.F[P-](F)(F)(F)(F)F>Cc1cc(nc(n1)NC(=O)C(C)(C)c2ccccc2)C CN(C)C(=[N+](C)C)Cl.F[P-](F)(F)(F)(F)F 600 50 2.58
Exp_642 CC(C)(c1ccccc1)C(=O)O.Cc1cc(nc(n1)N)C>CN(C)C(=[N+](C)C)Cl.F[P-](F)(F)(F)(F)F>Cc1cc(nc(n1)NC(=O)C(C)(C)c2ccccc2)C CN(C)C(=[N+](C)C)Cl.F[P-](F)(F)(F)(F)F 240 80 6.33
Exp_643 CC(C)(c1ccccc1)C(=O)O.Cc1cc(nc(n1)N)C>CN(C)C(=[N+](C)C)Cl.F[P-](F)(F)(F)(F)F>Cc1cc(nc(n1)NC(=O)C(C)(C)c2ccccc2)C CN(C)C(=[N+](C)C)Cl.F[P-](F)(F)(F)(F)F 480 80 6.86
Exp_644 CC(C)(c1ccccc1)C(=O)O.Cc1cc(nc(n1)N)C>CN(C)C(=[N+](C)C)Cl.F[P-](F)(F)(F)(F)F>Cc1cc(nc(n1)NC(=O)C(C)(C)c2ccccc2)C CN(C)C(=[N+](C)C)Cl.F[P-](F)(F)(F)(F)F 360 120 21.04
Exp_645 CC(C)(c1ccccc1)C(=O)O.Cc1cc(nc(n1)N)C>CN(C)C(=[N+](C)C)Cl.F[P-](F)(F)(F)(F)F>Cc1cc(nc(n1)NC(=O)C(C)(C)c2ccccc2)C CN(C)C(=[N+](C)C)Cl.F[P-](F)(F)(F)(F)F 240 160 37.05
Exp_646 CC(C)(c1ccccc1)C(=O)O.Cc1cc(nc(n1)N)C>CN(C)C(=[N+](C)C)Cl.F[P-](F)(F)(F)(F)F>Cc1cc(nc(n1)NC(=O)C(C)(C)c2ccccc2)C CN(C)C(=[N+](C)C)Cl.F[P-](F)(F)(F)(F)F 480 160 42.34
Exp_647 CC(C)(c1ccccc1)C(=O)O.Cc1cc(nc(n1)N)C>CN(C)C(=[N+](C)C)Cl.F[P-](F)(F)(F)(F)F>Cc1cc(nc(n1)NC(=O)C(C)(C)c2ccccc2)C CN(C)C(=[N+](C)C)Cl.F[P-](F)(F)(F)(F)F 120 200 36.34
Exp_648 CC(C)(c1ccccc1)C(=O)O.Cc1cc(nc(n1)N)C>CN(C)C(=[N+](C)C)Cl.F[P-](F)(F)(F)(F)F>Cc1cc(nc(n1)NC(=O)C(C)(C)c2ccccc2)C CN(C)C(=[N+](C)C)Cl.F[P-](F)(F)(F)(F)F 600 200 55.01
Exp_649 c1ccc(cc1)C(c2ccccc2)C(=O)O.Cc1cc(nc(n1)N)C>CN(C)C(=[N+](C)C)Cl.F[P-](F)(F)(F)(F)F>Cc1cc(nc(n1)NC(=O)C(c2ccccc2)c3ccccc3)C CN(C)C(=[N+](C)C)Cl.F[P-](F)(F)(F)(F)F 120 50 25.28
Exp_650 c1ccc(cc1)C(c2ccccc2)C(=O)O.Cc1cc(nc(n1)N)C>CN(C)C(=[N+](C)C)Cl.F[P-](F)(F)(F)(F)F>Cc1cc(nc(n1)NC(=O)C(c2ccccc2)c3ccccc3)C CN(C)C(=[N+](C)C)Cl.F[P-](F)(F)(F)(F)F 600 50 24.83
Exp_651 c1ccc(cc1)C(c2ccccc2)C(=O)O.Cc1cc(nc(n1)N)C>CN(C)C(=[N+](C)C)Cl.F[P-](F)(F)(F)(F)F>Cc1cc(nc(n1)NC(=O)C(c2ccccc2)c3ccccc3)C CN(C)C(=[N+](C)C)Cl.F[P-](F)(F)(F)(F)F 240 80 25.06
Exp_652 c1ccc(cc1)C(c2ccccc2)C(=O)O.Cc1cc(nc(n1)N)C>CN(C)C(=[N+](C)C)Cl.F[P-](F)(F)(F)(F)F>Cc1cc(nc(n1)NC(=O)C(c2ccccc2)c3ccccc3)C CN(C)C(=[N+](C)C)Cl.F[P-](F)(F)(F)(F)F 480 80 24.58
Exp_653 c1ccc(cc1)C(c2ccccc2)C(=O)O.Cc1cc(nc(n1)N)C>CN(C)C(=[N+](C)C)Cl.F[P-](F)(F)(F)(F)F>Cc1cc(nc(n1)NC(=O)C(c2ccccc2)c3ccccc3)C CN(C)C(=[N+](C)C)Cl.F[P-](F)(F)(F)(F)F 360 120 24.10
Exp_654 c1ccc(cc1)C(c2ccccc2)C(=O)O.Cc1cc(nc(n1)N)C>CN(C)C(=[N+](C)C)Cl.F[P-](F)(F)(F)(F)F>Cc1cc(nc(n1)NC(=O)C(c2ccccc2)c3ccccc3)C CN(C)C(=[N+](C)C)Cl.F[P-](F)(F)(F)(F)F 240 160 22.92
Exp_655 c1ccc(cc1)C(c2ccccc2)C(=O)O.Cc1cc(nc(n1)N)C>CN(C)C(=[N+](C)C)Cl.F[P-](F)(F)(F)(F)F>Cc1cc(nc(n1)NC(=O)C(c2ccccc2)c3ccccc3)C CN(C)C(=[N+](C)C)Cl.F[P-](F)(F)(F)(F)F 480 160 22.28
Exp_656 c1ccc(cc1)C(c2ccccc2)C(=O)O.Cc1cc(nc(n1)N)C>CN(C)C(=[N+](C)C)Cl.F[P-](F)(F)(F)(F)F>Cc1cc(nc(n1)NC(=O)C(c2ccccc2)c3ccccc3)C CN(C)C(=[N+](C)C)Cl.F[P-](F)(F)(F)(F)F 120 200 23.32
Exp_657 c1ccc(cc1)C(c2ccccc2)C(=O)O.Cc1cc(nc(n1)N)C>CN(C)C(=[N+](C)C)Cl.F[P-](F)(F)(F)(F)F>Cc1cc(nc(n1)NC(=O)C(c2ccccc2)c3ccccc3)C CN(C)C(=[N+](C)C)Cl.F[P-](F)(F)(F)(F)F 600 200 22.02
Exp_658 c1ccnc(c1)C(=O)O.Cc1cc(nc(n1)N)C>CN(C)C(=[N+](C)C)Cl.F[P-](F)(F)(F)(F)F>Cc1cc(nc(n1)NC(=O)c2ccccn2)C CN(C)C(=[N+](C)C)Cl.F[P-](F)(F)(F)(F)F 120 50 0.00
Exp_659 c1ccnc(c1)C(=O)O.Cc1cc(nc(n1)N)C>CN(C)C(=[N+](C)C)Cl.F[P-](F)(F)(F)(F)F>Cc1cc(nc(n1)NC(=O)c2ccccn2)C CN(C)C(=[N+](C)C)Cl.F[P-](F)(F)(F)(F)F 600 50 0.00
Exp_660 c1ccnc(c1)C(=O)O.Cc1cc(nc(n1)N)C>CN(C)C(=[N+](C)C)Cl.F[P-](F)(F)(F)(F)F>Cc1cc(nc(n1)NC(=O)c2ccccn2)C CN(C)C(=[N+](C)C)Cl.F[P-](F)(F)(F)(F)F 240 80 0.37
Exp_661 c1ccnc(c1)C(=O)O.Cc1cc(nc(n1)N)C>CN(C)C(=[N+](C)C)Cl.F[P-](F)(F)(F)(F)F>Cc1cc(nc(n1)NC(=O)c2ccccn2)C CN(C)C(=[N+](C)C)Cl.F[P-](F)(F)(F)(F)F 480 80 0.59
Exp_662 c1ccnc(c1)C(=O)O.Cc1cc(nc(n1)N)C>CN(C)C(=[N+](C)C)Cl.F[P-](F)(F)(F)(F)F>Cc1cc(nc(n1)NC(=O)c2ccccn2)C CN(C)C(=[N+](C)C)Cl.F[P-](F)(F)(F)(F)F 360 120 1.14
Exp_663 c1ccnc(c1)C(=O)O.Cc1cc(nc(n1)N)C>CN(C)C(=[N+](C)C)Cl.F[P-](F)(F)(F)(F)F>Cc1cc(nc(n1)NC(=O)c2ccccn2)C CN(C)C(=[N+](C)C)Cl.F[P-](F)(F)(F)(F)F 240 160 4.33
Exp_664 c1ccnc(c1)C(=O)O.Cc1cc(nc(n1)N)C>CN(C)C(=[N+](C)C)Cl.F[P-](F)(F)(F)(F)F>Cc1cc(nc(n1)NC(=O)c2ccccn2)C CN(C)C(=[N+](C)C)Cl.F[P-](F)(F)(F)(F)F 480 160 7.91
Exp_665 c1ccnc(c1)C(=O)O.Cc1cc(nc(n1)N)C>CN(C)C(=[N+](C)C)Cl.F[P-](F)(F)(F)(F)F>Cc1cc(nc(n1)NC(=O)c2ccccn2)C CN(C)C(=[N+](C)C)Cl.F[P-](F)(F)(F)(F)F 120 200 8.38
Exp_666 c1ccnc(c1)C(=O)O.Cc1cc(nc(n1)N)C>CN(C)C(=[N+](C)C)Cl.F[P-](F)(F)(F)(F)F>Cc1cc(nc(n1)NC(=O)c2ccccn2)C CN(C)C(=[N+](C)C)Cl.F[P-](F)(F)(F)(F)F 600 200 13.43
Exp_667 CC(c1ccccc1)(c2ccccc2)C(=O)O.Cc1cc(nc(n1)N)C>CN(C)C(=[N+](C)C)Cl.F[P-](F)(F)(F)(F)F>Cc1cc(nc(n1)NC(=O)C(C)(c2ccccc2)c3ccccc3)C CN(C)C(=[N+](C)C)Cl.F[P-](F)(F)(F)(F)F 120 50 0.00
Exp_668 CC(c1ccccc1)(c2ccccc2)C(=O)O.Cc1cc(nc(n1)N)C>CN(C)C(=[N+](C)C)Cl.F[P-](F)(F)(F)(F)F>Cc1cc(nc(n1)NC(=O)C(C)(c2ccccc2)c3ccccc3)C CN(C)C(=[N+](C)C)Cl.F[P-](F)(F)(F)(F)F 600 50 0.00
Exp_669 CC(c1ccccc1)(c2ccccc2)C(=O)O.Cc1cc(nc(n1)N)C>CN(C)C(=[N+](C)C)Cl.F[P-](F)(F)(F)(F)F>Cc1cc(nc(n1)NC(=O)C(C)(c2ccccc2)c3ccccc3)C CN(C)C(=[N+](C)C)Cl.F[P-](F)(F)(F)(F)F 240 80 2.40
Exp_670 CC(c1ccccc1)(c2ccccc2)C(=O)O.Cc1cc(nc(n1)N)C>CN(C)C(=[N+](C)C)Cl.F[P-](F)(F)(F)(F)F>Cc1cc(nc(n1)NC(=O)C(C)(c2ccccc2)c3ccccc3)C CN(C)C(=[N+](C)C)Cl.F[P-](F)(F)(F)(F)F 480 80 3.98
Exp_671 CC(c1ccccc1)(c2ccccc2)C(=O)O.Cc1cc(nc(n1)N)C>CN(C)C(=[N+](C)C)Cl.F[P-](F)(F)(F)(F)F>Cc1cc(nc(n1)NC(=O)C(C)(c2ccccc2)c3ccccc3)C CN(C)C(=[N+](C)C)Cl.F[P-](F)(F)(F)(F)F 360 120 13.69
Exp_672 CC(c1ccccc1)(c2ccccc2)C(=O)O.Cc1cc(nc(n1)N)C>CN(C)C(=[N+](C)C)Cl.F[P-](F)(F)(F)(F)F>Cc1cc(nc(n1)NC(=O)C(C)(c2ccccc2)c3ccccc3)C CN(C)C(=[N+](C)C)Cl.F[P-](F)(F)(F)(F)F 240 160 28.23
Exp_673 CC(c1ccccc1)(c2ccccc2)C(=O)O.Cc1cc(nc(n1)N)C>CN(C)C(=[N+](C)C)Cl.F[P-](F)(F)(F)(F)F>Cc1cc(nc(n1)NC(=O)C(C)(c2ccccc2)c3ccccc3)C CN(C)C(=[N+](C)C)Cl.F[P-](F)(F)(F)(F)F 480 160 35.95
Exp_674 CC(c1ccccc1)(c2ccccc2)C(=O)O.Cc1cc(nc(n1)N)C>CN(C)C(=[N+](C)C)Cl.F[P-](F)(F)(F)(F)F>Cc1cc(nc(n1)NC(=O)C(C)(c2ccccc2)c3ccccc3)C CN(C)C(=[N+](C)C)Cl.F[P-](F)(F)(F)(F)F 120 200 31.48
Exp_675 CC(c1ccccc1)(c2ccccc2)C(=O)O.Cc1cc(nc(n1)N)C>CN(C)C(=[N+](C)C)Cl.F[P-](F)(F)(F)(F)F>Cc1cc(nc(n1)NC(=O)C(C)(c2ccccc2)c3ccccc3)C CN(C)C(=[N+](C)C)Cl.F[P-](F)(F)(F)(F)F 600 200 62.13
Exp_676 c1ccc(cc1)C(=O)O.c1ccc(cc1)CN>CCCP1(=O)OP(=O)(OP(=O)(O1)CCC)CCC>c1ccc(cc1)CNC(=O)c2ccccc2 CCCP1(=O)OP(=O)(OP(=O)(O1)CCC)CCC 120 50 65.19
Exp_677 c1ccc(cc1)C(=O)O.c1ccc(cc1)CN>CCCP1(=O)OP(=O)(OP(=O)(O1)CCC)CCC>c1ccc(cc1)CNC(=O)c2ccccc2 CCCP1(=O)OP(=O)(OP(=O)(O1)CCC)CCC 600 50 62.01
Exp_678 c1ccc(cc1)C(=O)O.c1ccc(cc1)CN>CCCP1(=O)OP(=O)(OP(=O)(O1)CCC)CCC>c1ccc(cc1)CNC(=O)c2ccccc2 CCCP1(=O)OP(=O)(OP(=O)(O1)CCC)CCC 240 80 64.31
Exp_679 c1ccc(cc1)C(=O)O.c1ccc(cc1)CN>CCCP1(=O)OP(=O)(OP(=O)(O1)CCC)CCC>c1ccc(cc1)CNC(=O)c2ccccc2 CCCP1(=O)OP(=O)(OP(=O)(O1)CCC)CCC 480 80 64.60
Exp_680 c1ccc(cc1)C(=O)O.c1ccc(cc1)CN>CCCP1(=O)OP(=O)(OP(=O)(O1)CCC)CCC>c1ccc(cc1)CNC(=O)c2ccccc2 CCCP1(=O)OP(=O)(OP(=O)(O1)CCC)CCC 360 120 67.11
Exp_681 c1ccc(cc1)C(=O)O.c1ccc(cc1)CN>CCCP1(=O)OP(=O)(OP(=O)(O1)CCC)CCC>c1ccc(cc1)CNC(=O)c2ccccc2 CCCP1(=O)OP(=O)(OP(=O)(O1)CCC)CCC 240 160 79.39
Exp_682 c1ccc(cc1)C(=O)O.c1ccc(cc1)CN>CCCP1(=O)OP(=O)(OP(=O)(O1)CCC)CCC>c1ccc(cc1)CNC(=O)c2ccccc2 CCCP1(=O)OP(=O)(OP(=O)(O1)CCC)CCC 480 160 83.60
Exp_683 c1ccc(cc1)C(=O)O.c1ccc(cc1)CN>CCCP1(=O)OP(=O)(OP(=O)(O1)CCC)CCC>c1ccc(cc1)CNC(=O)c2ccccc2 CCCP1(=O)OP(=O)(OP(=O)(O1)CCC)CCC 120 200 83.72
Exp_684 c1ccc(cc1)C(=O)O.c1ccc(cc1)CN>CCCP1(=O)OP(=O)(OP(=O)(O1)CCC)CCC>c1ccc(cc1)CNC(=O)c2ccccc2 CCCP1(=O)OP(=O)(OP(=O)(O1)CCC)CCC 600 200 75.86
Exp_685 CC(C)(c1ccccc1)C(=O)O.c1ccc(cc1)CN>CCCP1(=O)OP(=O)(OP(=O)(O1)CCC)CCC>CC(C)(c1ccccc1)C(=O)NCc2ccccc2 CCCP1(=O)OP(=O)(OP(=O)(O1)CCC)CCC 120 50 48.75
Exp_686 CC(C)(c1ccccc1)C(=O)O.c1ccc(cc1)CN>CCCP1(=O)OP(=O)(OP(=O)(O1)CCC)CCC>CC(C)(c1ccccc1)C(=O)NCc2ccccc2 CCCP1(=O)OP(=O)(OP(=O)(O1)CCC)CCC 600 50 46.12
Exp_687 CC(C)(c1ccccc1)C(=O)O.c1ccc(cc1)CN>CCCP1(=O)OP(=O)(OP(=O)(O1)CCC)CCC>CC(C)(c1ccccc1)C(=O)NCc2ccccc2 CCCP1(=O)OP(=O)(OP(=O)(O1)CCC)CCC 240 80 39.98
Exp_688 CC(C)(c1ccccc1)C(=O)O.c1ccc(cc1)CN>CCCP1(=O)OP(=O)(OP(=O)(O1)CCC)CCC>CC(C)(c1ccccc1)C(=O)NCc2ccccc2 CCCP1(=O)OP(=O)(OP(=O)(O1)CCC)CCC 480 80 39.77
Exp_689 CC(C)(c1ccccc1)C(=O)O.c1ccc(cc1)CN>CCCP1(=O)OP(=O)(OP(=O)(O1)CCC)CCC>CC(C)(c1ccccc1)C(=O)NCc2ccccc2 CCCP1(=O)OP(=O)(OP(=O)(O1)CCC)CCC 360 120 38.93
Exp_690 CC(C)(c1ccccc1)C(=O)O.c1ccc(cc1)CN>CCCP1(=O)OP(=O)(OP(=O)(O1)CCC)CCC>CC(C)(c1ccccc1)C(=O)NCc2ccccc2 CCCP1(=O)OP(=O)(OP(=O)(O1)CCC)CCC 240 160 44.14
Exp_691 CC(C)(c1ccccc1)C(=O)O.c1ccc(cc1)CN>CCCP1(=O)OP(=O)(OP(=O)(O1)CCC)CCC>CC(C)(c1ccccc1)C(=O)NCc2ccccc2 CCCP1(=O)OP(=O)(OP(=O)(O1)CCC)CCC 480 160 50.32
Exp_692 CC(C)(c1ccccc1)C(=O)O.c1ccc(cc1)CN>CCCP1(=O)OP(=O)(OP(=O)(O1)CCC)CCC>CC(C)(c1ccccc1)C(=O)NCc2ccccc2 CCCP1(=O)OP(=O)(OP(=O)(O1)CCC)CCC 120 200 46.90
Exp_694 c1ccc(cc1)C(c2ccccc2)C(=O)O.c1ccc(cc1)CN>CCCP1(=O)OP(=O)(OP(=O)(O1)CCC)CCC>c1ccc(cc1)CNC(=O)C(c2ccccc2)c3ccccc3 CCCP1(=O)OP(=O)(OP(=O)(O1)CCC)CCC 120 50 0.00
Exp_695 c1ccc(cc1)C(c2ccccc2)C(=O)O.c1ccc(cc1)CN>CCCP1(=O)OP(=O)(OP(=O)(O1)CCC)CCC>c1ccc(cc1)CNC(=O)C(c2ccccc2)c3ccccc3 CCCP1(=O)OP(=O)(OP(=O)(O1)CCC)CCC 600 50 0.00
Exp_696 c1ccc(cc1)C(c2ccccc2)C(=O)O.c1ccc(cc1)CN>CCCP1(=O)OP(=O)(OP(=O)(O1)CCC)CCC>c1ccc(cc1)CNC(=O)C(c2ccccc2)c3ccccc3 CCCP1(=O)OP(=O)(OP(=O)(O1)CCC)CCC 240 80 0.00
Exp_697 c1ccc(cc1)C(c2ccccc2)C(=O)O.c1ccc(cc1)CN>CCCP1(=O)OP(=O)(OP(=O)(O1)CCC)CCC>c1ccc(cc1)CNC(=O)C(c2ccccc2)c3ccccc3 CCCP1(=O)OP(=O)(OP(=O)(O1)CCC)CCC 480 80 0.00
Exp_698 c1ccc(cc1)C(c2ccccc2)C(=O)O.c1ccc(cc1)CN>CCCP1(=O)OP(=O)(OP(=O)(O1)CCC)CCC>c1ccc(cc1)CNC(=O)C(c2ccccc2)c3ccccc3 CCCP1(=O)OP(=O)(OP(=O)(O1)CCC)CCC 360 120 0.00
Exp_699 c1ccc(cc1)C(c2ccccc2)C(=O)O.c1ccc(cc1)CN>CCCP1(=O)OP(=O)(OP(=O)(O1)CCC)CCC>c1ccc(cc1)CNC(=O)C(c2ccccc2)c3ccccc3 CCCP1(=O)OP(=O)(OP(=O)(O1)CCC)CCC 240 160 3.67
Exp_700 c1ccc(cc1)C(c2ccccc2)C(=O)O.c1ccc(cc1)CN>CCCP1(=O)OP(=O)(OP(=O)(O1)CCC)CCC>c1ccc(cc1)CNC(=O)C(c2ccccc2)c3ccccc3 CCCP1(=O)OP(=O)(OP(=O)(O1)CCC)CCC 480 160 16.81
Exp_701 c1ccc(cc1)C(c2ccccc2)C(=O)O.c1ccc(cc1)CN>CCCP1(=O)OP(=O)(OP(=O)(O1)CCC)CCC>c1ccc(cc1)CNC(=O)C(c2ccccc2)c3ccccc3 CCCP1(=O)OP(=O)(OP(=O)(O1)CCC)CCC 120 200 15.03
Exp_703 c1ccnc(c1)C(=O)O.c1ccc(cc1)CN>CCCP1(=O)OP(=O)(OP(=O)(O1)CCC)CCC>c1ccc(cc1)CNC(=O)c2ccccn2 CCCP1(=O)OP(=O)(OP(=O)(O1)CCC)CCC 120 50 5.87
Exp_704 c1ccnc(c1)C(=O)O.c1ccc(cc1)CN>CCCP1(=O)OP(=O)(OP(=O)(O1)CCC)CCC>c1ccc(cc1)CNC(=O)c2ccccn2 CCCP1(=O)OP(=O)(OP(=O)(O1)CCC)CCC 600 50 5.87
Exp_705 c1ccnc(c1)C(=O)O.c1ccc(cc1)CN>CCCP1(=O)OP(=O)(OP(=O)(O1)CCC)CCC>c1ccc(cc1)CNC(=O)c2ccccn2 CCCP1(=O)OP(=O)(OP(=O)(O1)CCC)CCC 240 80 6.88
Exp_706 c1ccnc(c1)C(=O)O.c1ccc(cc1)CN>CCCP1(=O)OP(=O)(OP(=O)(O1)CCC)CCC>c1ccc(cc1)CNC(=O)c2ccccn2 CCCP1(=O)OP(=O)(OP(=O)(O1)CCC)CCC 480 80 7.29
Exp_707 c1ccnc(c1)C(=O)O.c1ccc(cc1)CN>CCCP1(=O)OP(=O)(OP(=O)(O1)CCC)CCC>c1ccc(cc1)CNC(=O)c2ccccn2 CCCP1(=O)OP(=O)(OP(=O)(O1)CCC)CCC 360 120 16.98
Exp_708 c1ccnc(c1)C(=O)O.c1ccc(cc1)CN>CCCP1(=O)OP(=O)(OP(=O)(O1)CCC)CCC>c1ccc(cc1)CNC(=O)c2ccccn2 CCCP1(=O)OP(=O)(OP(=O)(O1)CCC)CCC 240 160 30.03
Exp_709 c1ccnc(c1)C(=O)O.c1ccc(cc1)CN>CCCP1(=O)OP(=O)(OP(=O)(O1)CCC)CCC>c1ccc(cc1)CNC(=O)c2ccccn2 CCCP1(=O)OP(=O)(OP(=O)(O1)CCC)CCC 480 160 39.67
Exp_712 CC(c1ccccc1)(c2ccccc2)C(=O)O.c1ccc(cc1)CN>CCCP1(=O)OP(=O)(OP(=O)(O1)CCC)CCC>CC(c1ccccc1)(c2ccccc2)C(=O)NCc3ccccc3 CCCP1(=O)OP(=O)(OP(=O)(O1)CCC)CCC 120 50 0
Exp_713 CC(c1ccccc1)(c2ccccc2)C(=O)O.c1ccc(cc1)CN>CCCP1(=O)OP(=O)(OP(=O)(O1)CCC)CCC>CC(c1ccccc1)(c2ccccc2)C(=O)NCc3ccccc3 CCCP1(=O)OP(=O)(OP(=O)(O1)CCC)CCC 600 50 0
Exp_714 CC(c1ccccc1)(c2ccccc2)C(=O)O.c1ccc(cc1)CN>CCCP1(=O)OP(=O)(OP(=O)(O1)CCC)CCC>CC(c1ccccc1)(c2ccccc2)C(=O)NCc3ccccc3 CCCP1(=O)OP(=O)(OP(=O)(O1)CCC)CCC 240 80 0
Exp_715 CC(c1ccccc1)(c2ccccc2)C(=O)O.c1ccc(cc1)CN>CCCP1(=O)OP(=O)(OP(=O)(O1)CCC)CCC>CC(c1ccccc1)(c2ccccc2)C(=O)NCc3ccccc3 CCCP1(=O)OP(=O)(OP(=O)(O1)CCC)CCC 480 80 0
Exp_716 CC(c1ccccc1)(c2ccccc2)C(=O)O.c1ccc(cc1)CN>CCCP1(=O)OP(=O)(OP(=O)(O1)CCC)CCC>CC(c1ccccc1)(c2ccccc2)C(=O)NCc3ccccc3 CCCP1(=O)OP(=O)(OP(=O)(O1)CCC)CCC 360 120 0
Exp_717 CC(c1ccccc1)(c2ccccc2)C(=O)O.c1ccc(cc1)CN>CCCP1(=O)OP(=O)(OP(=O)(O1)CCC)CCC>CC(c1ccccc1)(c2ccccc2)C(=O)NCc3ccccc3 CCCP1(=O)OP(=O)(OP(=O)(O1)CCC)CCC 240 160 1.79
Exp_718 CC(c1ccccc1)(c2ccccc2)C(=O)O.c1ccc(cc1)CN>CCCP1(=O)OP(=O)(OP(=O)(O1)CCC)CCC>CC(c1ccccc1)(c2ccccc2)C(=O)NCc3ccccc3 CCCP1(=O)OP(=O)(OP(=O)(O1)CCC)CCC 480 160 2.89
Exp_719 CC(c1ccccc1)(c2ccccc2)C(=O)O.c1ccc(cc1)CN>CCCP1(=O)OP(=O)(OP(=O)(O1)CCC)CCC>CC(c1ccccc1)(c2ccccc2)C(=O)NCc3ccccc3 CCCP1(=O)OP(=O)(OP(=O)(O1)CCC)CCC 120 200 2.00
Exp_720 CC(c1ccccc1)(c2ccccc2)C(=O)O.c1ccc(cc1)CN>CCCP1(=O)OP(=O)(OP(=O)(O1)CCC)CCC>CC(c1ccccc1)(c2ccccc2)C(=O)NCc3ccccc3 CCCP1(=O)OP(=O)(OP(=O)(O1)CCC)CCC 600 200 2.96
Exp_721 c1ccc(cc1)C(=O)O.c1cc(cnc1)N>CCCP1(=O)OP(=O)(OP(=O)(O1)CCC)CCC>c1ccc(cc1)C(=O)Nc2cccnc2 CCCP1(=O)OP(=O)(OP(=O)(O1)CCC)CCC 120 50 0.00
Exp_722 c1ccc(cc1)C(=O)O.c1cc(cnc1)N>CCCP1(=O)OP(=O)(OP(=O)(O1)CCC)CCC>c1ccc(cc1)C(=O)Nc2cccnc2 CCCP1(=O)OP(=O)(OP(=O)(O1)CCC)CCC 600 50 0.00
Exp_723 c1ccc(cc1)C(=O)O.c1cc(cnc1)N>CCCP1(=O)OP(=O)(OP(=O)(O1)CCC)CCC>c1ccc(cc1)C(=O)Nc2cccnc2 CCCP1(=O)OP(=O)(OP(=O)(O1)CCC)CCC 240 80 0.00
Exp_724 c1ccc(cc1)C(=O)O.c1cc(cnc1)N>CCCP1(=O)OP(=O)(OP(=O)(O1)CCC)CCC>c1ccc(cc1)C(=O)Nc2cccnc2 CCCP1(=O)OP(=O)(OP(=O)(O1)CCC)CCC 480 80 0.00
Exp_725 c1ccc(cc1)C(=O)O.c1cc(cnc1)N>CCCP1(=O)OP(=O)(OP(=O)(O1)CCC)CCC>c1ccc(cc1)C(=O)Nc2cccnc2 CCCP1(=O)OP(=O)(OP(=O)(O1)CCC)CCC 360 120 0.00
Exp_726 c1ccc(cc1)C(=O)O.c1cc(cnc1)N>CCCP1(=O)OP(=O)(OP(=O)(O1)CCC)CCC>c1ccc(cc1)C(=O)Nc2cccnc2 CCCP1(=O)OP(=O)(OP(=O)(O1)CCC)CCC 240 160 0.00
Exp_727 c1ccc(cc1)C(=O)O.c1cc(cnc1)N>CCCP1(=O)OP(=O)(OP(=O)(O1)CCC)CCC>c1ccc(cc1)C(=O)Nc2cccnc2 CCCP1(=O)OP(=O)(OP(=O)(O1)CCC)CCC 480 160 0.00
Exp_728 c1ccc(cc1)C(=O)O.c1cc(cnc1)N>CCCP1(=O)OP(=O)(OP(=O)(O1)CCC)CCC>c1ccc(cc1)C(=O)Nc2cccnc2 CCCP1(=O)OP(=O)(OP(=O)(O1)CCC)CCC 120 200 0.00
Exp_729 c1ccc(cc1)C(=O)O.c1cc(cnc1)N>CCCP1(=O)OP(=O)(OP(=O)(O1)CCC)CCC>c1ccc(cc1)C(=O)Nc2cccnc2 CCCP1(=O)OP(=O)(OP(=O)(O1)CCC)CCC 600 200 0.00
Exp_730 CC(C)(c1ccccc1)C(=O)O.c1cc(cnc1)N>CCCP1(=O)OP(=O)(OP(=O)(O1)CCC)CCC>CC(C)(c1ccccc1)C(=O)Nc2cccnc2 CCCP1(=O)OP(=O)(OP(=O)(O1)CCC)CCC 120 50 0.00
Exp_731 CC(C)(c1ccccc1)C(=O)O.c1cc(cnc1)N>CCCP1(=O)OP(=O)(OP(=O)(O1)CCC)CCC>CC(C)(c1ccccc1)C(=O)Nc2cccnc2 CCCP1(=O)OP(=O)(OP(=O)(O1)CCC)CCC 600 50 0.00
Exp_732 CC(C)(c1ccccc1)C(=O)O.c1cc(cnc1)N>CCCP1(=O)OP(=O)(OP(=O)(O1)CCC)CCC>CC(C)(c1ccccc1)C(=O)Nc2cccnc2 CCCP1(=O)OP(=O)(OP(=O)(O1)CCC)CCC 240 80 0.00
Exp_733 CC(C)(c1ccccc1)C(=O)O.c1cc(cnc1)N>CCCP1(=O)OP(=O)(OP(=O)(O1)CCC)CCC>CC(C)(c1ccccc1)C(=O)Nc2cccnc2 CCCP1(=O)OP(=O)(OP(=O)(O1)CCC)CCC 480 80 0.00
Exp_734 CC(C)(c1ccccc1)C(=O)O.c1cc(cnc1)N>CCCP1(=O)OP(=O)(OP(=O)(O1)CCC)CCC>CC(C)(c1ccccc1)C(=O)Nc2cccnc2 CCCP1(=O)OP(=O)(OP(=O)(O1)CCC)CCC 360 120 0.00
Exp_735 CC(C)(c1ccccc1)C(=O)O.c1cc(cnc1)N>CCCP1(=O)OP(=O)(OP(=O)(O1)CCC)CCC>CC(C)(c1ccccc1)C(=O)Nc2cccnc2 CCCP1(=O)OP(=O)(OP(=O)(O1)CCC)CCC 240 160 0.00
Exp_736 CC(C)(c1ccccc1)C(=O)O.c1cc(cnc1)N>CCCP1(=O)OP(=O)(OP(=O)(O1)CCC)CCC>CC(C)(c1ccccc1)C(=O)Nc2cccnc2 CCCP1(=O)OP(=O)(OP(=O)(O1)CCC)CCC 480 160 0.00
Exp_737 CC(C)(c1ccccc1)C(=O)O.c1cc(cnc1)N>CCCP1(=O)OP(=O)(OP(=O)(O1)CCC)CCC>CC(C)(c1ccccc1)C(=O)Nc2cccnc2 CCCP1(=O)OP(=O)(OP(=O)(O1)CCC)CCC 120 200 0.00
Exp_738 CC(C)(c1ccccc1)C(=O)O.c1cc(cnc1)N>CCCP1(=O)OP(=O)(OP(=O)(O1)CCC)CCC>CC(C)(c1ccccc1)C(=O)Nc2cccnc2 CCCP1(=O)OP(=O)(OP(=O)(O1)CCC)CCC 600 200 0.00
Exp_740 c1ccc(cc1)C(c2ccccc2)C(=O)O.c1cc(cnc1)N>CCCP1(=O)OP(=O)(OP(=O)(O1)CCC)CCC>c1ccc(cc1)C(c2ccccc2)C(=O)Nc3cccnc3 CCCP1(=O)OP(=O)(OP(=O)(O1)CCC)CCC 600 50 33.39
Exp_741 c1ccc(cc1)C(c2ccccc2)C(=O)O.c1cc(cnc1)N>CCCP1(=O)OP(=O)(OP(=O)(O1)CCC)CCC>c1ccc(cc1)C(c2ccccc2)C(=O)Nc3cccnc3 CCCP1(=O)OP(=O)(OP(=O)(O1)CCC)CCC 240 80 24.07
Exp_742 c1ccc(cc1)C(c2ccccc2)C(=O)O.c1cc(cnc1)N>CCCP1(=O)OP(=O)(OP(=O)(O1)CCC)CCC>c1ccc(cc1)C(c2ccccc2)C(=O)Nc3cccnc3 CCCP1(=O)OP(=O)(OP(=O)(O1)CCC)CCC 480 80 60.71
Exp_743 c1ccc(cc1)C(c2ccccc2)C(=O)O.c1cc(cnc1)N>CCCP1(=O)OP(=O)(OP(=O)(O1)CCC)CCC>c1ccc(cc1)C(c2ccccc2)C(=O)Nc3cccnc3 CCCP1(=O)OP(=O)(OP(=O)(O1)CCC)CCC 360 120 34.43
Exp_744 c1ccc(cc1)C(c2ccccc2)C(=O)O.c1cc(cnc1)N>CCCP1(=O)OP(=O)(OP(=O)(O1)CCC)CCC>c1ccc(cc1)C(c2ccccc2)C(=O)Nc3cccnc3 CCCP1(=O)OP(=O)(OP(=O)(O1)CCC)CCC 240 160 74.04
Exp_745 c1ccc(cc1)C(c2ccccc2)C(=O)O.c1cc(cnc1)N>CCCP1(=O)OP(=O)(OP(=O)(O1)CCC)CCC>c1ccc(cc1)C(c2ccccc2)C(=O)Nc3cccnc3 CCCP1(=O)OP(=O)(OP(=O)(O1)CCC)CCC 480 160 75.33
Exp_746 c1ccc(cc1)C(c2ccccc2)C(=O)O.c1cc(cnc1)N>CCCP1(=O)OP(=O)(OP(=O)(O1)CCC)CCC>c1ccc(cc1)C(c2ccccc2)C(=O)Nc3cccnc3 CCCP1(=O)OP(=O)(OP(=O)(O1)CCC)CCC 120 200 76.91
Exp_747 c1ccc(cc1)C(c2ccccc2)C(=O)O.c1cc(cnc1)N>CCCP1(=O)OP(=O)(OP(=O)(O1)CCC)CCC>c1ccc(cc1)C(c2ccccc2)C(=O)Nc3cccnc3 CCCP1(=O)OP(=O)(OP(=O)(O1)CCC)CCC 600 200 76.72
Exp_748 c1ccnc(c1)C(=O)O.c1cc(cnc1)N>CCCP1(=O)OP(=O)(OP(=O)(O1)CCC)CCC>c1ccnc(c1)C(=O)Nc2cccnc2 CCCP1(=O)OP(=O)(OP(=O)(O1)CCC)CCC 120 50 48.86
Exp_749 c1ccnc(c1)C(=O)O.c1cc(cnc1)N>CCCP1(=O)OP(=O)(OP(=O)(O1)CCC)CCC>c1ccnc(c1)C(=O)Nc2cccnc2 CCCP1(=O)OP(=O)(OP(=O)(O1)CCC)CCC 600 50 54.80
Exp_750 c1ccnc(c1)C(=O)O.c1cc(cnc1)N>CCCP1(=O)OP(=O)(OP(=O)(O1)CCC)CCC>c1ccnc(c1)C(=O)Nc2cccnc2 CCCP1(=O)OP(=O)(OP(=O)(O1)CCC)CCC 240 80 49.61
Exp_751 c1ccnc(c1)C(=O)O.c1cc(cnc1)N>CCCP1(=O)OP(=O)(OP(=O)(O1)CCC)CCC>c1ccnc(c1)C(=O)Nc2cccnc2 CCCP1(=O)OP(=O)(OP(=O)(O1)CCC)CCC 480 80 49.79
Exp_752 c1ccnc(c1)C(=O)O.c1cc(cnc1)N>CCCP1(=O)OP(=O)(OP(=O)(O1)CCC)CCC>c1ccnc(c1)C(=O)Nc2cccnc2 CCCP1(=O)OP(=O)(OP(=O)(O1)CCC)CCC 360 120 51.55
Exp_753 c1ccnc(c1)C(=O)O.c1cc(cnc1)N>CCCP1(=O)OP(=O)(OP(=O)(O1)CCC)CCC>c1ccnc(c1)C(=O)Nc2cccnc2 CCCP1(=O)OP(=O)(OP(=O)(O1)CCC)CCC 240 160 50.31
Exp_754 c1ccnc(c1)C(=O)O.c1cc(cnc1)N>CCCP1(=O)OP(=O)(OP(=O)(O1)CCC)CCC>c1ccnc(c1)C(=O)Nc2cccnc2 CCCP1(=O)OP(=O)(OP(=O)(O1)CCC)CCC 480 160 48.67
Exp_755 c1ccnc(c1)C(=O)O.c1cc(cnc1)N>CCCP1(=O)OP(=O)(OP(=O)(O1)CCC)CCC>c1ccnc(c1)C(=O)Nc2cccnc2 CCCP1(=O)OP(=O)(OP(=O)(O1)CCC)CCC 120 200 43.09
Exp_757 CC(c1ccccc1)(c2ccccc2)C(=O)O.c1cc(cnc1)N>CCCP1(=O)OP(=O)(OP(=O)(O1)CCC)CCC>CC(c1ccccc1)(c2ccccc2)C(=O)Nc3cccnc3 CCCP1(=O)OP(=O)(OP(=O)(O1)CCC)CCC 120 50 2.35
Exp_758 CC(c1ccccc1)(c2ccccc2)C(=O)O.c1cc(cnc1)N>CCCP1(=O)OP(=O)(OP(=O)(O1)CCC)CCC>CC(c1ccccc1)(c2ccccc2)C(=O)Nc3cccnc3 CCCP1(=O)OP(=O)(OP(=O)(O1)CCC)CCC 600 50 2.32
Exp_759 CC(c1ccccc1)(c2ccccc2)C(=O)O.c1cc(cnc1)N>CCCP1(=O)OP(=O)(OP(=O)(O1)CCC)CCC>CC(c1ccccc1)(c2ccccc2)C(=O)Nc3cccnc3 CCCP1(=O)OP(=O)(OP(=O)(O1)CCC)CCC 240 80 1.73
Exp_760 CC(c1ccccc1)(c2ccccc2)C(=O)O.c1cc(cnc1)N>CCCP1(=O)OP(=O)(OP(=O)(O1)CCC)CCC>CC(c1ccccc1)(c2ccccc2)C(=O)Nc3cccnc3 CCCP1(=O)OP(=O)(OP(=O)(O1)CCC)CCC 480 80 1.49
Exp_761 CC(c1ccccc1)(c2ccccc2)C(=O)O.c1cc(cnc1)N>CCCP1(=O)OP(=O)(OP(=O)(O1)CCC)CCC>CC(c1ccccc1)(c2ccccc2)C(=O)Nc3cccnc3 CCCP1(=O)OP(=O)(OP(=O)(O1)CCC)CCC 360 120 0.71
Exp_762 CC(c1ccccc1)(c2ccccc2)C(=O)O.c1cc(cnc1)N>CCCP1(=O)OP(=O)(OP(=O)(O1)CCC)CCC>CC(c1ccccc1)(c2ccccc2)C(=O)Nc3cccnc3 CCCP1(=O)OP(=O)(OP(=O)(O1)CCC)CCC 240 160 0.19
Exp_763 CC(c1ccccc1)(c2ccccc2)C(=O)O.c1cc(cnc1)N>CCCP1(=O)OP(=O)(OP(=O)(O1)CCC)CCC>CC(c1ccccc1)(c2ccccc2)C(=O)Nc3cccnc3 CCCP1(=O)OP(=O)(OP(=O)(O1)CCC)CCC 480 160 0.43
Exp_764 CC(c1ccccc1)(c2ccccc2)C(=O)O.c1cc(cnc1)N>CCCP1(=O)OP(=O)(OP(=O)(O1)CCC)CCC>CC(c1ccccc1)(c2ccccc2)C(=O)Nc3cccnc3 CCCP1(=O)OP(=O)(OP(=O)(O1)CCC)CCC 120 200 0.75
Exp_765 CC(c1ccccc1)(c2ccccc2)C(=O)O.c1cc(cnc1)N>CCCP1(=O)OP(=O)(OP(=O)(O1)CCC)CCC>CC(c1ccccc1)(c2ccccc2)C(=O)Nc3cccnc3 CCCP1(=O)OP(=O)(OP(=O)(O1)CCC)CCC 600 200 0.93
Exp_766 c1ccc(cc1)C(=O)O.Cc1c(cccn1)N>CCCP1(=O)OP(=O)(OP(=O)(O1)CCC)CCC>Cc1c(cccn1)NC(=O)c2ccccc2 CCCP1(=O)OP(=O)(OP(=O)(O1)CCC)CCC 120 50 0.00
Exp_767 c1ccc(cc1)C(=O)O.Cc1c(cccn1)N>CCCP1(=O)OP(=O)(OP(=O)(O1)CCC)CCC>Cc1c(cccn1)NC(=O)c2ccccc2 CCCP1(=O)OP(=O)(OP(=O)(O1)CCC)CCC 600 50 0.00
Exp_768 c1ccc(cc1)C(=O)O.Cc1c(cccn1)N>CCCP1(=O)OP(=O)(OP(=O)(O1)CCC)CCC>Cc1c(cccn1)NC(=O)c2ccccc2 CCCP1(=O)OP(=O)(OP(=O)(O1)CCC)CCC 240 80 0.00
Exp_769 c1ccc(cc1)C(=O)O.Cc1c(cccn1)N>CCCP1(=O)OP(=O)(OP(=O)(O1)CCC)CCC>Cc1c(cccn1)NC(=O)c2ccccc2 CCCP1(=O)OP(=O)(OP(=O)(O1)CCC)CCC 480 80 0.00
Exp_770 c1ccc(cc1)C(=O)O.Cc1c(cccn1)N>CCCP1(=O)OP(=O)(OP(=O)(O1)CCC)CCC>Cc1c(cccn1)NC(=O)c2ccccc2 CCCP1(=O)OP(=O)(OP(=O)(O1)CCC)CCC 360 120 0.00
Exp_771 c1ccc(cc1)C(=O)O.Cc1c(cccn1)N>CCCP1(=O)OP(=O)(OP(=O)(O1)CCC)CCC>Cc1c(cccn1)NC(=O)c2ccccc2 CCCP1(=O)OP(=O)(OP(=O)(O1)CCC)CCC 240 160 0.00
Exp_772 c1ccc(cc1)C(=O)O.Cc1c(cccn1)N>CCCP1(=O)OP(=O)(OP(=O)(O1)CCC)CCC>Cc1c(cccn1)NC(=O)c2ccccc2 CCCP1(=O)OP(=O)(OP(=O)(O1)CCC)CCC 480 160 0.00
Exp_773 c1ccc(cc1)C(=O)O.Cc1c(cccn1)N>CCCP1(=O)OP(=O)(OP(=O)(O1)CCC)CCC>Cc1c(cccn1)NC(=O)c2ccccc2 CCCP1(=O)OP(=O)(OP(=O)(O1)CCC)CCC 120 200 0.00
Exp_774 c1ccc(cc1)C(=O)O.Cc1c(cccn1)N>CCCP1(=O)OP(=O)(OP(=O)(O1)CCC)CCC>Cc1c(cccn1)NC(=O)c2ccccc2 CCCP1(=O)OP(=O)(OP(=O)(O1)CCC)CCC 600 200 0.00
Exp_775 CC(C)(c1ccccc1)C(=O)O.Cc1c(cccn1)N>CCCP1(=O)OP(=O)(OP(=O)(O1)CCC)CCC>Cc1c(cccn1)NC(=O)C(C)(C)c2ccccc2 CCCP1(=O)OP(=O)(OP(=O)(O1)CCC)CCC 120 50 1.92
Exp_776 CC(C)(c1ccccc1)C(=O)O.Cc1c(cccn1)N>CCCP1(=O)OP(=O)(OP(=O)(O1)CCC)CCC>Cc1c(cccn1)NC(=O)C(C)(C)c2ccccc2 CCCP1(=O)OP(=O)(OP(=O)(O1)CCC)CCC 600 50 2.42
Exp_777 CC(C)(c1ccccc1)C(=O)O.Cc1c(cccn1)N>CCCP1(=O)OP(=O)(OP(=O)(O1)CCC)CCC>Cc1c(cccn1)NC(=O)C(C)(C)c2ccccc2 CCCP1(=O)OP(=O)(OP(=O)(O1)CCC)CCC 240 80 2.64
Exp_778 CC(C)(c1ccccc1)C(=O)O.Cc1c(cccn1)N>CCCP1(=O)OP(=O)(OP(=O)(O1)CCC)CCC>Cc1c(cccn1)NC(=O)C(C)(C)c2ccccc2 CCCP1(=O)OP(=O)(OP(=O)(O1)CCC)CCC 480 80 2.78
Exp_779 CC(C)(c1ccccc1)C(=O)O.Cc1c(cccn1)N>CCCP1(=O)OP(=O)(OP(=O)(O1)CCC)CCC>Cc1c(cccn1)NC(=O)C(C)(C)c2ccccc2 CCCP1(=O)OP(=O)(OP(=O)(O1)CCC)CCC 360 120 2.77
Exp_780 CC(C)(c1ccccc1)C(=O)O.Cc1c(cccn1)N>CCCP1(=O)OP(=O)(OP(=O)(O1)CCC)CCC>Cc1c(cccn1)NC(=O)C(C)(C)c2ccccc2 CCCP1(=O)OP(=O)(OP(=O)(O1)CCC)CCC 240 160 1.53
Exp_781 CC(C)(c1ccccc1)C(=O)O.Cc1c(cccn1)N>CCCP1(=O)OP(=O)(OP(=O)(O1)CCC)CCC>Cc1c(cccn1)NC(=O)C(C)(C)c2ccccc2 CCCP1(=O)OP(=O)(OP(=O)(O1)CCC)CCC 480 160 1.12
Exp_782 CC(C)(c1ccccc1)C(=O)O.Cc1c(cccn1)N>CCCP1(=O)OP(=O)(OP(=O)(O1)CCC)CCC>Cc1c(cccn1)NC(=O)C(C)(C)c2ccccc2 CCCP1(=O)OP(=O)(OP(=O)(O1)CCC)CCC 120 200 0.00
Exp_783 CC(C)(c1ccccc1)C(=O)O.Cc1c(cccn1)N>CCCP1(=O)OP(=O)(OP(=O)(O1)CCC)CCC>Cc1c(cccn1)NC(=O)C(C)(C)c2ccccc2 CCCP1(=O)OP(=O)(OP(=O)(O1)CCC)CCC 600 200 0.00
Exp_784 c1ccc(cc1)C(c2ccccc2)C(=O)O.Cc1c(cccn1)N>CCCP1(=O)OP(=O)(OP(=O)(O1)CCC)CCC>Cc1c(cccn1)NC(=O)C(c2ccccc2)c3ccccc3 CCCP1(=O)OP(=O)(OP(=O)(O1)CCC)CCC 120 50 4.27
Exp_785 c1ccc(cc1)C(c2ccccc2)C(=O)O.Cc1c(cccn1)N>CCCP1(=O)OP(=O)(OP(=O)(O1)CCC)CCC>Cc1c(cccn1)NC(=O)C(c2ccccc2)c3ccccc3 CCCP1(=O)OP(=O)(OP(=O)(O1)CCC)CCC 600 50 2.93
Exp_786 c1ccc(cc1)C(c2ccccc2)C(=O)O.Cc1c(cccn1)N>CCCP1(=O)OP(=O)(OP(=O)(O1)CCC)CCC>Cc1c(cccn1)NC(=O)C(c2ccccc2)c3ccccc3 CCCP1(=O)OP(=O)(OP(=O)(O1)CCC)CCC 240 80 2.50
Exp_787 c1ccc(cc1)C(c2ccccc2)C(=O)O.Cc1c(cccn1)N>CCCP1(=O)OP(=O)(OP(=O)(O1)CCC)CCC>Cc1c(cccn1)NC(=O)C(c2ccccc2)c3ccccc3 CCCP1(=O)OP(=O)(OP(=O)(O1)CCC)CCC 480 80 2.40
Exp_788 c1ccc(cc1)C(c2ccccc2)C(=O)O.Cc1c(cccn1)N>CCCP1(=O)OP(=O)(OP(=O)(O1)CCC)CCC>Cc1c(cccn1)NC(=O)C(c2ccccc2)c3ccccc3 CCCP1(=O)OP(=O)(OP(=O)(O1)CCC)CCC 360 120 5.16
Exp_789 c1ccc(cc1)C(c2ccccc2)C(=O)O.Cc1c(cccn1)N>CCCP1(=O)OP(=O)(OP(=O)(O1)CCC)CCC>Cc1c(cccn1)NC(=O)C(c2ccccc2)c3ccccc3 CCCP1(=O)OP(=O)(OP(=O)(O1)CCC)CCC 240 160 35.22
Exp_790 c1ccc(cc1)C(c2ccccc2)C(=O)O.Cc1c(cccn1)N>CCCP1(=O)OP(=O)(OP(=O)(O1)CCC)CCC>Cc1c(cccn1)NC(=O)C(c2ccccc2)c3ccccc3 CCCP1(=O)OP(=O)(OP(=O)(O1)CCC)CCC 480 160 45.42
Exp_791 c1ccc(cc1)C(c2ccccc2)C(=O)O.Cc1c(cccn1)N>CCCP1(=O)OP(=O)(OP(=O)(O1)CCC)CCC>Cc1c(cccn1)NC(=O)C(c2ccccc2)c3ccccc3 CCCP1(=O)OP(=O)(OP(=O)(O1)CCC)CCC 120 200 48.62
Exp_792 c1ccc(cc1)C(c2ccccc2)C(=O)O.Cc1c(cccn1)N>CCCP1(=O)OP(=O)(OP(=O)(O1)CCC)CCC>Cc1c(cccn1)NC(=O)C(c2ccccc2)c3ccccc3 CCCP1(=O)OP(=O)(OP(=O)(O1)CCC)CCC 600 200 47.47
Exp_793 c1ccnc(c1)C(=O)O.Cc1c(cccn1)N>CCCP1(=O)OP(=O)(OP(=O)(O1)CCC)CCC>Cc1c(cccn1)NC(=O)c2ccccn2 CCCP1(=O)OP(=O)(OP(=O)(O1)CCC)CCC 120 50 14.47
Exp_794 c1ccnc(c1)C(=O)O.Cc1c(cccn1)N>CCCP1(=O)OP(=O)(OP(=O)(O1)CCC)CCC>Cc1c(cccn1)NC(=O)c2ccccn2 CCCP1(=O)OP(=O)(OP(=O)(O1)CCC)CCC 600 50 21.01
Exp_795 c1ccnc(c1)C(=O)O.Cc1c(cccn1)N>CCCP1(=O)OP(=O)(OP(=O)(O1)CCC)CCC>Cc1c(cccn1)NC(=O)c2ccccn2 CCCP1(=O)OP(=O)(OP(=O)(O1)CCC)CCC 240 80 19.71
Exp_796 c1ccnc(c1)C(=O)O.Cc1c(cccn1)N>CCCP1(=O)OP(=O)(OP(=O)(O1)CCC)CCC>Cc1c(cccn1)NC(=O)c2ccccn2 CCCP1(=O)OP(=O)(OP(=O)(O1)CCC)CCC 480 80 21.44
Exp_797 c1ccnc(c1)C(=O)O.Cc1c(cccn1)N>CCCP1(=O)OP(=O)(OP(=O)(O1)CCC)CCC>Cc1c(cccn1)NC(=O)c2ccccn2 CCCP1(=O)OP(=O)(OP(=O)(O1)CCC)CCC 360 120 17.73
Exp_798 c1ccnc(c1)C(=O)O.Cc1c(cccn1)N>CCCP1(=O)OP(=O)(OP(=O)(O1)CCC)CCC>Cc1c(cccn1)NC(=O)c2ccccn2 CCCP1(=O)OP(=O)(OP(=O)(O1)CCC)CCC 240 160 16.36
Exp_799 c1ccnc(c1)C(=O)O.Cc1c(cccn1)N>CCCP1(=O)OP(=O)(OP(=O)(O1)CCC)CCC>Cc1c(cccn1)NC(=O)c2ccccn2 CCCP1(=O)OP(=O)(OP(=O)(O1)CCC)CCC 480 160 15.05
Exp_800 c1ccnc(c1)C(=O)O.Cc1c(cccn1)N>CCCP1(=O)OP(=O)(OP(=O)(O1)CCC)CCC>Cc1c(cccn1)NC(=O)c2ccccn2 CCCP1(=O)OP(=O)(OP(=O)(O1)CCC)CCC 120 200 19.89
Exp_801 c1ccnc(c1)C(=O)O.Cc1c(cccn1)N>CCCP1(=O)OP(=O)(OP(=O)(O1)CCC)CCC>Cc1c(cccn1)NC(=O)c2ccccn2 CCCP1(=O)OP(=O)(OP(=O)(O1)CCC)CCC 600 200 16.23
Exp_802 CC(c1ccccc1)(c2ccccc2)C(=O)O.Cc1c(cccn1)N>CCCP1(=O)OP(=O)(OP(=O)(O1)CCC)CCC>Cc1c(cccn1)NC(=O)C(C)(c2ccccc2)c3ccccc3 CCCP1(=O)OP(=O)(OP(=O)(O1)CCC)CCC 120 50 0.00
Exp_803 CC(c1ccccc1)(c2ccccc2)C(=O)O.Cc1c(cccn1)N>CCCP1(=O)OP(=O)(OP(=O)(O1)CCC)CCC>Cc1c(cccn1)NC(=O)C(C)(c2ccccc2)c3ccccc3 CCCP1(=O)OP(=O)(OP(=O)(O1)CCC)CCC 600 50 0.00
Exp_804 CC(c1ccccc1)(c2ccccc2)C(=O)O.Cc1c(cccn1)N>CCCP1(=O)OP(=O)(OP(=O)(O1)CCC)CCC>Cc1c(cccn1)NC(=O)C(C)(c2ccccc2)c3ccccc3 CCCP1(=O)OP(=O)(OP(=O)(O1)CCC)CCC 240 80 0.00
Exp_805 CC(c1ccccc1)(c2ccccc2)C(=O)O.Cc1c(cccn1)N>CCCP1(=O)OP(=O)(OP(=O)(O1)CCC)CCC>Cc1c(cccn1)NC(=O)C(C)(c2ccccc2)c3ccccc3 CCCP1(=O)OP(=O)(OP(=O)(O1)CCC)CCC 480 80 0.00
Exp_806 CC(c1ccccc1)(c2ccccc2)C(=O)O.Cc1c(cccn1)N>CCCP1(=O)OP(=O)(OP(=O)(O1)CCC)CCC>Cc1c(cccn1)NC(=O)C(C)(c2ccccc2)c3ccccc3 CCCP1(=O)OP(=O)(OP(=O)(O1)CCC)CCC 360 120 0.00
Exp_807 CC(c1ccccc1)(c2ccccc2)C(=O)O.Cc1c(cccn1)N>CCCP1(=O)OP(=O)(OP(=O)(O1)CCC)CCC>Cc1c(cccn1)NC(=O)C(C)(c2ccccc2)c3ccccc3 CCCP1(=O)OP(=O)(OP(=O)(O1)CCC)CCC 240 160 0.00
Exp_808 CC(c1ccccc1)(c2ccccc2)C(=O)O.Cc1c(cccn1)N>CCCP1(=O)OP(=O)(OP(=O)(O1)CCC)CCC>Cc1c(cccn1)NC(=O)C(C)(c2ccccc2)c3ccccc3 CCCP1(=O)OP(=O)(OP(=O)(O1)CCC)CCC 480 160 0.00
Exp_809 CC(c1ccccc1)(c2ccccc2)C(=O)O.Cc1c(cccn1)N>CCCP1(=O)OP(=O)(OP(=O)(O1)CCC)CCC>Cc1c(cccn1)NC(=O)C(C)(c2ccccc2)c3ccccc3 CCCP1(=O)OP(=O)(OP(=O)(O1)CCC)CCC 120 200 1.32
Exp_810 CC(c1ccccc1)(c2ccccc2)C(=O)O.Cc1c(cccn1)N>CCCP1(=O)OP(=O)(OP(=O)(O1)CCC)CCC>Cc1c(cccn1)NC(=O)C(C)(c2ccccc2)c3ccccc3 CCCP1(=O)OP(=O)(OP(=O)(O1)CCC)CCC 600 200 0.25
Exp_811 c1ccc(cc1)C(=O)O.c1cc(ncc1[N+](=O)[O-])N>CCCP1(=O)OP(=O)(OP(=O)(O1)CCC)CCC>c1ccc(cc1)C(=O)Nc2ccc(cn2)[N+](=O)[O-] CCCP1(=O)OP(=O)(OP(=O)(O1)CCC)CCC 120 50 0.00
Exp_812 c1ccc(cc1)C(=O)O.c1cc(ncc1[N+](=O)[O-])N>CCCP1(=O)OP(=O)(OP(=O)(O1)CCC)CCC>c1ccc(cc1)C(=O)Nc2ccc(cn2)[N+](=O)[O-] CCCP1(=O)OP(=O)(OP(=O)(O1)CCC)CCC 600 50 0.00
Exp_813 c1ccc(cc1)C(=O)O.c1cc(ncc1[N+](=O)[O-])N>CCCP1(=O)OP(=O)(OP(=O)(O1)CCC)CCC>c1ccc(cc1)C(=O)Nc2ccc(cn2)[N+](=O)[O-] CCCP1(=O)OP(=O)(OP(=O)(O1)CCC)CCC 240 80 0.00
Exp_814 c1ccc(cc1)C(=O)O.c1cc(ncc1[N+](=O)[O-])N>CCCP1(=O)OP(=O)(OP(=O)(O1)CCC)CCC>c1ccc(cc1)C(=O)Nc2ccc(cn2)[N+](=O)[O-] CCCP1(=O)OP(=O)(OP(=O)(O1)CCC)CCC 480 80 0.00
Exp_815 c1ccc(cc1)C(=O)O.c1cc(ncc1[N+](=O)[O-])N>CCCP1(=O)OP(=O)(OP(=O)(O1)CCC)CCC>c1ccc(cc1)C(=O)Nc2ccc(cn2)[N+](=O)[O-] CCCP1(=O)OP(=O)(OP(=O)(O1)CCC)CCC 360 120 0.00
Exp_816 c1ccc(cc1)C(=O)O.c1cc(ncc1[N+](=O)[O-])N>CCCP1(=O)OP(=O)(OP(=O)(O1)CCC)CCC>c1ccc(cc1)C(=O)Nc2ccc(cn2)[N+](=O)[O-] CCCP1(=O)OP(=O)(OP(=O)(O1)CCC)CCC 240 160 0.47
Exp_817 c1ccc(cc1)C(=O)O.c1cc(ncc1[N+](=O)[O-])N>CCCP1(=O)OP(=O)(OP(=O)(O1)CCC)CCC>c1ccc(cc1)C(=O)Nc2ccc(cn2)[N+](=O)[O-] CCCP1(=O)OP(=O)(OP(=O)(O1)CCC)CCC 480 160 0.96
Exp_818 c1ccc(cc1)C(=O)O.c1cc(ncc1[N+](=O)[O-])N>CCCP1(=O)OP(=O)(OP(=O)(O1)CCC)CCC>c1ccc(cc1)C(=O)Nc2ccc(cn2)[N+](=O)[O-] CCCP1(=O)OP(=O)(OP(=O)(O1)CCC)CCC 120 200 1.32
Exp_819 c1ccc(cc1)C(=O)O.c1cc(ncc1[N+](=O)[O-])N>CCCP1(=O)OP(=O)(OP(=O)(O1)CCC)CCC>c1ccc(cc1)C(=O)Nc2ccc(cn2)[N+](=O)[O-] CCCP1(=O)OP(=O)(OP(=O)(O1)CCC)CCC 600 200 1.55
Exp_820 CC(C)(c1ccccc1)C(=O)O.c1cc(ncc1[N+](=O)[O-])N>CCCP1(=O)OP(=O)(OP(=O)(O1)CCC)CCC>CC(C)(c1ccccc1)C(=O)Nc2ccc(cn2)[N+](=O)[O-] CCCP1(=O)OP(=O)(OP(=O)(O1)CCC)CCC 120 50 0.00
Exp_821 CC(C)(c1ccccc1)C(=O)O.c1cc(ncc1[N+](=O)[O-])N>CCCP1(=O)OP(=O)(OP(=O)(O1)CCC)CCC>CC(C)(c1ccccc1)C(=O)Nc2ccc(cn2)[N+](=O)[O-] CCCP1(=O)OP(=O)(OP(=O)(O1)CCC)CCC 600 50 0.00
Exp_822 CC(C)(c1ccccc1)C(=O)O.c1cc(ncc1[N+](=O)[O-])N>CCCP1(=O)OP(=O)(OP(=O)(O1)CCC)CCC>CC(C)(c1ccccc1)C(=O)Nc2ccc(cn2)[N+](=O)[O-] CCCP1(=O)OP(=O)(OP(=O)(O1)CCC)CCC 240 80 0.00
Exp_823 CC(C)(c1ccccc1)C(=O)O.c1cc(ncc1[N+](=O)[O-])N>CCCP1(=O)OP(=O)(OP(=O)(O1)CCC)CCC>CC(C)(c1ccccc1)C(=O)Nc2ccc(cn2)[N+](=O)[O-] CCCP1(=O)OP(=O)(OP(=O)(O1)CCC)CCC 480 80 0.00
Exp_824 CC(C)(c1ccccc1)C(=O)O.c1cc(ncc1[N+](=O)[O-])N>CCCP1(=O)OP(=O)(OP(=O)(O1)CCC)CCC>CC(C)(c1ccccc1)C(=O)Nc2ccc(cn2)[N+](=O)[O-] CCCP1(=O)OP(=O)(OP(=O)(O1)CCC)CCC 360 120 0.00
Exp_825 CC(C)(c1ccccc1)C(=O)O.c1cc(ncc1[N+](=O)[O-])N>CCCP1(=O)OP(=O)(OP(=O)(O1)CCC)CCC>CC(C)(c1ccccc1)C(=O)Nc2ccc(cn2)[N+](=O)[O-] CCCP1(=O)OP(=O)(OP(=O)(O1)CCC)CCC 240 160 0.00
Exp_826 CC(C)(c1ccccc1)C(=O)O.c1cc(ncc1[N+](=O)[O-])N>CCCP1(=O)OP(=O)(OP(=O)(O1)CCC)CCC>CC(C)(c1ccccc1)C(=O)Nc2ccc(cn2)[N+](=O)[O-] CCCP1(=O)OP(=O)(OP(=O)(O1)CCC)CCC 480 160 0.00
Exp_827 CC(C)(c1ccccc1)C(=O)O.c1cc(ncc1[N+](=O)[O-])N>CCCP1(=O)OP(=O)(OP(=O)(O1)CCC)CCC>CC(C)(c1ccccc1)C(=O)Nc2ccc(cn2)[N+](=O)[O-] CCCP1(=O)OP(=O)(OP(=O)(O1)CCC)CCC 120 200 0.00
Exp_828 CC(C)(c1ccccc1)C(=O)O.c1cc(ncc1[N+](=O)[O-])N>CCCP1(=O)OP(=O)(OP(=O)(O1)CCC)CCC>CC(C)(c1ccccc1)C(=O)Nc2ccc(cn2)[N+](=O)[O-] CCCP1(=O)OP(=O)(OP(=O)(O1)CCC)CCC 600 200 0.00
Exp_838 c1ccnc(c1)C(=O)O.c1cc(ncc1[N+](=O)[O-])N>CCCP1(=O)OP(=O)(OP(=O)(O1)CCC)CCC>c1ccnc(c1)C(=O)Nc2ccc(cn2)[N+](=O)[O-] CCCP1(=O)OP(=O)(OP(=O)(O1)CCC)CCC 120 50 0.00
Exp_839 c1ccnc(c1)C(=O)O.c1cc(ncc1[N+](=O)[O-])N>CCCP1(=O)OP(=O)(OP(=O)(O1)CCC)CCC>c1ccnc(c1)C(=O)Nc2ccc(cn2)[N+](=O)[O-] CCCP1(=O)OP(=O)(OP(=O)(O1)CCC)CCC 600 50 0.00
Exp_840 c1ccnc(c1)C(=O)O.c1cc(ncc1[N+](=O)[O-])N>CCCP1(=O)OP(=O)(OP(=O)(O1)CCC)CCC>c1ccnc(c1)C(=O)Nc2ccc(cn2)[N+](=O)[O-] CCCP1(=O)OP(=O)(OP(=O)(O1)CCC)CCC 240 80 0.00
Exp_841 c1ccnc(c1)C(=O)O.c1cc(ncc1[N+](=O)[O-])N>CCCP1(=O)OP(=O)(OP(=O)(O1)CCC)CCC>c1ccnc(c1)C(=O)Nc2ccc(cn2)[N+](=O)[O-] CCCP1(=O)OP(=O)(OP(=O)(O1)CCC)CCC 480 80 0.00
Exp_842 c1ccnc(c1)C(=O)O.c1cc(ncc1[N+](=O)[O-])N>CCCP1(=O)OP(=O)(OP(=O)(O1)CCC)CCC>c1ccnc(c1)C(=O)Nc2ccc(cn2)[N+](=O)[O-] CCCP1(=O)OP(=O)(OP(=O)(O1)CCC)CCC 360 120 0.00
Exp_843 c1ccnc(c1)C(=O)O.c1cc(ncc1[N+](=O)[O-])N>CCCP1(=O)OP(=O)(OP(=O)(O1)CCC)CCC>c1ccnc(c1)C(=O)Nc2ccc(cn2)[N+](=O)[O-] CCCP1(=O)OP(=O)(OP(=O)(O1)CCC)CCC 240 160 0.43
Exp_844 c1ccnc(c1)C(=O)O.c1cc(ncc1[N+](=O)[O-])N>CCCP1(=O)OP(=O)(OP(=O)(O1)CCC)CCC>c1ccnc(c1)C(=O)Nc2ccc(cn2)[N+](=O)[O-] CCCP1(=O)OP(=O)(OP(=O)(O1)CCC)CCC 480 160 0.59
Exp_845 c1ccnc(c1)C(=O)O.c1cc(ncc1[N+](=O)[O-])N>CCCP1(=O)OP(=O)(OP(=O)(O1)CCC)CCC>c1ccnc(c1)C(=O)Nc2ccc(cn2)[N+](=O)[O-] CCCP1(=O)OP(=O)(OP(=O)(O1)CCC)CCC 120 200 0.70
Exp_846 c1ccnc(c1)C(=O)O.c1cc(ncc1[N+](=O)[O-])N>CCCP1(=O)OP(=O)(OP(=O)(O1)CCC)CCC>c1ccnc(c1)C(=O)Nc2ccc(cn2)[N+](=O)[O-] CCCP1(=O)OP(=O)(OP(=O)(O1)CCC)CCC 600 200 0.80
Exp_847 CC(c1ccccc1)(c2ccccc2)C(=O)O.c1cc(ncc1[N+](=O)[O-])N>CCCP1(=O)OP(=O)(OP(=O)(O1)CCC)CCC>CC(c1ccccc1)(c2ccccc2)C(=O)Nc3ccc(cn3)[N+](=O)[O-] CCCP1(=O)OP(=O)(OP(=O)(O1)CCC)CCC 120 50 0.00
Exp_848 CC(c1ccccc1)(c2ccccc2)C(=O)O.c1cc(ncc1[N+](=O)[O-])N>CCCP1(=O)OP(=O)(OP(=O)(O1)CCC)CCC>CC(c1ccccc1)(c2ccccc2)C(=O)Nc3ccc(cn3)[N+](=O)[O-] CCCP1(=O)OP(=O)(OP(=O)(O1)CCC)CCC 600 50 0.00
Exp_849 CC(c1ccccc1)(c2ccccc2)C(=O)O.c1cc(ncc1[N+](=O)[O-])N>CCCP1(=O)OP(=O)(OP(=O)(O1)CCC)CCC>CC(c1ccccc1)(c2ccccc2)C(=O)Nc3ccc(cn3)[N+](=O)[O-] CCCP1(=O)OP(=O)(OP(=O)(O1)CCC)CCC 240 80 0.00
Exp_850 CC(c1ccccc1)(c2ccccc2)C(=O)O.c1cc(ncc1[N+](=O)[O-])N>CCCP1(=O)OP(=O)(OP(=O)(O1)CCC)CCC>CC(c1ccccc1)(c2ccccc2)C(=O)Nc3ccc(cn3)[N+](=O)[O-] CCCP1(=O)OP(=O)(OP(=O)(O1)CCC)CCC 480 80 0.00
Exp_851 CC(c1ccccc1)(c2ccccc2)C(=O)O.c1cc(ncc1[N+](=O)[O-])N>CCCP1(=O)OP(=O)(OP(=O)(O1)CCC)CCC>CC(c1ccccc1)(c2ccccc2)C(=O)Nc3ccc(cn3)[N+](=O)[O-] CCCP1(=O)OP(=O)(OP(=O)(O1)CCC)CCC 360 120 0.00
Exp_852 CC(c1ccccc1)(c2ccccc2)C(=O)O.c1cc(ncc1[N+](=O)[O-])N>CCCP1(=O)OP(=O)(OP(=O)(O1)CCC)CCC>CC(c1ccccc1)(c2ccccc2)C(=O)Nc3ccc(cn3)[N+](=O)[O-] CCCP1(=O)OP(=O)(OP(=O)(O1)CCC)CCC 240 160 0.85
Exp_853 CC(c1ccccc1)(c2ccccc2)C(=O)O.c1cc(ncc1[N+](=O)[O-])N>CCCP1(=O)OP(=O)(OP(=O)(O1)CCC)CCC>CC(c1ccccc1)(c2ccccc2)C(=O)Nc3ccc(cn3)[N+](=O)[O-] CCCP1(=O)OP(=O)(OP(=O)(O1)CCC)CCC 480 160 0.59
Exp_854 CC(c1ccccc1)(c2ccccc2)C(=O)O.c1cc(ncc1[N+](=O)[O-])N>CCCP1(=O)OP(=O)(OP(=O)(O1)CCC)CCC>CC(c1ccccc1)(c2ccccc2)C(=O)Nc3ccc(cn3)[N+](=O)[O-] CCCP1(=O)OP(=O)(OP(=O)(O1)CCC)CCC 120 200 0.79
Exp_856 c1ccc(cc1)C(=O)O.Cc1cc(nc(n1)N)C>CCCP1(=O)OP(=O)(OP(=O)(O1)CCC)CCC>Cc1cc(nc(n1)NC(=O)c2ccccc2)C CCCP1(=O)OP(=O)(OP(=O)(O1)CCC)CCC 120 50 0.00
Exp_857 c1ccc(cc1)C(=O)O.Cc1cc(nc(n1)N)C>CCCP1(=O)OP(=O)(OP(=O)(O1)CCC)CCC>Cc1cc(nc(n1)NC(=O)c2ccccc2)C CCCP1(=O)OP(=O)(OP(=O)(O1)CCC)CCC 600 50 3.29
Exp_858 c1ccc(cc1)C(=O)O.Cc1cc(nc(n1)N)C>CCCP1(=O)OP(=O)(OP(=O)(O1)CCC)CCC>Cc1cc(nc(n1)NC(=O)c2ccccc2)C CCCP1(=O)OP(=O)(OP(=O)(O1)CCC)CCC 240 80 3.32
Exp_859 c1ccc(cc1)C(=O)O.Cc1cc(nc(n1)N)C>CCCP1(=O)OP(=O)(OP(=O)(O1)CCC)CCC>Cc1cc(nc(n1)NC(=O)c2ccccc2)C CCCP1(=O)OP(=O)(OP(=O)(O1)CCC)CCC 480 80 3.65
Exp_860 c1ccc(cc1)C(=O)O.Cc1cc(nc(n1)N)C>CCCP1(=O)OP(=O)(OP(=O)(O1)CCC)CCC>Cc1cc(nc(n1)NC(=O)c2ccccc2)C CCCP1(=O)OP(=O)(OP(=O)(O1)CCC)CCC 360 120 13.26
Exp_861 c1ccc(cc1)C(=O)O.Cc1cc(nc(n1)N)C>CCCP1(=O)OP(=O)(OP(=O)(O1)CCC)CCC>Cc1cc(nc(n1)NC(=O)c2ccccc2)C CCCP1(=O)OP(=O)(OP(=O)(O1)CCC)CCC 240 160 28.07
Exp_862 c1ccc(cc1)C(=O)O.Cc1cc(nc(n1)N)C>CCCP1(=O)OP(=O)(OP(=O)(O1)CCC)CCC>Cc1cc(nc(n1)NC(=O)c2ccccc2)C CCCP1(=O)OP(=O)(OP(=O)(O1)CCC)CCC 480 160 36.62
Exp_863 c1ccc(cc1)C(=O)O.Cc1cc(nc(n1)N)C>CCCP1(=O)OP(=O)(OP(=O)(O1)CCC)CCC>Cc1cc(nc(n1)NC(=O)c2ccccc2)C CCCP1(=O)OP(=O)(OP(=O)(O1)CCC)CCC 120 200 44.70
Exp_864 c1ccc(cc1)C(=O)O.Cc1cc(nc(n1)N)C>CCCP1(=O)OP(=O)(OP(=O)(O1)CCC)CCC>Cc1cc(nc(n1)NC(=O)c2ccccc2)C CCCP1(=O)OP(=O)(OP(=O)(O1)CCC)CCC 600 200 54.30
Exp_866 CC(C)(c1ccccc1)C(=O)O.Cc1cc(nc(n1)N)C>CCCP1(=O)OP(=O)(OP(=O)(O1)CCC)CCC>Cc1cc(nc(n1)NC(=O)C(C)(C)c2ccccc2)C CCCP1(=O)OP(=O)(OP(=O)(O1)CCC)CCC 600 50 3.77
Exp_867 CC(C)(c1ccccc1)C(=O)O.Cc1cc(nc(n1)N)C>CCCP1(=O)OP(=O)(OP(=O)(O1)CCC)CCC>Cc1cc(nc(n1)NC(=O)C(C)(C)c2ccccc2)C CCCP1(=O)OP(=O)(OP(=O)(O1)CCC)CCC 240 80 2.83
Exp_868 CC(C)(c1ccccc1)C(=O)O.Cc1cc(nc(n1)N)C>CCCP1(=O)OP(=O)(OP(=O)(O1)CCC)CCC>Cc1cc(nc(n1)NC(=O)C(C)(C)c2ccccc2)C CCCP1(=O)OP(=O)(OP(=O)(O1)CCC)CCC 480 80 2.72
Exp_869 CC(C)(c1ccccc1)C(=O)O.Cc1cc(nc(n1)N)C>CCCP1(=O)OP(=O)(OP(=O)(O1)CCC)CCC>Cc1cc(nc(n1)NC(=O)C(C)(C)c2ccccc2)C CCCP1(=O)OP(=O)(OP(=O)(O1)CCC)CCC 360 120 6.25
Exp_870 CC(C)(c1ccccc1)C(=O)O.Cc1cc(nc(n1)N)C>CCCP1(=O)OP(=O)(OP(=O)(O1)CCC)CCC>Cc1cc(nc(n1)NC(=O)C(C)(C)c2ccccc2)C CCCP1(=O)OP(=O)(OP(=O)(O1)CCC)CCC 240 160 13.06
Exp_871 CC(C)(c1ccccc1)C(=O)O.Cc1cc(nc(n1)N)C>CCCP1(=O)OP(=O)(OP(=O)(O1)CCC)CCC>Cc1cc(nc(n1)NC(=O)C(C)(C)c2ccccc2)C CCCP1(=O)OP(=O)(OP(=O)(O1)CCC)CCC 480 160 15.92
Exp_872 CC(C)(c1ccccc1)C(=O)O.Cc1cc(nc(n1)N)C>CCCP1(=O)OP(=O)(OP(=O)(O1)CCC)CCC>Cc1cc(nc(n1)NC(=O)C(C)(C)c2ccccc2)C CCCP1(=O)OP(=O)(OP(=O)(O1)CCC)CCC 120 200 19.10
Exp_873 CC(C)(c1ccccc1)C(=O)O.Cc1cc(nc(n1)N)C>CCCP1(=O)OP(=O)(OP(=O)(O1)CCC)CCC>Cc1cc(nc(n1)NC(=O)C(C)(C)c2ccccc2)C CCCP1(=O)OP(=O)(OP(=O)(O1)CCC)CCC 600 200 22.30
Exp_874 c1ccc(cc1)C(c2ccccc2)C(=O)O.Cc1cc(nc(n1)N)C>CCCP1(=O)OP(=O)(OP(=O)(O1)CCC)CCC>Cc1cc(nc(n1)NC(=O)C(c2ccccc2)c3ccccc3)C CCCP1(=O)OP(=O)(OP(=O)(O1)CCC)CCC 120 50 4.74
Exp_875 c1ccc(cc1)C(c2ccccc2)C(=O)O.Cc1cc(nc(n1)N)C>CCCP1(=O)OP(=O)(OP(=O)(O1)CCC)CCC>Cc1cc(nc(n1)NC(=O)C(c2ccccc2)c3ccccc3)C CCCP1(=O)OP(=O)(OP(=O)(O1)CCC)CCC 600 50 7.77
Exp_876 c1ccc(cc1)C(c2ccccc2)C(=O)O.Cc1cc(nc(n1)N)C>CCCP1(=O)OP(=O)(OP(=O)(O1)CCC)CCC>Cc1cc(nc(n1)NC(=O)C(c2ccccc2)c3ccccc3)C CCCP1(=O)OP(=O)(OP(=O)(O1)CCC)CCC 240 80 9.61
Exp_877 c1ccc(cc1)C(c2ccccc2)C(=O)O.Cc1cc(nc(n1)N)C>CCCP1(=O)OP(=O)(OP(=O)(O1)CCC)CCC>Cc1cc(nc(n1)NC(=O)C(c2ccccc2)c3ccccc3)C CCCP1(=O)OP(=O)(OP(=O)(O1)CCC)CCC 480 80 10.36
Exp_878 c1ccc(cc1)C(c2ccccc2)C(=O)O.Cc1cc(nc(n1)N)C>CCCP1(=O)OP(=O)(OP(=O)(O1)CCC)CCC>Cc1cc(nc(n1)NC(=O)C(c2ccccc2)c3ccccc3)C CCCP1(=O)OP(=O)(OP(=O)(O1)CCC)CCC 360 120 16.04
Exp_879 c1ccc(cc1)C(c2ccccc2)C(=O)O.Cc1cc(nc(n1)N)C>CCCP1(=O)OP(=O)(OP(=O)(O1)CCC)CCC>Cc1cc(nc(n1)NC(=O)C(c2ccccc2)c3ccccc3)C CCCP1(=O)OP(=O)(OP(=O)(O1)CCC)CCC 240 160 19.63
Exp_880 c1ccc(cc1)C(c2ccccc2)C(=O)O.Cc1cc(nc(n1)N)C>CCCP1(=O)OP(=O)(OP(=O)(O1)CCC)CCC>Cc1cc(nc(n1)NC(=O)C(c2ccccc2)c3ccccc3)C CCCP1(=O)OP(=O)(OP(=O)(O1)CCC)CCC 480 160 20.52
Exp_881 c1ccc(cc1)C(c2ccccc2)C(=O)O.Cc1cc(nc(n1)N)C>CCCP1(=O)OP(=O)(OP(=O)(O1)CCC)CCC>Cc1cc(nc(n1)NC(=O)C(c2ccccc2)c3ccccc3)C CCCP1(=O)OP(=O)(OP(=O)(O1)CCC)CCC 120 200 15.13
Exp_882 c1ccc(cc1)C(c2ccccc2)C(=O)O.Cc1cc(nc(n1)N)C>CCCP1(=O)OP(=O)(OP(=O)(O1)CCC)CCC>Cc1cc(nc(n1)NC(=O)C(c2ccccc2)c3ccccc3)C CCCP1(=O)OP(=O)(OP(=O)(O1)CCC)CCC 600 200 10.48
Exp_883 c1ccnc(c1)C(=O)O.Cc1cc(nc(n1)N)C>CCCP1(=O)OP(=O)(OP(=O)(O1)CCC)CCC>Cc1cc(nc(n1)NC(=O)c2ccccn2)C CCCP1(=O)OP(=O)(OP(=O)(O1)CCC)CCC 120 50 0.00
Exp_884 c1ccnc(c1)C(=O)O.Cc1cc(nc(n1)N)C>CCCP1(=O)OP(=O)(OP(=O)(O1)CCC)CCC>Cc1cc(nc(n1)NC(=O)c2ccccn2)C CCCP1(=O)OP(=O)(OP(=O)(O1)CCC)CCC 600 50 0.00
Exp_885 c1ccnc(c1)C(=O)O.Cc1cc(nc(n1)N)C>CCCP1(=O)OP(=O)(OP(=O)(O1)CCC)CCC>Cc1cc(nc(n1)NC(=O)c2ccccn2)C CCCP1(=O)OP(=O)(OP(=O)(O1)CCC)CCC 240 80 0.00
Exp_886 c1ccnc(c1)C(=O)O.Cc1cc(nc(n1)N)C>CCCP1(=O)OP(=O)(OP(=O)(O1)CCC)CCC>Cc1cc(nc(n1)NC(=O)c2ccccn2)C CCCP1(=O)OP(=O)(OP(=O)(O1)CCC)CCC 480 80 0.00
Exp_887 c1ccnc(c1)C(=O)O.Cc1cc(nc(n1)N)C>CCCP1(=O)OP(=O)(OP(=O)(O1)CCC)CCC>Cc1cc(nc(n1)NC(=O)c2ccccn2)C CCCP1(=O)OP(=O)(OP(=O)(O1)CCC)CCC 360 120 0.47
Exp_888 c1ccnc(c1)C(=O)O.Cc1cc(nc(n1)N)C>CCCP1(=O)OP(=O)(OP(=O)(O1)CCC)CCC>Cc1cc(nc(n1)NC(=O)c2ccccn2)C CCCP1(=O)OP(=O)(OP(=O)(O1)CCC)CCC 240 160 1.24
Exp_889 c1ccnc(c1)C(=O)O.Cc1cc(nc(n1)N)C>CCCP1(=O)OP(=O)(OP(=O)(O1)CCC)CCC>Cc1cc(nc(n1)NC(=O)c2ccccn2)C CCCP1(=O)OP(=O)(OP(=O)(O1)CCC)CCC 480 160 2.38
Exp_890 c1ccnc(c1)C(=O)O.Cc1cc(nc(n1)N)C>CCCP1(=O)OP(=O)(OP(=O)(O1)CCC)CCC>Cc1cc(nc(n1)NC(=O)c2ccccn2)C CCCP1(=O)OP(=O)(OP(=O)(O1)CCC)CCC 120 200 2.18
Exp_891 c1ccnc(c1)C(=O)O.Cc1cc(nc(n1)N)C>CCCP1(=O)OP(=O)(OP(=O)(O1)CCC)CCC>Cc1cc(nc(n1)NC(=O)c2ccccn2)C CCCP1(=O)OP(=O)(OP(=O)(O1)CCC)CCC 600 200 1.81
Exp_892 CC(c1ccccc1)(c2ccccc2)C(=O)O.Cc1cc(nc(n1)N)C>CCCP1(=O)OP(=O)(OP(=O)(O1)CCC)CCC>Cc1cc(nc(n1)NC(=O)C(C)(c2ccccc2)c3ccccc3)C CCCP1(=O)OP(=O)(OP(=O)(O1)CCC)CCC 120 50 0.00
Exp_893 CC(c1ccccc1)(c2ccccc2)C(=O)O.Cc1cc(nc(n1)N)C>CCCP1(=O)OP(=O)(OP(=O)(O1)CCC)CCC>Cc1cc(nc(n1)NC(=O)C(C)(c2ccccc2)c3ccccc3)C CCCP1(=O)OP(=O)(OP(=O)(O1)CCC)CCC 600 50 0.00
Exp_894 CC(c1ccccc1)(c2ccccc2)C(=O)O.Cc1cc(nc(n1)N)C>CCCP1(=O)OP(=O)(OP(=O)(O1)CCC)CCC>Cc1cc(nc(n1)NC(=O)C(C)(c2ccccc2)c3ccccc3)C CCCP1(=O)OP(=O)(OP(=O)(O1)CCC)CCC 240 80 0.00
Exp_895 CC(c1ccccc1)(c2ccccc2)C(=O)O.Cc1cc(nc(n1)N)C>CCCP1(=O)OP(=O)(OP(=O)(O1)CCC)CCC>Cc1cc(nc(n1)NC(=O)C(C)(c2ccccc2)c3ccccc3)C CCCP1(=O)OP(=O)(OP(=O)(O1)CCC)CCC 480 80 0.00
Exp_896 CC(c1ccccc1)(c2ccccc2)C(=O)O.Cc1cc(nc(n1)N)C>CCCP1(=O)OP(=O)(OP(=O)(O1)CCC)CCC>Cc1cc(nc(n1)NC(=O)C(C)(c2ccccc2)c3ccccc3)C CCCP1(=O)OP(=O)(OP(=O)(O1)CCC)CCC 360 120 0.00
Exp_897 CC(c1ccccc1)(c2ccccc2)C(=O)O.Cc1cc(nc(n1)N)C>CCCP1(=O)OP(=O)(OP(=O)(O1)CCC)CCC>Cc1cc(nc(n1)NC(=O)C(C)(c2ccccc2)c3ccccc3)C CCCP1(=O)OP(=O)(OP(=O)(O1)CCC)CCC 240 160 0.00
Exp_898 CC(c1ccccc1)(c2ccccc2)C(=O)O.Cc1cc(nc(n1)N)C>CCCP1(=O)OP(=O)(OP(=O)(O1)CCC)CCC>Cc1cc(nc(n1)NC(=O)C(C)(c2ccccc2)c3ccccc3)C CCCP1(=O)OP(=O)(OP(=O)(O1)CCC)CCC 480 160 0.00
Exp_899 CC(c1ccccc1)(c2ccccc2)C(=O)O.Cc1cc(nc(n1)N)C>CCCP1(=O)OP(=O)(OP(=O)(O1)CCC)CCC>Cc1cc(nc(n1)NC(=O)C(C)(c2ccccc2)c3ccccc3)C CCCP1(=O)OP(=O)(OP(=O)(O1)CCC)CCC 120 200 0.00
Exp_900 CC(c1ccccc1)(c2ccccc2)C(=O)O.Cc1cc(nc(n1)N)C>CCCP1(=O)OP(=O)(OP(=O)(O1)CCC)CCC>Cc1cc(nc(n1)NC(=O)C(C)(c2ccccc2)c3ccccc3)C CCCP1(=O)OP(=O)(OP(=O)(O1)CCC)CCC 600 200 0.00
