# Supplementary material for: Automated stopped-flow library synthesis for rapid optimisation and machine learning directed experimentation
Source: Chem Sci. 2022 Sep 13;13(41):12087–99. doi: 10.1039/d2sc03016k (PMC9601405; doi:10.1039/d2sc03016k)
Supplement: SC-013-D2SC03016K-s010 [file SC-013-D2SC03016K-s010.yml]

name: HTE-env.yml
channels:
  - rdkit
  - anaconda
  - conda-forge
  - defaults
dependencies:
  - _libgcc_mutex=0.1=main
  - _tflow_select=2.3.0=mkl
  - absl-py=0.9.0=py37_0
  - alembic=1.4.2=pyh9f0ad1d_0
  - astor=0.8.0=py37_0
  - attrs=19.3.0=py_0
  - backports=1.0=py_2
  - backports.functools_lru_cache=1.6.1=py_0
  - blas=1.0=mkl
  - blinker=1.4=py37_0
  - bzip2=1.0.8=h7b6447c_0
  - c-ares=1.15.0=h7b6447c_1001
  - ca-certificates=2020.6.20=hecda079_0
  - cachetools=3.1.1=py_0
  - cairo=1.14.12=h8948797_3
  - certifi=2020.6.20=py37hc8dfbb8_0
  - cffi=1.14.0=py37h2e261b9_0
  - chardet=3.0.4=py37_1003
  - click=7.1.2=py_0
  - cliff=3.4.0=py_0
  - cmaes=0.6.0=pyhbc3b93e_0
  - cmd2=0.9.22=py37_0
  - colorama=0.4.3=py_0
  - colorlog=4.2.1=py37hc8dfbb8_0
  - cryptography=2.9.2=py37h1ba5d50_0
  - expat=2.2.6=he6710b0_0
  - fontconfig=2.13.0=h9420a91_0
  - freetype=2.9.1=h8a8886c_1
  - fribidi=1.0.5=h7b6447c_0
  - gast=0.2.2=py37_0
  - glib=2.63.1=h5a9c865_0
  - google-auth=1.14.1=py_0
  - google-auth-oauthlib=0.4.1=py_2
  - google-pasta=0.2.0=py_0
  - graphite2=1.3.13=h23475e2_0
  - graphviz=2.40.1=h21bd128_2
  - grpcio=1.27.2=py37hf8bcb03_0
  - h5py=2.10.0=py37h7918eee_0
  - harfbuzz=1.8.8=hffaf4a1_0
  - hdf5=1.10.4=hb1b8bf9_0
  - icu=58.2=he6710b0_3
  - idna=2.9=py_1
  - importlib_metadata=1.7.0=0
  - intel-openmp=2020.1=217
  - jpeg=9b=h024ee3a_2
  - keras-applications=1.0.8=py_0
  - keras-preprocessing=1.1.0=py_1
  - ld_impl_linux-64=2.33.1=h53a641e_7
  - libboost=1.67.0=h46d08c1_4
  - libedit=3.1.20181209=hc058e9b_0
  - libffi=3.2.1=hd88cf55_4
  - libgcc-ng=9.1.0=hdf63c60_0
  - libgfortran-ng=7.3.0=hdf63c60_0
  - libpng=1.6.37=hbc83047_0
  - libprotobuf=3.11.4=hd408876_0
  - libstdcxx-ng=9.1.0=hdf63c60_0
  - libtiff=4.1.0=h2733197_0
  - libuuid=1.0.3=h1bed415_2
  - libxcb=1.13=h1bed415_1
  - libxml2=2.9.9=hea5a465_1
  - mako=1.1.3=pyh9f0ad1d_0
  - markdown=3.1.1=py37_0
  - markupsafe=1.1.1=py37h8f50634_1
  - mkl=2020.1=217
  - mkl-service=2.3.0=py37he904b0f_0
  - mkl_fft=1.0.15=py37ha843d7b_0
  - mkl_random=1.1.0=py37hd6b4f25_0
  - ncurses=6.2=he6710b0_1
  - numpy=1.18.1=py37h4f9e942_0
  - numpy-base=1.18.1=py37hde5b4d6_1
  - oauthlib=3.1.0=py_0
  - olefile=0.46=py37_0
  - openssl=1.1.1g=h516909a_1
  - opt_einsum=3.1.0=py_0
  - optuna=2.0.0=py_0
  - pango=1.42.4=h049681c_0
  - pbr=5.4.5=pyh9f0ad1d_0
  - pcre=8.43=he6710b0_0
  - pillow=7.1.2=py37hb39fc2d_0
  - pip=20.0.2=py37_3
  - pixman=0.38.0=h7b6447c_0
  - prettytable=0.7.2=py_3
  - protobuf=3.11.4=py37he6710b0_0
  - py-boost=1.67.0=py37h04863e7_4
  - pyasn1=0.4.8=py_0
  - pyasn1-modules=0.2.7=py_0
  - pycparser=2.20=py_0
  - pyjwt=1.7.1=py37_0
  - pyopenssl=19.1.0=py37_0
  - pyparsing=2.4.7=pyh9f0ad1d_0
  - pyperclip=1.8.0=pyh9f0ad1d_0
  - pysocks=1.7.1=py37_0
  - python=3.7.7=hcf32534_0_cpython
  - python-dateutil=2.8.1=py_0
  - python-editor=1.0.4=py_0
  - python_abi=3.7=1_cp37m
  - pytz=2020.1=py_0
  - pyyaml=5.3.1=py37hb5d75c8_1
  - rdkit=2020.03.2.0=py37hc20afe1_1
  - readline=8.0=h7b6447c_0
  - requests=2.23.0=py37_0
  - requests-oauthlib=1.3.0=py_0
  - rsa=4.0=py_0
  - scipy=1.4.1=py37h0b6359f_0
  - setuptools=46.2.0=py37_0
  - six=1.14.0=py37_0
  - sqlalchemy=1.3.18=py37h8f50634_0
  - sqlite=3.31.1=h62c20be_1
  - stevedore=3.2.0=py37hc8dfbb8_0
  - tensorboard=2.1.0=py3_0
  - tensorflow=2.1.0=mkl_py37h80a91df_0
  - tensorflow-base=2.1.0=mkl_py37h6d63fb7_0
  - tensorflow-estimator=2.1.0=pyhd54b08b_0
  - termcolor=1.1.0=py37_1
  - tk=8.6.8=hbc83047_0
  - urllib3=1.25.8=py37_0
  - werkzeug=1.0.1=py_0
  - wheel=0.34.2=py37_0
  - wrapt=1.12.1=py37h7b6447c_1
  - xz=5.2.5=h7b6447c_0
  - yaml=0.2.5=h516909a_0
  - zipp=3.1.0=py_0
  - zlib=1.2.11=h7b6447c_3
  - zstd=1.3.7=h0b5b093_0
  - pip:
    - backcall==0.1.0
    - bleach==3.1.5
    - cycler==0.10.0
    - decorator==4.4.2
    - defusedxml==0.6.0
    - deprecated==1.2.10
    - entrypoints==0.3
    - importlib-metadata==1.6.0
    - ipykernel==5.2.1
    - ipython==7.14.0
    - ipython-genutils==0.2.0
    - ipywidgets==7.5.1
    - jedi==0.17.0
    - jinja2==2.11.2
    - joblib==0.15.1
    - jsonschema==3.2.0
    - jupyter==1.0.0
    - jupyter-client==6.1.3
    - jupyter-console==6.1.0
    - jupyter-core==4.6.3
    - jupytext==1.4.2
    - keras==2.3.1
    - kiwisolver==1.3.1
    - matplotlib==3.2.2
    - mistune==0.8.4
    - nbconvert==5.6.1
    - nbformat==5.0.6
    - networkx==2.4
    - notebook==6.0.3
    - numexpr==2.7.1
    - packaging==20.4
    - pandas==0.25.3
    - pandocfilters==1.4.2
    - parso==0.7.0
    - pexpect==4.8.0
    - pickleshare==0.7.5
    - prometheus-client==0.7.1
    - prompt-toolkit==3.0.5
    - ptyprocess==0.6.0
    - pygments==2.6.1
    - pymongo==3.10.1
    - pyrsistent==0.16.0
    - pyzmq==19.0.1
    - qtconsole==4.7.4
    - qtpy==1.9.0
    - rdchiral==1.0.0
    - scikit-learn==0.23.1
    - send2trash==1.5.0
    - tables==3.6.1
    - terminado==0.8.3
    - testpath==0.4.4
    - threadpoolctl==2.0.0
    - tornado==6.0.4
    - tqdm==4.46.0
    - traitlets==4.3.3
    - wcwidth==0.1.9
    - webencodings==0.5.1
    - widgetsnbextension==3.5.1
prefix: /home/ktbf533/anaconda3/envs/ReactCondEnvNew
