# Supplementary material for: Automated stopped-flow library synthesis for rapid optimisation and machine learning directed experimentation
Source: Chem Sci. 2022 Sep 13;13(41):12087–99. doi: 10.1039/d2sc03016k (PMC9601405; doi:10.1039/d2sc03016k)
Supplement: SC-013-D2SC03016K-s012 [file SC-013-D2SC03016K-s012.txt]

MOLID Numb.ofatoms Numb.ofbonds Numb.ofrings MaxRing1 MaxRing2 MaxRing3 Numb.ofrot.bonds Numb.ofrig.bonds Max.flex.chain1 Max.flex.chain2 Max.flex.chain3 Max.rig.chain Num.rig.frag. Part.flex.chain MineV#1 MineV#2 MineV#3 MaxeV#1 MaxeV#2 MaxeV#3 Graphradius Graphdiameter Wienerindex Balabanindex Motocindex Randicindex Informcontent K&HKappa1 K&HKappa2 K&HKappa3 KierChi0 KierChi2 KierChi3p KierChi3c KierChi4p KierChi4c KierChi5p KierChi5c KierChi6p Carboncount Nitrogencount Oxygencount Siliconcount Phosphorouscount Sulphurcount Fluorinecount Clorinecount Brominecount Iodinecount Max.pos.chargeGast. Max.neg.chargeGast. ChargerangeGast. Aver.pos.chargeGast. Aver.neg.chargeGast. DipolemomentGast. HMOpi-energy HMOreson.energy HMOHOMOenergy HMOLUMOenergy Max.pos.chrg.(G+H) Max.neg.chrg.(G+H) Chargerange(G+H) Aver.pos.charge(G+H) Aver.neg.charge(G+H) Dip.mom.2D(G+H) Mol.weight Polarcount Nonpolarcount Polarcount/MW Nonpolarcount/MW Min.distDD Min.distDA Min.distAA Mol.volume2D PSA NPSA TSA ErtlTPSA Polarizability HB-donors HB-acceptors Pos.ioniz. Neg.ioniz. GClogP NNlogP CMR Lipinski HYBOT_HB-Donors HYBOT_HB-Acceptors HYBOT_max_donor HYBOT_max_acceptor HYBOT_sum_donor HYBOT_sum_acceptor HYBOT_sum_total ACD_pKa_Single_1 ACD_pKa_Single_2 ACD_pKa_Single_3 ACD_pKa_Single_4
c1ccc(cc1)C(c2ccccc2)C(=O)O 16.00000 17.00000 2.00000 6.00000 6.00000 0.00000 3.00000 13.00000 2.00000 2.00000 2.00000 5.00000 3.00000 2.00000 2.84146 3.00000 3.89457 9.57526 9.10441 9.00000 4.00000 8.00000 423.00000 1.55535 3.92322 5.54095 1.90615 12.45675 6.07438 5.26446 9.55796 4.10073 2.75861 0.46874 2.05246 0.90866 0.96543 0.00000 0.54747 14.00000 0.00000 2.00000 0.00000 0.00000 0.00000 0.00000 0.00000 0.00000 0.00000 0.27526 -0.32916 0.60442 0.08814 -0.08814 2.72518 -23.57720 9.57720 -1.00000 0.78860 0.70905 -0.81102 1.52008 0.40101 -0.11912 4.50532 212.24388 2.00000 12.00000 0.00942 0.05654 0 0 2.00000 351.72003 40.83051 208.41254 249.24304 37.30000 25.07428 0.00000 2.00000 0.00000 1.00000 2.96390 3.10317 6.33562 0.00000 1.00000 2.00000 -2.82000 1.45867 -2.82000 2.80927 5.62927 4.720 0 0 0
c1ccc(cc1)CC(=O)O 10.00000 10.00000 1.00000 6.00000 0.00000 0.00000 2.00000 7.00000 2.00000 0.00000 0.00000 5.00000 2.00000 2.00000 2.92696 4.00774 4.50000 9.55305 9.05021 8.00000 3.00000 6.00000 126.00000 1.83111 3.15524 3.47134 2.02533 8.10000 4.00000 5.53086 6.30096 2.61948 1.34873 0.36785 0.94432 0.32001 0.37987 0.00000 0.17812 8.00000 0.00000 2.00000 0.00000 0.00000 0.00000 0.00000 0.00000 0.00000 0.00000 0.26815 -0.32952 0.59767 0.09200 -0.11500 2.72768 -15.57720 7.57720 -1.00000 0.78860 0.70195 -0.81157 1.51352 0.37912 -0.16923 4.50855 136.14792 2.00000 6.00000 0.01469 0.04407 0 0 2.00000 218.78001 40.83051 126.33974 167.17026 37.30000 15.10924 0.00000 2.00000 0.00000 1.00000 1.46920 1.33271 3.83100 0.00000 1.00000 2.00000 -2.50000 1.35000 -2.50000 2.02500 4.52500 4.296 0 0 0
c1ccc(cc1)C(=O)O 9.00000 9.00000 1.00000 6.00000 0.00000 0.00000 1.00000 7.00000 1.00000 0.00000 0.00000 5.00000 2.00000 1.00000 2.90748 4.04099 4.50000 9.61499 8.93877 8.00000 3.00000 5.00000 88.00000 1.88206 2.70801 3.01424 1.88916 7.11111 3.23967 3.55556 5.59386 2.14636 1.26659 0.26011 0.72267 0.44261 0.25190 0.00000 0.11088 7.00000 0.00000 2.00000 0.00000 0.00000 0.00000 0.00000 0.00000 0.00000 0.00000 0.29509 -0.32628 0.62137 0.10729 -0.12262 2.31860 -15.92461 7.92461 -1.00000 0.50937 0.66160 -0.83868 1.50029 0.34160 -0.17169 4.09691 122.12134 2.00000 5.00000 0.01638 0.04094 0 0 2.00000 185.01003 40.83051 103.78214 144.61264 37.30000 12.92099 0.00000 2.00000 0.00000 1.00000 1.43440 1.54926 3.37822 0.00000 1.00000 2.00000 -2.89000 1.00000 -2.89000 1.52000 4.41000 4.202 0 0 0
c1ccnc(c1)C(=O)O 9.00000 9.00000 1.00000 6.00000 0.00000 0.00000 1.00000 7.00000 1.00000 0.00000 0.00000 5.00000 2.00000 1.00000 3.03072 4.04390 4.68116 9.65893 9.12514 8.00000 3.00000 5.00000 88.00000 1.88206 2.70801 3.01424 2.19722 7.11111 3.23967 3.55556 5.59386 2.14636 1.26659 0.26011 0.72267 0.44261 0.25190 0.00000 0.11088 6.00000 1.00000 2.00000 0.00000 0.00000 0.00000 0.00000 0.00000 0.00000 0.00000 0.31257 -0.32539 0.63796 0.11966 -0.15955 2.32015 -16.45324 8.45324 -1.00000 0.44492 0.68158 -0.82301 1.50459 0.24673 -0.29335 4.07323 123.10940 2.00000 4.00000 0.01625 0.03249 0 0 2.00000 174.34001 51.07378 89.49348 140.56726 50.19000 11.86294 0.00000 3.00000 1.00000 1.00000 0.71230 0.33397 3.16273 0.00000 1.00000 3.00000 -3.34929 1.67500 -3.34929 3.22770 6.57699 3.300 2.354 0 0
CC(c1ccccc1)(c2ccccc2)C(=O)O 17.00000 18.00000 2.00000 6.00000 6.00000 0.00000 3.00000 13.00000 2.00000 2.00000 2.00000 5.00000 3.00000 2.00000 2.81736 3.00000 3.79428 9.58997 9.11452 9.00000 4.00000 8.00000 474.00000 1.67307 3.86158 5.92492 2.01775 13.43210 5.76000 4.00000 10.48061 4.63738 3.55583 0.78094 2.20244 2.13450 1.03713 0.25103 0.58523 15.00000 0.00000 2.00000 0.00000 0.00000 0.00000 0.00000 0.00000 0.00000 0.00000 0.27809 -0.32899 0.60708 0.07943 -0.08472 2.72402 -23.57720 9.57720 -1.00000 0.78860 0.71188 -0.81078 1.52265 0.40680 -0.11364 4.50384 226.27046 2.00000 13.00000 0.00884 0.05745 0 0 2.00000 385.49002 40.83051 234.38817 275.21869 37.30000 27.26659 0.00000 2.00000 0.00000 1.00000 3.38080 3.62803 6.79324 0.00000 1.00000 2.00000 -2.38000 1.37500 -2.38000 2.78470 5.16470 4.778 0 0 0
CC(C)(c1ccccc1)C(=O)O 12.00000 12.00000 1.00000 6.00000 0.00000 0.00000 2.00000 7.00000 2.00000 1.00000 1.00000 5.00000 2.00000 2.00000 2.90045 3.77498 4.50000 9.57615 9.06170 8.00000 3.00000 6.00000 188.00000 2.16128 3.15268 4.26424 2.13833 10.08333 3.80623 3.11419 8.09386 3.77136 2.56242 1.01011 1.10122 2.17740 0.47045 0.35773 0.23706 10.00000 0.00000 2.00000 0.00000 0.00000 0.00000 0.00000 0.00000 0.00000 0.00000 0.27378 -0.32919 0.60297 0.07203 -0.10084 2.72538 -15.57720 7.57720 -1.00000 0.78860 0.70759 -0.81108 1.51867 0.39095 -0.14422 4.50566 164.20108 2.00000 8.00000 0.01218 0.04872 0 0 2.00000 286.32004 40.83051 174.87294 215.70345 37.30000 19.49572 0.00000 2.00000 0.00000 1.00000 2.34860 2.62772 4.73454 0.00000 1.00000 2.00000 -2.38000 1.37500 -2.38000 2.14860 4.52860 4.391 0 0 0
c1ccc2c(c1)CCCN2 10.00000 11.00000 2.00000 10.00000 6.00000 6.00000 1.00000 10.00000 0.00000 0.00000 0.00000 9.00000 2.00000 0.00000 2.87774 4.11917 4.39267 9.18690 8.13194 7.72364 3.00000 5.00000 109.00000 1.39620 2.67083 4.03446 2.30258 6.69421 2.93878 3.11111 6.13783 2.97582 2.26062 0.20412 1.67618 0.52438 0.78070 0.00000 0.42542 9.00000 1.00000 0.00000 0.00000 0.00000 0.00000 0.00000 0.00000 0.00000 0.00000 0.12626 -0.28596 0.41222 0.04555 -0.07402 1.73057 -11.36350 5.36350 -0.65968 1.00000 0.08930 -0.15976 0.24905 0.04620 -0.08241 0.61348 133.19034 1.00000 8.00000 0.00751 0.06006 0 0 0 250.79001 14.27127 152.17258 166.44385 12.03000 17.67509 1.00000 1.00000 1.00000 0.00000 2.16960 2.56030 4.28209 0.00000 1.00000 1.00000 -1.45000 1.33000 -1.45000 2.14000 3.59000 5.091 0 0 0
c1ccc(cc1)CN 8.00000 8.00000 1.00000 6.00000 0.00000 0.00000 1.00000 6.00000 1.00000 0.00000 0.00000 5.00000 1.00000 1.00000 2.93353 4.25719 4.50000 9.07315 7.90561 7.50000 3.00000 5.00000 64.00000 1.78709 2.53546 2.97134 1.73287 6.12500 3.11111 3.67347 5.09386 1.83915 1.25107 0.11785 0.71371 0.25393 0.24673 0.00000 0.10125 7.00000 1.00000 0.00000 0.00000 0.00000 0.00000 0.00000 0.00000 0.00000 0.00000 0.11789 -0.32486 0.44275 0.06490 -0.09272 2.31007 -8.00000 2.00000 -1.00000 1.00000 0.02111 -0.32486 0.34597 0.02111 -0.09272 1.32313 107.15306 1.00000 6.00000 0.00933 0.05599 0 0 0 200.67001 27.97104 118.93321 146.90425 26.02000 14.09837 2.00000 1.00000 1.00000 0.00000 0.93590 1.14003 3.55297 0.00000 2.00000 1.00000 -1.28492 1.80000 -2.56984 2.43000 4.99984 9.060 0 0 0
c1ccc(cc1)N2CCNCC2 12.00000 13.00000 2.00000 6.00000 6.00000 0.00000 3.00000 10.00000 1.00000 0.00000 0.00000 5.00000 2.00000 1.00000 2.94427 4.13246 4.50000 9.15032 8.45755 7.95010 4.00000 7.00000 198.00000 1.36428 3.38446 5.01586 2.02281 8.59172 4.29688 4.59184 7.49964 3.74562 2.87615 0.24056 2.16113 0.61798 0.92791 0.00000 0.57413 10.00000 2.00000 0.00000 0.00000 0.00000 0.00000 0.00000 0.00000 0.00000 0.00000 0.12114 -0.31158 0.43273 0.04445 -0.12066 2.97389 -11.23255 5.23255 -0.74376 1.00000 0.06793 -0.31158 0.37951 0.02548 -0.12726 1.52941 162.23157 2.00000 8.00000 0.01233 0.04931 0 3.00000 3.00000 307.66006 15.44666 191.66270 207.10936 15.27000 20.99338 1.00000 2.00000 2.00000 0.00000 1.41360 1.26619 5.08982 0.00000 1.00000 2.00000 -1.50000 2.01000 -1.50000 3.91000 5.41000 8.951 6.039 0 0
c1ccc(cc1)Nc2ccccc2 13.00000 14.00000 2.00000 6.00000 6.00000 0.00000 2.00000 12.00000 2.00000 0.00000 0.00000 5.00000 2.00000 2.00000 2.90417 3.00000 4.25611 9.20581 9.00000 8.06819 4.00000 8.00000 264.00000 1.31030 3.86636 4.52847 1.49857 9.55102 5.02422 6.12245 7.48061 3.14797 2.09390 0.23570 1.42743 0.39002 0.62953 0.00000 0.35963 12.00000 1.00000 0.00000 0.00000 0.00000 0.00000 0.00000 0.00000 0.00000 0.00000 0.13157 -0.25714 0.38870 0.06032 -0.07128 1.58645 -19.46505 7.46505 -0.60737 1.00000 0.06358 -0.09886 0.16245 0.06357 -0.07865 0.79010 169.22244 1.00000 11.00000 0.00591 0.06500 0 0 0 299.84006 13.96933 192.34537 206.31470 12.03000 21.87512 1.00000 1.00000 1.00000 0.00000 3.38010 3.85289 5.55419 0.00000 1.00000 1.00000 -1.26000 1.20000 -1.26000 2.13600 3.39600 0.780 0 0 0
c1cc(cnc1)N 7.00000 7.00000 1.00000 6.00000 0.00000 0.00000 0.00000 6.00000 0.00000 0.00000 0.00000 5.00000 1.00000 0.00000 3.06937 4.39955 4.79439 9.29365 8.06202 7.67103 3.00000 4.00000 42.00000 1.76878 2.18218 2.41068 1.94591 5.14286 2.34375 3.84000 4.38675 1.65470 0.94046 0.16667 0.53438 0.19245 0.14319 0.00000 0.03208 5.00000 2.00000 0.00000 0.00000 0.00000 0.00000 0.00000 0.00000 0.00000 0.00000 0.12283 -0.30014 0.42297 0.07113 -0.16004 1.89898 -11.78057 5.78057 -0.75513 0.85166 0.07704 -0.44992 0.52696 0.07427 -0.18794 1.22961 94.11454 1.00000 4.00000 0.01063 0.04250 0 3.00000 3.00000 156.23000 37.91237 81.88405 119.79642 38.91000 10.84324 2.00000 2.00000 2.00000 0.00000 -0.06720 0.02931 2.85574 0.00000 2.00000 2.00000 -1.39000 2.00000 -2.78000 3.12456 5.90456 6.164 2.574 0 0
c1cc(ncc1[N+](=O)[O-])N 10.00000 10.00000 1.00000 6.00000 0.00000 0.00000 1.00000 7.00000 1.00000 0.00000 0.00000 5.00000 2.00000 1.00000 3.01472 4.19539 4.75530 9.96224 9.27315 8.00000 3.00000 6.00000 120.00000 1.92373 2.99629 3.42492 2.30258 8.10000 3.40828 3.70248 6.51651 2.64636 1.54437 0.42678 0.83808 0.63506 0.39771 0.00000 0.26606 5.00000 3.00000 2.00000 0.00000 0.00000 0.00000 0.00000 0.00000 0.00000 0.00000 0.13006 -0.28641 0.41647 0.08362 -0.12544 1.79987 -19.40114 12.00114 -0.82148 -0.30966 0.48143 -0.61053 1.09196 0.24837 -0.33910 4.55352 139.11211 4.00000 1.00000 0.02875 0.00719 0 2.00000 2.00000 186.76999 82.54353 70.00823 152.55176 84.94000 12.25475 2.00000 4.00000 2.00000 0.00000 0.36630 0.39355 3.46643 0.00000 2.00000 4.00000 -1.26000 1.47741 -2.52000 3.18648 5.70648 2.819 -0.700 0 0
Cc1c(cccn1)N 8.00000 8.00000 1.00000 6.00000 0.00000 0.00000 0.00000 6.00000 0.00000 0.00000 0.00000 5.00000 1.00000 0.00000 3.01156 4.27670 4.67864 9.35027 8.06202 7.78101 3.00000 4.00000 60.00000 1.89720 2.32993 2.82735 2.07944 6.12500 2.52000 2.81250 5.30940 2.08426 1.42557 0.28868 0.66268 0.62201 0.23511 0.00000 0.05556 6.00000 2.00000 0.00000 0.00000 0.00000 0.00000 0.00000 0.00000 0.00000 0.00000 0.12284 -0.29996 0.42280 0.05985 -0.13167 1.89813 -11.78058 5.78058 -0.75513 0.85166 0.08825 -0.44692 0.53517 0.07909 -0.15403 1.22083 108.14112 1.00000 5.00000 0.00925 0.04624 0 3.00000 3.00000 190.00000 37.91237 104.44164 142.35400 38.91000 13.03152 2.00000 2.00000 2.00000 0.00000 0.21540 0.25017 3.32536 0.00000 2.00000 2.00000 -1.28474 1.48179 -2.56948 2.38635 4.95582 6.886 2.431 0 0
Cc1cc(nc(n1)N)C 9.00000 9.00000 1.00000 6.00000 0.00000 0.00000 0.00000 6.00000 0.00000 0.00000 0.00000 5.00000 1.00000 0.00000 3.09164 4.41844 4.46272 9.54984 8.24790 8.02536 3.00000 4.00000 84.00000 1.96442 2.54951 3.23205 1.73513 7.11111 2.72222 3.55556 6.23205 2.66506 1.36603 0.50000 1.20235 0.50000 0.27406 0.00000 0.19717 6.00000 3.00000 0.00000 0.00000 0.00000 0.00000 0.00000 0.00000 0.00000 0.00000 0.20436 -0.27099 0.47534 0.06478 -0.12955 1.66932 -12.38240 6.38240 -0.86780 0.78078 0.38597 -0.46884 0.85481 0.24439 -0.20260 1.92728 123.15576 1.00000 5.00000 0.00812 0.04060 0 2.00000 2.00000 213.10001 48.15564 112.71058 160.86621 51.80000 14.19850 2.00000 3.00000 1.00000 0.00000 0.39090 0.28165 3.56784 0.00000 2.00000 3.00000 -1.07000 1.45000 -2.14000 3.55950 5.69950 4.734 4.734 1.597 0
CNc1ccccn1 8.00000 8.00000 1.00000 6.00000 0.00000 0.00000 1.00000 6.00000 1.00000 0.00000 0.00000 5.00000 1.00000 1.00000 3.07709 4.35388 4.74887 9.33357 8.05017 7.79395 3.00000 5.00000 64.00000 1.78709 2.53546 2.97134 2.07944 6.12500 3.11111 3.67347 5.09386 1.83915 1.25107 0.11785 0.71371 0.25393 0.24673 0.00000 0.10125 6.00000 2.00000 0.00000 0.00000 0.00000 0.00000 0.00000 0.00000 0.00000 0.00000 0.12709 -0.27451 0.40160 0.06474 -0.10789 1.67905 -11.80700 5.80700 -0.78583 0.86538 0.22617 -0.48634 0.71251 0.16801 -0.14018 1.43802 108.14112 1.00000 5.00000 0.00925 0.04624 0 2.00000 2.00000 190.00003 24.51454 118.74438 143.25893 24.92000 13.04238 1.00000 2.00000 2.00000 0.00000 1.02720 1.03352 3.31616 0.00000 1.00000 2.00000 -2.00049 1.95000 -2.00049 2.87036 4.87085 6.734 3.450 0 0
CNCc1ccccc1 9.00000 9.00000 1.00000 6.00000 0.00000 0.00000 2.00000 6.00000 2.00000 0.00000 0.00000 5.00000 1.00000 2.00000 2.93297 4.24294 4.50000 9.07600 8.09976 7.53355 3.00000 6.00000 94.00000 1.77039 2.94392 3.47134 1.88916 7.11111 3.92000 4.50000 5.80096 2.23560 1.38150 0.11785 0.93335 0.21942 0.37353 0.00000 0.17446 8.00000 1.00000 0.00000 0.00000 0.00000 0.00000 0.00000 0.00000 0.00000 0.00000 0.12109 -0.31287 0.43396 0.05419 -0.08129 2.23815 -8.00000 2.00000 -1.00000 1.00000 0.02344 -0.31287 0.33631 0.02344 -0.08129 1.26315 121.17964 1.00000 7.00000 0.00825 0.05777 0 0 0 234.44006 14.57322 155.79353 170.36674 12.03000 16.28574 1.00000 1.00000 1.00000 0.00000 1.36770 1.21908 3.99735 0.00000 1.00000 1.00000 -2.00049 1.79000 -2.00049 2.39000 4.39049 9.747 0 0 0
